# Supplementary material for: Hydrogen-bonded organic frameworks in solution enables continuous and high-crystalline membranes
Source: Nat Commun. 2024 Jan 20;15:634. doi: 10.1038/s41467-024-44921-z (PMC10799873; doi:10.1038/s41467-024-44921-z)
Supplement: Supplementary file 3 — Source Data [file 41467_2024_44921_MOESM3_ESM.xlsx]

## Sheet: Figure 2
Figure 2a	2D 1H-1H NOESY spectra of 5 mg HOF-BTB in 560 μL DMSO-d6 solution
	-1	-0.981694	-0.963388	-0.945082	-0.926776	-0.908471	-0.890165	-0.871859	-0.853553	-0.835247	-0.816941	-0.798635	-0.780329	-0.762024	-0.743718	-0.725412	-0.707106	-0.6888	-0.670494	-0.652188	-0.633882	-0.615577	-0.597271	-0.578965	-0.560659	-0.542353	-0.524047	-0.505741	-0.487435	-0.46913	-0.450824	-0.432518	-0.414212	-0.395906	-0.3776	-0.359294	-0.340988	-0.322683	-0.304377	-0.286071	-0.267765	-0.249459	-0.231153	-0.212847	-0.194541	-0.176235	-0.15793	-0.139624	-0.121318
-1.5	-2.8424e-06	1.60374e-06	3.5651e-06	-6.99051e-06	-1.25766e-05	7.52881e-06	9.42685e-06	-4.19281e-06	7.01845e-06	-7.99261e-06	2.83122e-05	5.38677e-06	-2.25063e-05	2.40225e-05	2.68035e-06	2.19457e-05	6.45034e-06	-3.95067e-06	2.70344e-05	5.85243e-06	-8.29622e-06	1.54804e-05	-5.43892e-06	-2.91746e-05	-1.59815e-06	1.08108e-05	-1.81627e-05	-8.13976e-07	4.94719e-06	1.22935e-07	2.88188e-05	1.59629e-06	7.89762e-06	-3.8743e-07	2.91318e-06	2.5928e-06	-1.451e-06	2.90945e-06	-1.00583e-06	1.48918e-05	-3.97116e-06	-1.05854e-05	9.69879e-06	-6.35721e-06	-8.92207e-07	1.29323e-05	1.84793e-05	1.73803e-05	-8.54582e-06
-1.48535	9.31323e-07	2.50526e-06	5.3253e-06	-1.48658e-05	-9.1847e-06	3.15532e-06	6.3926e-06	-3.98979e-06	1.21146e-05	-9.62242e-06	2.82377e-05	6.88992e-06	-2.77013e-05	1.92598e-05	-1.64658e-06	2.4911e-05	8.42474e-06	-5.31599e-06	2.8953e-05	7.56234e-07	-6.12624e-06	1.22283e-05	-4.8019e-06	-2.79602e-05	5.16325e-06	5.38863e-06	-1.63168e-05	-2.48663e-06	5.55441e-06	5.36628e-06	2.00775e-05	3.32668e-06	5.8189e-06	-3.20002e-06	-2.28919e-06	5.08875e-06	-7.18981e-06	6.16536e-07	-4.8168e-06	1.29361e-05	-4.06988e-06	-1.29323e-05	1.17235e-05	-1.02948e-05	3.48873e-06	1.19526e-05	1.21426e-05	9.65409e-06	-7.72998e-06
-1.4707	4.7069e-06	3.4105e-06	7.08364e-06	-2.27392e-05	-5.79469e-06	-1.21817e-06	3.35649e-06	-3.78676e-06	1.72127e-05	-1.33179e-05	2.40244e-05	7.56606e-06	-3.04133e-05	1.57412e-05	-5.96792e-06	2.78763e-05	1.04047e-05	-7.29784e-06	2.9631e-05	-6.10948e-07	-5.19492e-06	8.35396e-06	-4.16487e-06	-2.67439e-05	1.19228e-05	-3.1665e-08	-1.4469e-05	-4.1537e-06	6.16163e-06	1.06115e-05	1.13379e-05	5.05708e-06	3.74019e-06	-5.39236e-06	-6.24917e-06	3.8594e-06	-1.16844e-05	1.8999e-07	-6.143e-06	1.16043e-05	-5.40912e-06	-1.15559e-05	1.25095e-05	-1.4849e-05	7.86968e-06	1.09766e-05	5.80586e-06	3.79235e-06	-3.18699e-06
-1.45605	7.60145e-06	7.60145e-06	8.84198e-06	-2.90852e-05	-2.66172e-06	-1.4808e-06	9.40636e-07	-2.08244e-06	1.97254e-05	-1.45808e-05	1.56742e-05	8.49925e-06	-2.84705e-05	1.03358e-05	-8.79355e-06	3.2004e-05	1.1554e-05	-9.48645e-06	2.57585e-05	7.45058e-08	-5.94929e-06	5.6196e-06	-3.91528e-06	-2.24765e-05	1.52439e-05	-7.05756e-06	-1.38376e-05	-4.12948e-06	5.58048e-06	1.30255e-05	1.84961e-06	5.88037e-06	4.94719e-06	-6.71856e-06	-5.1409e-06	9.76026e-07	-1.42157e-05	1.10641e-06	-3.43286e-06	1.0699e-05	-6.61798e-06	-5.84498e-06	7.5493e-06	-1.5771e-05	1.2638e-05	6.54347e-06	-1.20327e-06	1.885e-06	2.49222e-06
-1.4414	8.01496e-06	9.9279e-06	9.36352e-06	-3.17059e-05	-7.69272e-07	-2.3637e-06	-1.47521e-06	-1.6205e-06	1.97534e-05	-1.7086e-05	7.32206e-06	1.06748e-05	-2.40412e-05	6.17094e-06	-1.16173e-05	3.61335e-05	1.27051e-05	-1.22953e-05	2.06437e-05	3.86685e-06	-9.18284e-06	5.99027e-06	-4.90434e-06	-1.88295e-05	1.8565e-05	-1.40797e-05	-1.32043e-05	-3.48128e-06	6.24359e-06	1.1716e-05	-6.39819e-06	7.32578e-06	6.15604e-06	-6.17839e-06	-3.03611e-07	-3.14601e-06	-1.30199e-05	3.88548e-06	-7.24569e-07	1.10343e-05	-5.34393e-06	-7.56234e-07	-1.13249e-06	-1.42101e-05	1.61678e-05	2.73436e-06	-5.7295e-06	1.2219e-06	8.17329e-06
-1.42675	4.63612e-06	1.27926e-05	1.06078e-05	-2.97409e-05	-2.42889e-06	-6.27711e-07	-3.37884e-06	7.3947e-07	1.31335e-05	-1.79429e-05	6.4075e-07	1.1526e-05	-1.56555e-05	1.50688e-06	-1.17458e-05	3.58745e-05	1.23139e-05	-1.11703e-05	1.66632e-05	6.49877e-06	-1.19396e-05	1.16322e-05	-4.52064e-06	-1.22171e-05	1.65049e-05	-1.81254e-05	-1.42641e-05	-8.27014e-06	5.17629e-06	6.66082e-06	-1.10958e-05	3.54275e-06	6.59935e-06	-4.67524e-06	3.91901e-06	-8.51601e-06	-7.70763e-06	4.46849e-06	4.64171e-06	1.07791e-05	-1.29268e-06	3.60422e-06	-1.23922e-05	-1.06022e-05	1.54059e-05	1.51992e-06	-7.39656e-06	2.60584e-06	1.13677e-05
-1.4121	-1.2219e-06	1.37985e-05	1.06115e-05	-2.40505e-05	-5.32903e-06	4.88013e-07	-5.2806e-06	1.03191e-06	2.37674e-06	-1.96286e-05	-3.55951e-06	1.36215e-05	-7.26804e-06	-3.15532e-06	-1.18725e-05	3.56156e-05	1.19265e-05	-1.00415e-05	1.26865e-05	1.03749e-05	-1.22152e-05	1.85166e-05	-4.13507e-06	-6.22682e-06	1.32043e-05	-1.8442e-05	-1.65626e-05	-1.36755e-05	4.109e-06	2.84798e-06	-1.33067e-05	-2.36556e-07	4.55789e-06	-4.41074e-06	8.14348e-06	-1.26455e-05	9.12696e-08	5.04963e-06	7.52881e-06	9.28156e-06	2.76044e-06	7.97026e-06	-2.36537e-05	-6.99051e-06	1.46423e-05	2.37674e-06	-4.92483e-06	4.20026e-06	1.08406e-05
-1.39745	-7.80821e-06	1.16192e-05	9.52743e-06	-1.71196e-05	-9.62429e-06	9.31323e-07	-5.05894e-06	3.39188e-06	-9.67644e-06	-1.76132e-05	-4.03449e-06	1.57543e-05	-8.73581e-07	-6.73532e-06	-1.21798e-05	3.21362e-05	8.59052e-06	-4.64544e-06	1.19135e-05	1.08201e-05	-8.89413e-06	2.63173e-05	-4.47407e-06	-1.41375e-06	8.89413e-06	-1.39996e-05	-1.53743e-05	-2.19941e-05	3.87058e-06	-1.13249e-06	-1.35787e-05	-5.58421e-06	7.59959e-07	-3.67872e-06	8.43406e-06	-1.61659e-05	7.65175e-06	1.7006e-06	9.61125e-06	5.94929e-06	8.91089e-06	1.02222e-05	-3.02587e-05	-3.57255e-06	1.1526e-05	4.06988e-06	3.23541e-06	5.46686e-06	6.45593e-06
-1.3828	-1.43908e-05	8.20309e-06	5.96419e-06	-1.14292e-05	-1.39214e-05	1.37649e-06	-4.83915e-06	5.75185e-06	-2.17259e-05	-1.43573e-05	-2.0247e-06	1.85091e-05	4.28036e-06	-6.58631e-06	-1.37277e-05	2.67997e-05	2.76975e-06	1.37091e-06	1.48695e-05	9.40822e-06	-3.08827e-06	3.10186e-05	-3.57255e-06	4.02145e-06	4.58397e-06	-7.48783e-06	-1.00415e-05	-2.82452e-05	3.6303e-06	-3.87058e-06	-1.13677e-05	-9.68575e-06	-3.03611e-06	-4.81121e-06	5.00493e-06	-1.84439e-05	1.14944e-05	-4.75347e-06	9.21451e-06	7.56234e-07	1.3819e-05	9.58331e-06	-3.14843e-05	2.53506e-06	8.41171e-06	7.00913e-06	1.38823e-05	7.97957e-06	2.07499e-06
-1.36815	-1.77361e-05	5.92694e-06	1.44914e-06	-9.59821e-06	-1.56779e-05	9.31323e-07	-3.97302e-06	9.75095e-06	-2.8871e-05	-9.73418e-06	-5.32717e-07	2.05394e-05	5.19864e-06	-4.6324e-06	-1.67415e-05	2.57511e-05	-4.59142e-06	7.95349e-06	1.94628e-05	8.41916e-06	2.34134e-06	3.27062e-05	-2.93553e-06	7.26804e-06	2.16253e-06	-1.05426e-06	-1.37091e-06	-3.27639e-05	5.16325e-06	-3.48128e-06	-1.08853e-05	-9.53488e-06	-8.17887e-06	-6.66641e-06	-6.01634e-07	-1.92113e-05	1.12187e-05	-1.17812e-05	8.05035e-06	-1.61305e-06	1.52048e-05	8.68365e-06	-2.86642e-05	6.44289e-06	6.78934e-06	1.10175e-05	2.51792e-05	9.31136e-06	-2.41771e-06
-1.3535	-1.85966e-05	3.65265e-06	-5.54882e-06	-9.00775e-06	-1.74325e-05	4.88013e-07	-3.10689e-06	1.58232e-05	-3.18754e-05	-3.0417e-06	9.59262e-07	2.1331e-05	3.63402e-06	-2.68035e-06	-1.72704e-05	2.59448e-05	-1.19489e-05	1.45398e-05	2.40598e-05	6.81169e-06	6.53043e-06	3.00482e-05	1.84402e-07	8.03173e-06	2.224e-06	2.90014e-06	9.78634e-06	-3.16948e-05	5.45382e-06	-3.71411e-06	-1.0401e-05	-8.1379e-06	-1.08369e-05	-6.0387e-06	-3.72157e-06	-2.05971e-05	7.22334e-06	-1.63279e-05	5.64754e-06	-4.60446e-06	1.65962e-05	9.0301e-06	-2.33632e-05	1.15931e-05	5.16698e-06	1.37854e-05	3.39951e-05	1.06469e-05	-4.42564e-06
-1.33885	-1.65105e-05	5.25638e-06	-1.10473e-05	-1.03582e-05	-1.62907e-05	7.82311e-07	-3.66382e-06	2.13478e-05	-3.01972e-05	3.17208e-06	3.43286e-06	1.90325e-05	1.52551e-06	6.55651e-07	-1.67675e-05	2.84668e-05	-1.6721e-05	1.55997e-05	2.76454e-05	9.01707e-06	5.69969e-06	2.44807e-05	4.15742e-06	6.07781e-06	2.41585e-06	3.91901e-06	2.03233e-05	-2.5712e-05	7.5046e-06	-6.0685e-06	-9.2946e-06	-6.76699e-06	-1.08592e-05	-4.00282e-06	-4.17978e-06	-1.75629e-05	-1.14553e-06	-1.69277e-05	3.50364e-06	-6.57327e-06	1.48043e-05	9.35048e-06	-1.76206e-05	1.5825e-05	4.57838e-06	1.39922e-05	3.8309e-05	9.10833e-06	-1.88127e-06
-1.3242	-1.44225e-05	6.86385e-06	-1.6544e-05	-1.17067e-05	-1.5147e-05	1.69687e-06	-2.97837e-06	2.31527e-05	-2.72784e-05	1.00061e-05	5.91017e-06	1.6734e-05	-5.79283e-07	5.23403e-06	-1.37798e-05	3.4092e-05	-1.77696e-05	1.23177e-05	2.87518e-05	1.22599e-05	-5.08502e-07	1.62274e-05	8.13417e-06	4.12762e-06	2.60584e-06	3.07523e-06	2.7135e-05	-1.60038e-05	1.07978e-05	-7.80076e-06	-8.19005e-06	-5.39608e-06	-1.08797e-05	-7.24569e-07	-2.15322e-06	-1.26604e-05	-8.27014e-06	-1.13193e-05	2.60212e-06	-7.9181e-06	1.30124e-05	9.67085e-06	-1.18781e-05	2.0057e-05	3.99351e-06	1.21333e-05	3.8486e-05	6.74464e-06	3.14601e-06
-1.30955	-1.31037e-05	9.00961e-06	-1.68774e-05	-1.18949e-05	-1.3534e-05	2.16253e-06	-2.00421e-06	2.14651e-05	-2.23145e-05	1.25635e-05	1.1025e-05	1.17365e-05	2.42144e-07	8.54768e-06	-7.97212e-06	3.67146e-05	-1.33663e-05	3.3211e-06	2.66302e-05	1.48695e-05	-8.48062e-06	6.97747e-06	1.25021e-05	1.63168e-06	1.10641e-06	1.17719e-06	2.81502e-05	-2.997e-06	1.48956e-05	-6.80238e-06	-4.28781e-06	-7.47479e-06	-7.97026e-06	5.66989e-06	-5.4948e-07	-3.08454e-06	-1.22413e-05	-1.75647e-06	2.52202e-06	-9.08226e-06	1.2422e-05	8.9258e-06	-7.80821e-06	2.10274e-05	3.51667e-06	7.61449e-06	3.48911e-05	3.03611e-06	1.02948e-05
-1.2949	-1.1785e-05	1.24015e-05	-1.47242e-05	-1.08369e-05	-1.19172e-05	2.62819e-06	-1.03191e-06	1.85352e-05	-1.98353e-05	1.38786e-05	1.61435e-05	6.74091e-06	1.0673e-06	1.24853e-05	-9.23872e-07	3.56119e-05	-7.72066e-06	-6.2976e-06	2.20276e-05	1.62367e-05	-1.64527e-05	-2.27243e-06	1.68737e-05	-1.48453e-06	-1.63354e-06	9.36911e-07	2.3786e-05	7.3202e-06	1.89934e-05	-5.80028e-06	-3.81842e-07	-9.54978e-06	-5.05894e-06	1.20662e-05	1.05426e-06	8.56072e-06	-1.20699e-05	9.87761e-06	2.44007e-06	-1.02464e-05	1.18297e-05	6.94208e-06	-6.22123e-06	2.07555e-05	3.0417e-06	3.09758e-06	3.12962e-05	-6.6869e-07	1.74418e-05
-1.28025	-1.1785e-05	1.16937e-05	-9.51812e-06	-8.59424e-06	-1.13901e-05	1.63168e-06	1.41561e-06	1.41319e-05	-1.7846e-05	1.44187e-05	2.02004e-05	1.61678e-06	3.30992e-06	1.13249e-05	4.44241e-06	2.8057e-05	9.76026e-07	-1.73263e-05	1.71382e-05	1.39438e-05	-2.11149e-05	-8.03173e-06	1.99471e-05	-1.7304e-06	-5.19864e-06	3.64333e-06	1.58008e-05	1.3249e-05	2.29087e-05	2.32831e-06	3.67872e-06	-1.15093e-05	-3.10689e-06	1.74139e-05	-1.79186e-06	1.78013e-05	-5.64195e-06	1.65924e-05	2.82563e-06	-1.20308e-05	1.28411e-05	6.79307e-06	-4.6324e-06	1.54153e-05	2.35997e-06	-9.44361e-07	2.72095e-05	-2.60584e-06	2.09697e-05
-1.2656	-1.05426e-05	1.16061e-05	-4.31389e-06	-6.34603e-06	-1.08592e-05	6.4075e-07	3.86685e-06	9.7286e-06	-1.58586e-05	1.30963e-05	2.05338e-05	-1.02445e-06	4.31575e-06	7.47852e-06	5.67362e-06	1.78106e-05	8.43219e-06	-2.40058e-05	1.22525e-05	8.5514e-06	-2.205e-05	-1.19265e-05	2.3026e-05	-1.97627e-06	-8.76561e-06	6.35348e-06	7.8138e-06	1.73189e-05	2.31043e-05	1.23177e-05	5.25638e-06	-1.03656e-05	-2.39536e-06	2.09026e-05	-7.1153e-06	2.6837e-05	2.8573e-06	1.71028e-05	5.27874e-06	-1.27796e-05	1.38562e-05	6.64778e-06	-3.04542e-06	1.0075e-05	1.67824e-06	-5.60284e-06	2.18805e-05	-1.4361e-06	2.20146e-05
-1.25095	-8.40239e-06	1.07922e-05	1.93715e-07	-3.43658e-06	-1.07922e-05	-1.31875e-06	6.50249e-06	8.38377e-06	-1.45622e-05	1.19582e-05	1.42716e-05	-2.19792e-06	2.23331e-06	-3.20747e-06	2.93553e-06	5.73136e-06	1.61845e-05	-2.63117e-05	7.13207e-06	4.27477e-06	-2.11373e-05	-1.29547e-05	2.50246e-05	-2.71946e-07	-9.01334e-06	1.02911e-05	-6.10948e-07	1.67061e-05	2.20202e-05	2.06809e-05	6.10016e-06	-5.78165e-06	-3.37884e-06	2.11988e-05	-1.21593e-05	3.02251e-05	1.13677e-05	1.05333e-05	6.38887e-06	-1.01365e-05	1.47261e-05	1.12932e-05	-2.06754e-07	5.52833e-06	1.75275e-06	-6.42799e-06	1.51955e-05	-3.68804e-07	1.98707e-05
-1.2363	-6.26221e-06	8.73581e-06	2.21841e-06	-1.76951e-06	-1.07214e-05	-3.27453e-06	9.14e-06	7.0408e-06	-1.32658e-05	9.57958e-06	5.52461e-06	-4.61005e-06	1.546e-07	-1.38935e-05	2.01166e-07	-6.96816e-06	2.26963e-05	-2.48924e-05	7.69272e-07	6.16536e-07	-1.77398e-05	-1.27386e-05	2.70251e-05	2.05263e-06	-8.02055e-06	1.23698e-05	-4.06988e-06	1.29864e-05	1.96993e-05	2.84258e-05	6.94394e-06	-1.19396e-06	-4.36231e-06	2.14968e-05	-1.71997e-05	3.15476e-05	1.57412e-05	1.89431e-06	7.49715e-06	-7.49156e-06	1.55959e-05	1.59424e-05	2.63192e-06	9.85339e-07	1.82725e-06	-7.24941e-06	8.50856e-06	7.02217e-07	1.77268e-05
-1.22165	-2.59653e-06	7.90879e-06	1.86265e-06	-1.78069e-06	-7.90879e-06	-6.34417e-06	1.01198e-05	4.67524e-06	-9.87388e-06	7.23824e-06	-4.20399e-06	-7.43568e-06	-3.21679e-06	-2.17333e-05	-4.45172e-06	-1.39419e-05	2.6647e-05	-1.94367e-05	-4.89503e-06	7.63685e-07	-1.50949e-05	-1.0727e-05	2.50954e-05	3.84636e-06	-5.81332e-06	1.29063e-05	-2.51271e-06	7.93673e-06	1.73487e-05	2.8383e-05	5.90086e-06	3.83519e-06	-6.50808e-06	2.19364e-05	-1.91405e-05	3.07877e-05	1.61584e-05	-8.1677e-06	7.85664e-06	-2.18302e-06	1.59219e-05	2.02041e-05	5.85802e-06	2.01724e-06	3.55579e-06	-5.75557e-06	1.48639e-06	-1.94274e-06	1.4497e-05
-1.207	1.07288e-06	7.08364e-06	1.50688e-06	-1.79373e-06	-5.0962e-06	-9.41195e-06	1.11014e-05	2.9318e-06	-5.23776e-06	2.41585e-06	-1.02073e-05	-7.15815e-06	-4.10527e-06	-2.68836e-05	-6.20447e-06	-1.51172e-05	2.93553e-05	-1.33626e-05	-8.0727e-06	2.15322e-06	-1.24481e-05	-8.71345e-06	2.31657e-05	5.64195e-06	-3.60422e-06	1.4687e-05	1.53296e-06	4.74975e-06	1.62423e-05	2.46204e-05	6.0983e-06	8.24034e-06	-1.11349e-05	2.23797e-05	-1.85929e-05	2.89939e-05	1.20234e-05	-1.3262e-05	6.14673e-06	2.71574e-06	1.7494e-05	2.07406e-05	1.03302e-05	3.66941e-06	5.28991e-06	-4.26173e-06	-5.53578e-06	-3.96371e-06	1.25095e-05
-1.19235	3.59491e-06	4.49643e-06	-3.91155e-07	-2.17929e-06	-1.4808e-06	-1.06115e-05	1.00546e-05	-4.20958e-07	-1.35973e-07	-3.25218e-06	-9.67644e-06	-9.87947e-06	-1.60001e-06	-2.45515e-05	-4.04753e-06	-1.01328e-05	2.78559e-05	-7.77654e-06	-1.03004e-05	5.9139e-06	-9.32068e-06	-7.51391e-06	1.74679e-05	7.61077e-06	-2.24449e-06	1.32807e-05	8.94628e-06	3.13669e-06	1.65701e-05	1.75498e-05	5.07943e-06	7.46921e-06	-1.66241e-05	2.44156e-05	-1.66893e-05	2.87388e-05	5.26011e-06	-1.43554e-05	3.48128e-06	7.0259e-06	1.84346e-05	1.45845e-05	1.30106e-05	5.62891e-06	8.17887e-06	-4.03449e-06	-9.62429e-06	-5.99772e-06	9.22382e-06
-1.1777	6.11693e-06	1.9148e-06	-2.28919e-06	-2.56114e-06	2.13459e-06	-1.1811e-05	9.00775e-06	-3.77372e-06	4.96581e-06	-6.84708e-06	-5.00493e-06	-9.913e-06	2.14577e-06	-1.51824e-05	1.00769e-06	-4.93973e-06	2.38735e-05	-2.18861e-06	-1.00415e-05	1.09188e-05	-6.19143e-06	-6.31437e-06	1.17719e-05	8.34092e-06	-3.3658e-06	1.06338e-05	1.63596e-05	1.52178e-06	1.68998e-05	1.04811e-05	4.06429e-06	6.69807e-06	-2.21152e-05	2.64533e-05	-1.4782e-05	2.78633e-05	-2.74181e-06	-1.17235e-05	-4.2282e-07	1.07177e-05	1.93752e-05	6.35907e-06	1.15521e-05	5.51902e-06	1.10734e-05	-2.563e-06	-1.12318e-05	-6.16536e-06	7.1805e-06
-1.16305	6.05173e-06	-5.17815e-07	-4.60073e-06	-3.59491e-07	3.88548e-06	-1.02427e-05	5.42589e-06	-4.85033e-06	8.05035e-06	-9.7733e-06	9.574e-07	-1.08667e-05	6.90296e-06	-2.98396e-06	8.028e-06	1.27032e-06	1.76914e-05	2.81632e-06	-8.74884e-06	1.00769e-05	-4.20399e-06	-3.97675e-06	5.35138e-06	6.6366e-06	-6.97002e-06	8.23103e-06	2.05394e-05	-1.80677e-07	1.75871e-05	5.67362e-06	2.86847e-06	3.69176e-06	-2.52761e-05	2.86419e-05	-1.15838e-05	2.79043e-05	-8.54582e-06	-7.72066e-06	-3.58e-06	1.32807e-05	1.8144e-05	-4.19281e-06	7.61077e-06	2.92249e-06	1.14813e-05	-3.05846e-06	-1.09766e-05	-5.1409e-07	4.98258e-06
-1.1484	5.99027e-06	-2.94484e-06	-6.91228e-06	1.84588e-06	5.63823e-06	-8.67434e-06	1.84216e-06	-6.5472e-06	9.89251e-06	-9.59635e-06	4.43868e-06	-8.71345e-06	1.04178e-05	7.35186e-06	1.25673e-05	6.24359e-06	1.15093e-05	7.82125e-06	-7.45617e-06	7.99447e-06	-4.69387e-06	-1.63913e-06	1.41561e-06	6.17839e-06	-1.05761e-05	3.9693e-06	2.09995e-05	6.01634e-07	1.70376e-05	2.49594e-07	1.67079e-06	2.5481e-06	-2.47136e-05	2.89716e-05	-5.90086e-06	2.60845e-05	-1.06245e-05	-1.85333e-06	-6.73532e-06	1.58492e-05	1.69147e-05	-1.47466e-05	3.66941e-06	3.29688e-07	1.18911e-05	-2.31154e-06	-8.23475e-06	7.62008e-06	5.2657e-06
-1.13375	4.96209e-06	-1.66148e-06	-1.15912e-05	5.68666e-06	4.75906e-06	-7.43382e-06	-3.0715e-06	-7.41333e-06	9.76399e-06	-7.58469e-06	2.58908e-06	-5.91017e-06	1.18688e-05	1.12187e-05	1.47074e-05	9.10461e-06	8.05594e-06	1.16006e-05	-6.37583e-06	1.885e-06	-7.0259e-06	3.26894e-06	1.14366e-06	2.16626e-06	-1.33663e-05	2.71946e-06	1.5907e-05	2.02656e-06	1.40145e-05	-5.36442e-07	3.11993e-06	1.00583e-06	-1.93138e-05	2.83774e-05	1.28523e-07	2.26535e-05	-7.58469e-06	2.69338e-06	-7.30343e-06	1.72872e-05	1.37445e-05	-2.19401e-05	-9.22009e-07	-2.64496e-06	1.05333e-05	-2.35997e-06	-5.32158e-06	1.73748e-05	6.96629e-06
-1.1191	3.93391e-06	-3.74392e-07	-1.62683e-05	9.53116e-06	3.87989e-06	-6.19143e-06	-7.98516e-06	-8.27946e-06	9.6336e-06	-6.19143e-06	-4.97326e-07	6.16536e-07	1.20793e-05	1.23959e-05	1.27126e-05	9.89996e-06	4.60446e-06	1.53799e-05	-5.2955e-06	-5.46314e-06	-1.18371e-05	8.17701e-06	3.35835e-06	-6.0536e-07	-1.61566e-05	2.2538e-07	8.33534e-06	2.21469e-06	1.09952e-05	-8.00937e-08	7.05197e-06	2.56673e-06	-1.01905e-05	2.59187e-05	8.64454e-06	1.67415e-05	-2.06009e-06	4.1388e-06	-6.63102e-06	1.87289e-05	9.32999e-06	-2.33371e-05	-2.61515e-06	-4.16674e-06	9.17912e-06	-2.4084e-06	-2.40467e-06	2.71313e-05	8.66689e-06
-1.10445	2.28547e-06	-1.31316e-06	-1.98092e-05	1.14348e-05	2.94857e-06	-9.39891e-06	-1.18129e-05	-1.13845e-05	8.91089e-06	-4.1537e-06	-3.97302e-06	4.93415e-06	1.15652e-05	6.14859e-06	8.1826e-06	1.17011e-05	4.87454e-06	1.27312e-05	-4.24124e-06	-9.60566e-06	-1.78628e-05	1.43386e-05	8.46758e-06	-1.67079e-06	-1.51172e-05	-7.02217e-07	2.13087e-06	6.15232e-06	8.51974e-06	1.78441e-06	1.32583e-05	2.12342e-06	-7.30157e-07	2.31396e-05	1.38991e-05	9.11951e-06	4.34555e-06	2.98023e-06	-4.38094e-06	1.60318e-05	4.99561e-06	-2.23536e-05	-6.63102e-07	-5.08502e-07	7.1004e-06	-4.68083e-06	-1.5609e-06	3.27248e-05	1.07307e-05
-1.0898	6.4075e-07	-2.25008e-06	-2.33464e-05	1.20979e-05	-4.61936e-07	-1.26027e-05	-1.31559e-05	-1.32434e-05	8.19005e-06	-2.1141e-06	-7.44872e-06	9.2499e-06	1.10529e-05	-9.68575e-08	3.65265e-06	1.35042e-05	5.15021e-06	9.46224e-06	-4.42937e-06	-1.00229e-05	-2.51308e-05	1.988e-05	1.35787e-05	-1.49384e-06	-1.15968e-05	-3.85568e-07	-4.06988e-06	1.00899e-05	6.04242e-06	3.65078e-06	1.94665e-05	4.4331e-07	6.24917e-06	1.78758e-05	1.66725e-05	2.62633e-07	1.07493e-05	1.82725e-06	-2.13087e-06	1.33365e-05	6.63102e-07	-2.01296e-05	3.77372e-06	4.39771e-06	5.02169e-06	-8.19191e-06	-3.19816e-06	3.58354e-05	1.03135e-05
-1.07515	-1.85519e-06	-5.94184e-06	-2.49278e-05	9.96701e-06	-3.14601e-06	-1.37445e-05	-1.10995e-05	-1.49887e-05	8.64454e-06	-2.38232e-06	-5.13345e-06	8.26642e-06	8.42847e-06	-4.06988e-06	-1.66893e-06	1.58008e-05	4.09223e-06	3.73088e-06	-1.59442e-06	-6.88247e-06	-3.03779e-05	2.41902e-05	1.58586e-05	6.42613e-07	-4.63612e-06	-1.60374e-06	-3.54089e-06	1.35247e-05	6.37583e-06	3.80166e-06	2.27485e-05	-1.84961e-06	9.97074e-06	1.20327e-05	1.45063e-05	-8.05408e-06	1.28355e-05	6.23986e-07	0	7.49715e-06	-1.55903e-06	-1.64788e-05	8.32789e-06	9.34117e-06	1.24797e-06	-1.21891e-05	-5.75744e-06	3.13185e-05	8.80659e-06
-1.0605	-4.35114e-06	-9.63546e-06	-2.65054e-05	7.83615e-06	-5.82635e-06	-1.28169e-05	-4.90434e-06	-1.46627e-05	9.10088e-06	-2.65054e-06	-2.81632e-06	7.28667e-06	5.804e-06	-6.79865e-06	-4.50388e-06	1.93361e-05	3.03611e-06	-2.00048e-06	1.24052e-06	-2.5034e-06	-3.3142e-05	2.85003e-05	1.56537e-05	1.54227e-06	2.32831e-06	-1.58139e-06	-5.23403e-07	1.8198e-05	6.71111e-06	2.71574e-06	2.35494e-05	-7.24196e-06	9.97074e-06	6.81169e-06	7.37794e-06	-1.57487e-05	1.12001e-05	-2.4382e-06	2.13459e-06	1.66148e-06	-3.77558e-06	-1.40704e-05	1.0401e-05	1.30422e-05	-2.52575e-06	-1.61808e-05	-8.31857e-06	2.55629e-05	4.82053e-06
-1.04585	-6.53788e-06	-1.16751e-05	-2.50861e-05	3.8445e-06	-6.95512e-06	-4.99561e-06	1.93715e-06	-9.94094e-06	8.39308e-06	-4.97513e-06	-1.35973e-07	4.46849e-06	2.0396e-06	-4.11272e-06	-5.2955e-06	2.00812e-05	2.00421e-06	-4.04753e-06	4.8019e-06	4.04194e-07	-3.25441e-05	2.84389e-05	1.16229e-05	5.21727e-06	8.74512e-06	-6.66827e-07	4.19654e-06	1.88258e-05	6.55279e-06	1.63913e-06	2.15545e-05	-1.15391e-05	8.3372e-06	2.68966e-06	-1.09896e-06	-2.07145e-05	7.05197e-06	-3.7048e-06	3.74764e-06	-3.27267e-06	-5.3253e-06	-9.74722e-06	9.00775e-06	1.17254e-05	-7.07433e-06	-1.70488e-05	-1.04662e-05	1.49179e-05	2.23145e-06
-1.0312	-8.72277e-06	-1.37109e-05	-2.3663e-05	1.09337e-06	-5.59911e-06	3.44962e-06	7.53626e-06	-1.49384e-06	6.44661e-06	-7.92183e-06	2.54437e-06	1.65217e-06	-1.71922e-06	-8.028e-07	-4.8466e-06	1.70991e-05	2.21841e-06	-4.85033e-06	9.60566e-06	8.3074e-07	-2.82191e-05	3.02419e-05	7.594e-06	8.89786e-06	1.51657e-05	8.69855e-07	1.01607e-05	1.57282e-05	7.64057e-06	1.1865e-06	1.95634e-05	-1.45901e-05	9.19215e-06	-1.8999e-07	-9.574e-06	-2.56803e-05	2.90573e-06	-4.96954e-06	5.36442e-06	-6.9607e-06	-4.38653e-06	-5.42216e-06	5.13345e-06	9.1698e-06	-1.16229e-05	-1.66707e-05	-1.01291e-05	5.51529e-06	-3.59491e-07
-1.01655	-1.03135e-05	-1.24536e-05	-1.95596e-05	2.08244e-06	-1.10641e-06	1.49272e-05	1.00639e-05	6.40191e-06	2.73809e-06	-7.52322e-06	2.07871e-06	-8.12113e-07	-4.93973e-06	3.43286e-06	-3.08827e-06	1.26082e-05	5.13159e-06	-1.50688e-06	1.17235e-05	1.67079e-06	-1.91368e-05	2.68016e-05	3.22051e-06	1.45547e-05	1.76132e-05	6.41122e-06	1.38283e-05	8.01869e-06	7.79144e-06	4.73298e-06	1.98837e-05	-1.4795e-05	1.17756e-05	-8.79169e-07	-1.35377e-05	-2.77422e-05	1.08592e-06	-6.29574e-06	7.83987e-06	-2.98023e-06	-3.87244e-06	-2.27615e-06	9.79751e-07	3.48128e-06	-1.22208e-05	-1.04625e-05	-7.04825e-06	-3.80538e-06	4.74975e-07
-1.0019	-1.19042e-05	-1.11964e-05	-1.54544e-05	3.0715e-06	3.39188e-06	2.43392e-05	8.45455e-06	1.22283e-05	-9.66713e-07	-7.12648e-06	1.61678e-06	-2.03028e-06	-5.67734e-06	7.67224e-06	-3.80911e-06	6.87689e-06	8.0429e-06	5.94184e-07	1.13584e-05	1.27405e-06	-1.00508e-05	2.3365e-05	-1.15111e-06	1.9595e-05	1.8822e-05	1.44355e-05	1.37724e-05	-1.55531e-06	7.94604e-06	9.5237e-06	2.26889e-05	-1.37538e-05	1.4361e-05	5.01052e-07	-1.33589e-05	-2.64943e-05	1.75275e-06	-6.37956e-06	1.03191e-05	9.98378e-07	-3.35649e-06	8.73581e-07	-3.17581e-06	-9.62988e-07	-1.03358e-05	-3.01376e-06	-3.96743e-06	-1.18818e-05	3.79607e-06
-0.987251	-1.27964e-05	-9.76957e-06	-9.23127e-06	6.2976e-06	1.02427e-05	2.83401e-05	4.64544e-06	1.5812e-05	-4.88199e-06	-6.00331e-06	1.56835e-06	-3.55765e-07	-2.27615e-06	7.2252e-06	-6.44289e-06	1.53296e-06	1.15782e-05	4.6622e-06	8.09506e-06	1.28709e-06	-5.56931e-07	1.82465e-05	-5.9884e-06	2.24635e-05	1.78069e-05	1.99508e-05	1.21631e-05	-1.14907e-05	7.27177e-06	1.34595e-05	2.54419e-05	-7.82683e-06	1.51861e-05	2.94112e-06	-9.30578e-06	-2.15229e-05	4.32879e-06	-6.64406e-06	1.38301e-05	5.21168e-06	-3.4105e-06	2.10479e-06	-3.96743e-06	-3.06778e-06	-5.47618e-06	5.39236e-06	3.29688e-07	-1.69445e-05	8.6166e-06
-0.972601	-1.36849e-05	-8.34465e-06	-3.00445e-06	8.90717e-06	1.58511e-05	2.80011e-05	3.3211e-06	1.62981e-05	-7.55303e-06	-4.25801e-06	1.51992e-06	1.32248e-06	1.12876e-06	6.16163e-06	-1.03209e-05	-8.75443e-08	1.3873e-05	7.49156e-06	3.59491e-06	5.02728e-06	7.70018e-06	1.25095e-05	-1.08238e-05	2.53301e-05	1.67917e-05	2.54661e-05	1.05556e-05	-2.1426e-05	6.59935e-06	1.73971e-05	2.81949e-05	-3.13856e-06	1.35303e-05	4.14066e-06	-5.24707e-06	-1.65496e-05	6.90855e-06	-6.90855e-06	1.7345e-05	9.42498e-06	-3.46266e-06	3.33972e-06	-4.75533e-06	-5.1707e-06	-6.14673e-07	1.31782e-05	3.38443e-06	-1.82837e-05	1.21947e-05
-0.957951	-1.35526e-05	-5.89341e-06	-7.17118e-07	1.21277e-05	2.00067e-05	1.99769e-05	6.29388e-06	1.44783e-05	-8.1677e-06	-3.37884e-06	2.65054e-06	4.93973e-06	4.75161e-06	4.45917e-06	-1.57002e-05	1.56835e-06	1.55251e-05	1.12839e-05	-8.17701e-07	7.96281e-06	1.15745e-05	6.23614e-06	-1.73096e-05	2.23406e-05	1.56444e-05	2.54512e-05	1.00136e-05	-2.59094e-05	4.79445e-06	1.74139e-05	2.87909e-05	2.86847e-06	8.39867e-06	2.44007e-06	-1.03191e-06	-1.21109e-05	6.60494e-06	-6.16536e-06	1.91368e-05	7.28108e-06	-5.19305e-06	2.01724e-06	-4.01586e-06	-3.77558e-06	4.74043e-06	1.59554e-05	3.58187e-06	-1.85315e-05	1.37761e-05
-0.943301	-1.05239e-05	-3.23728e-06	-9.14559e-07	1.28634e-05	2.16775e-05	1.07139e-05	9.26852e-06	1.26604e-05	-8.77865e-06	-2.49967e-06	3.78303e-06	8.56072e-06	8.37632e-06	2.75485e-06	-2.10758e-05	3.22238e-06	1.7181e-05	1.50781e-05	-5.23031e-06	9.65968e-06	1.29677e-05	-1.27777e-06	-2.37953e-05	1.99731e-05	1.57412e-05	2.10889e-05	9.46969e-06	-2.60491e-05	1.75275e-06	1.5568e-05	2.69022e-05	7.63685e-06	3.27267e-06	7.43195e-07	3.18512e-06	-7.67224e-06	6.30505e-06	-6.66268e-06	1.84439e-05	3.89852e-06	-6.91973e-06	6.94767e-07	-3.27453e-06	-3.00445e-06	8.85502e-06	1.31447e-05	3.77931e-06	-1.44318e-05	1.41189e-05
-0.928651	-4.70132e-06	-8.75443e-08	-5.4054e-06	1.21146e-05	2.13571e-05	1.92598e-06	1.5812e-05	1.26902e-05	-6.98306e-06	-4.58211e-06	5.27687e-06	1.03451e-05	8.79355e-06	3.17208e-06	-2.39741e-05	4.33624e-06	1.89915e-05	1.83415e-05	-5.4799e-06	7.27177e-06	1.17496e-05	-6.80983e-06	-2.70214e-05	1.53836e-05	1.6408e-05	1.51377e-05	8.89972e-06	-2.1141e-05	-2.1439e-06	1.21556e-05	2.27373e-05	9.92231e-06	4.17233e-07	-4.2133e-06	4.39957e-06	-4.11272e-06	3.93204e-06	-6.75954e-06	1.40015e-05	-1.21631e-06	-7.74302e-06	-2.89083e-06	-1.34483e-06	-1.42865e-06	1.0075e-05	6.53416e-06	-3.1665e-07	-7.45244e-06	1.12802e-05
-0.914001	2.36742e-06	3.68245e-06	-9.89623e-06	1.03302e-05	1.89692e-05	-6.50063e-07	2.02879e-05	1.16881e-05	-5.18933e-06	-6.66082e-06	6.77072e-06	1.21295e-05	9.21451e-06	5.4501e-06	-2.31434e-05	2.96719e-06	2.20425e-05	2.22269e-05	-5.72577e-06	3.64333e-06	8.04663e-06	-1.234e-05	-2.77627e-05	1.20364e-05	1.7073e-05	9.1847e-06	8.33534e-06	-1.6233e-05	-6.0387e-06	8.74884e-06	1.85743e-05	1.34502e-05	4.84288e-08	-7.92742e-06	5.61588e-06	-5.4948e-07	1.5609e-06	-7.47479e-06	8.31857e-06	-2.60584e-06	-9.80683e-06	-5.85243e-06	3.0715e-06	1.38767e-06	1.12932e-05	-7.82311e-08	-4.41074e-06	-4.69387e-07	8.44151e-06
-0.899351	9.84408e-06	7.4096e-06	-1.32304e-05	8.45827e-06	1.35917e-05	1.72667e-06	2.21394e-05	1.20588e-05	-9.18284e-07	-7.83429e-06	1.00844e-05	1.05947e-05	1.11051e-05	7.40774e-06	-1.94702e-05	-6.4075e-07	2.31527e-05	2.44416e-05	-2.40467e-06	1.16043e-06	4.72926e-06	-1.44914e-05	-2.54307e-05	8.11182e-06	1.68253e-05	6.88247e-06	4.80749e-06	-1.01011e-05	-7.62381e-06	6.39446e-06	1.54506e-05	1.18297e-05	4.0736e-06	-8.58307e-06	6.90296e-06	3.29688e-06	-3.07336e-07	-9.26293e-06	-7.45058e-09	8.79169e-07	-9.82173e-06	-7.42078e-06	9.26293e-06	5.21168e-06	1.10921e-05	-4.46849e-06	-9.68389e-06	6.01076e-06	4.12203e-06
-0.884701	1.48397e-05	9.89623e-06	-1.65626e-05	5.55068e-06	6.14673e-06	1.03097e-05	2.19233e-05	1.13957e-05	3.35276e-06	-9.00775e-06	1.3398e-05	9.05804e-06	1.29994e-05	9.36352e-06	-1.57934e-05	-5.48922e-06	2.17818e-05	2.54177e-05	9.14559e-07	-1.31875e-06	1.41561e-06	-1.53966e-05	-2.06176e-05	4.80749e-06	1.5337e-05	7.06688e-06	-2.44379e-06	-5.82635e-06	-9.20519e-06	4.0438e-06	1.2327e-05	1.02129e-05	8.10251e-06	-9.23686e-06	8.19005e-06	7.14511e-06	-2.17184e-06	-9.80683e-06	-5.84871e-06	5.60656e-06	-9.83477e-06	-8.9854e-06	1.54544e-05	8.41543e-06	9.65409e-06	-5.13345e-06	-1.61976e-05	1.12504e-05	-1.43796e-06
-0.870051	1.76355e-05	9.73232e-06	-1.47242e-05	3.29129e-06	-2.14204e-07	1.97478e-05	1.94311e-05	1.12001e-05	8.34838e-06	-9.39146e-06	1.59107e-05	4.42006e-06	1.71419e-05	8.48621e-06	-1.34148e-05	-1.22543e-05	1.74623e-05	2.20723e-05	3.51109e-06	-1.44541e-06	2.23517e-07	-1.16713e-05	-1.52867e-05	2.07499e-06	1.32304e-05	7.73929e-06	-1.01607e-05	-2.30223e-06	-5.19864e-06	1.27777e-06	1.43778e-05	7.84732e-06	1.20793e-05	-9.57958e-06	1.18036e-05	9.67272e-06	-2.38605e-06	-1.0103e-05	-9.54419e-06	1.38115e-05	-1.02129e-05	-6.63474e-06	1.88779e-05	1.17626e-05	4.64544e-06	1.81608e-06	-2.08765e-05	1.12411e-05	-5.05894e-06
-0.855401	1.62981e-05	7.50087e-06	-1.28802e-05	1.65589e-06	-5.32903e-06	2.54605e-05	1.81794e-05	1.16229e-05	1.33421e-05	-9.7733e-06	1.84253e-05	-2.16067e-07	2.12863e-05	6.99051e-06	-1.2273e-05	-1.52923e-05	1.19004e-05	1.81086e-05	6.10948e-06	5.01052e-07	3.16836e-06	-5.87478e-06	-9.95211e-06	-6.55651e-07	1.11219e-05	8.41543e-06	-1.78758e-05	1.22562e-06	-1.19396e-06	-1.48639e-06	1.64304e-05	4.24124e-06	1.35731e-05	-1.11647e-05	1.5419e-05	1.22041e-05	-2.59653e-06	-8.53837e-06	-9.51439e-06	1.8917e-05	-1.05891e-05	-1.18092e-06	1.8578e-05	1.32453e-05	-3.61353e-07	9.38959e-06	-2.43094e-05	7.50646e-06	-7.4394e-06
-0.840751	1.16844e-05	1.97813e-06	-9.38214e-06	-2.15694e-06	-5.69038e-06	2.80961e-05	1.65664e-05	9.78634e-06	1.6246e-05	-9.00403e-06	1.87159e-05	-3.6899e-06	2.39797e-05	4.42937e-06	-1.51172e-05	-1.32918e-05	6.12624e-06	9.0301e-06	6.96629e-06	-8.86619e-07	9.46596e-06	4.36418e-06	-6.73719e-06	-2.87779e-06	9.67272e-06	6.4075e-06	-2.20947e-05	4.10341e-06	3.81842e-06	-4.33624e-06	1.89692e-05	2.42516e-06	1.23661e-05	-1.75368e-05	1.9813e-05	1.18855e-05	-4.31947e-06	-5.54137e-06	-6.76699e-06	1.90269e-05	-1.20848e-05	7.4096e-06	1.2422e-05	1.39661e-05	-7.66292e-06	1.4944e-05	-2.47322e-05	1.41561e-06	-6.577e-06
-0.826101	7.0706e-06	-3.54275e-06	-5.88037e-06	-4.93415e-06	-3.98234e-06	2.32812e-05	1.45417e-05	7.74302e-06	1.91517e-05	-8.85502e-06	1.77659e-05	-4.67896e-06	2.29515e-05	9.31323e-09	-1.79633e-05	-1.00452e-05	2.83867e-06	1.19209e-06	7.82683e-06	-1.03191e-06	1.82502e-05	1.58455e-05	-3.52412e-06	-4.4778e-06	9.46596e-06	1.92039e-06	-2.25902e-05	8.8457e-06	8.82894e-06	-7.1805e-06	2.15061e-05	-6.33299e-07	8.67993e-06	-2.63881e-05	2.17259e-05	1.03265e-05	-6.0387e-06	-1.51061e-06	-1.94646e-06	1.29286e-05	-1.15093e-05	1.57934e-05	3.78303e-06	1.40667e-05	-1.37184e-05	1.67731e-05	-2.39145e-05	-3.43286e-06	-4.46849e-06
-0.811451	2.45683e-06	-6.7763e-06	-4.42378e-06	-6.50808e-06	1.55158e-06	1.57617e-05	1.25933e-05	2.01352e-06	1.79205e-05	-7.44872e-06	1.68402e-05	-3.00445e-06	1.79149e-05	-4.12576e-06	-1.9541e-05	-4.38467e-06	2.49967e-06	-8.06712e-06	1.055e-05	-3.54275e-06	2.80924e-05	2.56579e-05	-1.39698e-06	-2.0694e-06	1.05016e-05	-3.06219e-06	-2.15843e-05	1.09207e-05	1.03228e-05	-8.1677e-06	2.13552e-05	-2.45124e-06	5.20237e-06	-3.55244e-05	2.12081e-05	9.51812e-06	-7.13952e-06	8.79169e-07	6.20261e-07	2.99141e-06	-9.12696e-06	2.33464e-05	-4.39025e-06	1.53705e-05	-1.72164e-05	1.28616e-05	-2.22437e-05	-7.28481e-06	-6.01634e-07
-0.796801	3.29688e-07	-8.76747e-06	-2.96533e-06	-8.08015e-06	7.08736e-06	8.24407e-06	1.06469e-05	-3.71411e-06	1.66893e-05	-6.04242e-06	1.592e-05	-1.32807e-06	1.28765e-05	-8.25711e-06	-2.11149e-05	2.52202e-06	4.64171e-06	-1.60821e-05	1.32713e-05	-6.67572e-06	3.6696e-05	3.05064e-05	1.9744e-06	9.59262e-07	1.15354e-05	-8.04104e-06	-2.05785e-05	1.29994e-05	1.18166e-05	-9.14931e-06	2.12025e-05	-3.64333e-06	2.96533e-06	-3.96967e-05	1.94497e-05	8.08947e-06	-8.23848e-06	3.26894e-06	3.19071e-06	-5.9139e-06	-4.67151e-06	2.46949e-05	-1.04941e-05	1.99862e-05	-1.61584e-05	3.98234e-06	-1.84998e-05	-1.01011e-05	3.26522e-06
-0.782151	-9.9279e-07	-4.70504e-06	-3.44589e-06	-8.19005e-06	1.06562e-05	2.45683e-06	6.67572e-06	-1.00937e-05	1.22432e-05	-2.96719e-06	1.65831e-05	1.7453e-06	8.43219e-06	-1.16806e-05	-1.85482e-05	6.2529e-06	7.88271e-06	-2.15527e-05	1.66763e-05	-6.64033e-06	4.26695e-05	2.8329e-05	4.26359e-06	7.09668e-06	9.93162e-06	-1.03079e-05	-2.1439e-05	8.86433e-06	1.10287e-05	-8.46013e-06	1.84029e-05	-4.97885e-06	3.09385e-06	-4.02778e-05	1.54674e-05	1.14478e-05	-7.46548e-06	5.37932e-06	3.32668e-06	-1.09952e-05	2.61143e-06	2.04816e-05	-1.29621e-05	2.29999e-05	-1.09728e-05	-6.82473e-06	-1.38469e-05	-1.02688e-05	4.90062e-06
-0.767501	-2.31527e-06	-1.25729e-06	-5.16698e-06	-6.4373e-06	9.25921e-06	-1.46404e-06	1.46776e-06	-1.70935e-05	7.7989e-06	1.06171e-07	1.72481e-05	4.82425e-06	3.98979e-06	-1.51023e-05	-1.59815e-05	9.36538e-06	9.8832e-06	-2.26777e-05	2.0083e-05	-3.70853e-06	4.45098e-05	1.97385e-05	7.79517e-06	1.32322e-05	7.08736e-06	-8.84943e-06	-2.35401e-05	4.109e-06	1.0239e-05	-7.77282e-06	1.56034e-05	-5.69411e-06	4.46476e-06	-3.58932e-05	1.02427e-05	1.41896e-05	-6.68876e-06	6.86944e-06	2.224e-06	-1.17328e-05	9.89996e-06	1.25468e-05	-1.29454e-05	2.41548e-05	-2.06009e-06	-1.57673e-05	-9.19588e-06	-1.04327e-05	6.53788e-06
-0.752851	-3.37884e-06	4.34555e-06	-6.13928e-06	-2.1141e-06	2.94857e-06	-3.8892e-06	-3.89852e-06	-1.99452e-05	2.49967e-06	1.38395e-06	1.84793e-05	5.59911e-06	9.96515e-07	-1.46683e-05	-1.21202e-05	6.70925e-06	8.98726e-06	-1.90437e-05	2.05915e-05	-8.40053e-07	4.2079e-05	9.69507e-06	1.00061e-05	1.53724e-05	2.53506e-06	-5.52833e-06	-2.64179e-05	-4.5523e-06	1.23475e-05	-5.99772e-06	1.53892e-05	-6.17467e-06	7.0259e-06	-2.87686e-05	5.99958e-06	1.71382e-05	-6.48201e-06	1.08443e-05	1.69128e-06	-7.58097e-06	1.43908e-05	1.92039e-06	-1.22041e-05	2.13385e-05	6.88061e-06	-2.12062e-05	-4.8019e-06	-1.00061e-05	7.34627e-06
-0.738201	-4.43868e-06	9.95211e-06	-7.10972e-06	2.21096e-06	-3.36207e-06	-6.93463e-06	-1.05035e-05	-1.90679e-05	-4.04194e-06	2.04332e-06	1.97161e-05	6.37583e-06	-1.99862e-06	-1.42325e-05	-8.25711e-06	3.43286e-06	6.85081e-06	-1.23028e-05	1.8619e-05	3.8892e-06	3.59267e-05	-2.20537e-06	1.22208e-05	1.75163e-05	-2.01352e-06	-2.20537e-06	-2.9292e-05	-1.32136e-05	1.44541e-05	-2.98023e-06	1.76597e-05	-5.41471e-06	9.58517e-06	-2.16421e-05	1.75834e-06	2.00868e-05	-6.27525e-06	1.41989e-05	-8.3819e-08	-1.56835e-06	1.39177e-05	-6.8415e-06	-1.27032e-05	1.72835e-05	1.45771e-05	-2.29161e-05	-1.64658e-06	-1.0198e-05	8.1528e-06
-0.723551	-5.01424e-06	1.33459e-05	-6.36652e-06	7.13207e-06	-9.16235e-06	-9.46969e-06	-1.55643e-05	-1.36215e-05	-1.00154e-05	2.99141e-06	1.93082e-05	3.08827e-06	-4.85592e-06	-1.09412e-05	-3.78303e-06	-1.25542e-06	1.27777e-06	-3.16277e-06	1.55736e-05	7.61636e-06	2.88393e-05	-1.05146e-05	1.2001e-05	1.39531e-05	-3.9544e-06	2.09175e-06	-2.8694e-05	-2.05133e-05	1.68439e-05	-1.77138e-06	1.93473e-05	-4.52995e-06	9.66713e-06	-1.63019e-05	7.69272e-07	1.77082e-05	-6.73532e-06	1.7181e-05	-2.8871e-07	3.19071e-06	7.70763e-06	-1.06748e-05	-1.31261e-05	1.09207e-05	1.88295e-05	-2.29124e-05	-3.03611e-07	-8.98167e-06	1.2558e-05
-0.708901	-5.5898e-06	1.67415e-05	-5.62333e-06	1.20532e-05	-1.49626e-05	-1.2001e-05	-2.06232e-05	-8.16956e-06	-1.59908e-05	3.93763e-06	1.89003e-05	-2.01166e-07	-7.71508e-06	-7.64988e-06	6.91041e-07	-5.94184e-06	-4.29712e-06	5.97723e-06	1.25282e-05	1.03097e-05	1.96826e-05	-1.26157e-05	9.71183e-06	9.97633e-06	-4.65289e-06	3.90597e-06	-2.43671e-05	-2.59485e-05	1.92337e-05	-5.58794e-07	2.10349e-05	-4.88572e-06	7.26804e-06	-1.22022e-05	-2.19792e-07	1.4089e-05	-9.67272e-06	1.89207e-05	-4.91738e-07	6.91786e-06	-5.69969e-07	-7.67782e-06	-1.4374e-05	6.63102e-06	1.81179e-05	-2.16682e-05	-1.44541e-06	-4.03821e-06	1.69612e-05
-0.694252	-4.92483e-06	1.94106e-05	-5.9139e-06	1.56034e-05	-1.58492e-05	-1.39251e-05	-2.02786e-05	-2.57604e-06	-1.94311e-05	6.26966e-06	1.43815e-05	-3.08827e-06	-8.96864e-06	-5.05708e-06	4.23566e-06	-7.46176e-06	-9.22382e-06	1.14068e-05	1.07232e-05	1.19563e-05	1.31913e-05	-1.05146e-05	3.23355e-06	7.17677e-06	-2.11783e-06	6.14673e-06	-1.64248e-05	-2.58908e-05	1.80267e-05	-1.60933e-06	1.84793e-05	-6.53416e-06	3.21306e-06	-1.49049e-05	-1.57207e-06	8.39867e-06	-1.14255e-05	1.78237e-05	7.26432e-07	7.62939e-06	-8.64267e-06	3.83705e-07	-1.37631e-05	7.36862e-06	1.46385e-05	-2.045e-05	-4.83729e-06	4.08292e-06	2.0666e-05
-0.679602	-4.25428e-06	2.20854e-05	-6.20075e-06	1.91554e-05	-1.67321e-05	-1.52271e-05	-1.86879e-05	5.32717e-07	-1.91424e-05	1.04662e-05	9.86457e-06	-5.97164e-06	-1.02203e-05	-2.46055e-06	7.78213e-06	-8.35769e-06	-1.29063e-05	1.3113e-05	1.01645e-05	1.36048e-05	5.46128e-06	-4.68455e-06	-4.48525e-06	3.76068e-06	4.20958e-07	7.76537e-06	-9.71928e-06	-2.33501e-05	1.30963e-05	-5.76489e-06	1.34464e-05	-9.42498e-06	-8.40053e-07	-1.76076e-05	-2.92249e-06	3.95067e-06	-1.06916e-05	1.67303e-05	-5.36442e-07	8.34092e-06	-1.42287e-05	1.09337e-05	-1.06655e-05	9.35048e-06	1.1161e-05	-1.92281e-05	-8.22917e-06	1.09673e-05	2.18879e-05
-0.664952	-2.95602e-06	2.45031e-05	-7.00913e-06	1.93231e-05	-1.72425e-05	-1.61566e-05	-1.3411e-05	1.95205e-06	-1.5581e-05	1.41002e-05	4.25428e-06	-4.39771e-06	-8.49925e-06	-4.42564e-06	9.98937e-06	-7.02962e-06	-1.41151e-05	1.03936e-05	1.02781e-05	1.15484e-05	1.23121e-06	2.03401e-06	-1.37147e-05	5.10179e-06	-2.84985e-07	6.89924e-06	-5.77793e-06	-1.72388e-05	5.44451e-06	-7.27363e-06	6.49132e-06	-1.36085e-05	-3.91155e-06	-2.41343e-05	-4.62681e-06	2.85544e-06	-7.8734e-06	1.18595e-05	-1.51619e-06	8.86247e-06	-1.55196e-05	2.20593e-05	-6.36838e-06	1.38152e-05	7.51764e-06	-1.73394e-05	-1.07437e-05	1.91163e-05	1.91852e-05
-0.650302	-1.65589e-06	2.69208e-05	-7.8138e-06	1.82539e-05	-2.02321e-05	-1.77007e-05	-6.88992e-06	2.71946e-07	-9.53116e-06	1.46292e-05	-1.09896e-07	-2.20165e-06	-6.7763e-06	-7.63312e-06	9.71928e-06	-6.31995e-06	-1.40797e-05	3.95067e-06	1.16359e-05	1.01123e-05	-2.997e-06	9.99682e-06	-2.0463e-05	7.689e-06	-9.89065e-07	6.03683e-06	-1.83284e-06	-1.11256e-05	-2.2091e-06	-8.78423e-06	-4.60073e-07	-1.65496e-05	-4.50015e-06	-2.94186e-05	-6.32741e-06	3.00072e-06	-2.56673e-06	8.2273e-06	-2.49594e-06	1.12485e-05	-1.30814e-05	2.94633e-05	-3.30992e-06	1.76616e-05	3.87616e-06	-1.54506e-05	-1.32564e-05	2.54083e-05	1.27573e-05
-0.635652	-3.29688e-07	2.59783e-05	-6.06291e-06	1.84085e-05	-2.49855e-05	-2.14092e-05	-2.9318e-06	-2.24076e-06	-3.20002e-06	1.36215e-05	-2.46055e-06	2.51457e-07	-5.7295e-06	-1.08536e-05	8.84943e-06	-5.94929e-06	-1.30907e-05	1.58325e-07	1.07139e-05	4.87454e-06	-2.6226e-06	1.44932e-05	-2.1778e-05	1.47242e-05	-3.19444e-06	3.95626e-06	-4.74975e-07	-3.98047e-06	-6.86012e-06	-6.98306e-06	-3.79235e-06	-1.8293e-05	-2.99327e-06	-3.20617e-05	-7.12648e-06	6.80611e-06	8.75443e-07	7.15815e-06	-3.11434e-06	1.23382e-05	-8.62963e-06	3.15867e-05	-8.21427e-07	1.56388e-05	6.50063e-07	-1.26325e-05	-1.26641e-05	2.6498e-05	6.07222e-06
-0.621002	2.24076e-06	2.13124e-05	-3.06591e-06	1.9189e-05	-2.97353e-05	-2.5114e-05	1.02818e-06	-5.37001e-06	1.89058e-06	7.64616e-06	-3.56697e-06	3.32668e-06	-4.67896e-06	-1.40741e-05	7.98143e-06	-5.57676e-06	-1.20979e-05	-3.63402e-06	9.79565e-06	2.58908e-07	-1.0021e-06	1.79559e-05	-1.64695e-05	2.07238e-05	-4.1537e-06	2.50153e-06	8.82894e-07	4.40888e-06	-9.0301e-06	-2.69711e-06	-4.63985e-06	-1.75498e-05	9.96515e-07	-3.13967e-05	-3.78303e-06	1.06134e-05	1.80677e-07	4.01773e-06	-3.73088e-06	1.28057e-05	-5.41471e-06	2.75075e-05	4.26546e-07	1.29938e-05	-2.57604e-06	-9.80869e-06	-1.20718e-05	2.69711e-05	-1.85519e-06
-0.606352	4.66779e-06	1.6233e-05	1.31316e-06	1.96509e-05	-3.31867e-05	-2.64701e-05	1.15484e-07	-7.22334e-06	2.4084e-06	1.26474e-06	-9.12696e-07	2.29292e-06	-3.19444e-06	-1.43684e-05	5.28619e-06	-5.71832e-07	-1.2638e-05	-2.63751e-06	5.70901e-06	-6.09457e-06	1.96882e-06	1.85352e-05	-7.93673e-06	2.53767e-05	-2.34693e-06	2.89641e-06	4.00282e-06	1.17682e-05	-5.70714e-06	-5.69969e-07	-3.7048e-06	-1.29975e-05	2.54437e-06	-2.64756e-05	1.19954e-06	1.17943e-05	-5.75557e-06	3.2559e-06	-3.66569e-06	9.56096e-06	-5.35324e-06	2.10088e-05	1.64285e-06	8.48621e-06	-4.52623e-06	-7.04266e-06	-9.54978e-06	2.70195e-05	-7.58842e-06
-0.591702	7.1004e-06	1.11535e-05	5.69038e-06	2.13571e-05	-3.41535e-05	-2.72002e-05	-2.03773e-06	-5.35138e-06	1.68383e-06	-5.73508e-06	1.7453e-06	1.26101e-06	-1.70805e-06	-1.5283e-05	1.35042e-06	8.15652e-06	-1.44169e-05	-2.25939e-06	1.62236e-06	-1.24443e-05	4.93973e-06	1.97347e-05	1.83657e-06	2.75448e-05	3.18512e-06	5.7742e-06	8.367e-06	1.54059e-05	-1.1418e-06	2.18302e-06	-2.76789e-06	-9.06177e-06	2.85171e-06	-1.65887e-05	7.42637e-06	1.23531e-05	-1.4171e-05	1.2517e-06	-3.60236e-06	5.07198e-06	-7.77282e-06	1.32676e-05	2.8573e-06	3.98234e-06	-6.47642e-06	-4.27105e-06	-7.02962e-06	2.70698e-05	-1.33198e-05
-0.577052	8.03173e-06	6.87689e-06	9.44734e-06	1.94144e-05	-3.02065e-05	-2.22437e-05	-5.17257e-06	0	2.10479e-07	-8.73953e-06	7.14511e-06	3.83705e-07	-7.89762e-07	-1.16583e-05	-1.83284e-06	1.93827e-05	-1.52662e-05	1.88127e-07	-2.56673e-06	-1.68029e-05	7.03149e-06	1.90325e-05	8.27387e-06	2.66638e-05	1.02948e-05	7.69459e-06	1.25468e-05	1.45938e-05	4.8466e-06	4.99748e-06	-1.46776e-06	-2.55741e-06	-3.33413e-07	-9.02638e-06	1.31093e-05	1.08443e-05	-2.12193e-05	-2.74554e-06	-2.89083e-06	-3.50177e-07	-1.10473e-05	7.64988e-06	4.82425e-06	4.94905e-06	-4.85592e-06	-1.57766e-06	-3.26522e-06	2.52705e-05	-1.7371e-05
-0.562402	7.72066e-06	5.08316e-06	9.48273e-06	1.56127e-05	-2.62596e-05	-1.72835e-05	-8.30553e-06	5.35324e-06	-1.26474e-06	-1.17421e-05	1.25449e-05	-1.112e-06	-1.112e-06	-4.30644e-06	-6.25849e-06	2.99904e-05	-1.61137e-05	2.63564e-06	-6.75395e-06	-2.17818e-05	7.88458e-06	1.99899e-05	9.33371e-06	2.30931e-05	1.74027e-05	8.37632e-06	1.42474e-05	1.25412e-05	1.08369e-05	7.81752e-06	-1.67638e-07	3.95067e-06	-3.51481e-06	-2.70642e-06	1.63112e-05	9.95398e-06	-2.45385e-05	-9.22009e-06	-9.36911e-07	-3.90597e-06	-1.18371e-05	3.27267e-06	6.79307e-06	7.15815e-06	-7.50646e-07	2.35625e-06	5.01052e-07	2.40933e-05	-2.01818e-05
-0.547752	5.70714e-06	3.69921e-06	6.4522e-06	8.75257e-06	-2.20537e-05	-1.00322e-05	-8.7712e-06	1.2422e-05	-9.40636e-07	-8.55885e-06	1.69389e-05	-1.05985e-06	-3.74764e-06	4.73298e-06	-7.89575e-06	3.78173e-05	-1.47596e-05	2.88337e-06	-9.26666e-06	-2.29292e-05	4.79072e-06	2.04332e-05	4.62681e-06	1.92598e-05	2.10665e-05	6.25849e-06	1.29715e-05	8.38377e-06	1.29007e-05	1.14292e-05	2.98023e-08	7.92183e-06	-7.35931e-06	-1.02445e-06	1.85538e-05	1.10511e-05	-2.12807e-05	-1.59368e-05	2.65054e-06	-4.93787e-06	-7.55861e-06	2.14949e-06	7.30343e-06	1.34688e-05	4.73671e-06	5.15953e-06	4.34183e-06	1.99843e-05	-2.06493e-05
-0.533102	3.69549e-06	2.31713e-06	3.42354e-06	1.89058e-06	-1.7846e-05	-2.16067e-06	-7.99261e-06	1.57636e-05	6.23986e-07	-5.37001e-06	2.00905e-05	2.71574e-06	-7.62008e-06	1.41859e-05	-7.45803e-06	3.94378e-05	-1.13323e-05	5.41285e-06	-9.29274e-06	-2.28323e-05	1.7006e-06	2.02581e-05	-1.32248e-06	1.70842e-05	1.93492e-05	2.10479e-07	9.21451e-06	2.98396e-06	1.49626e-05	1.50427e-05	2.2538e-07	1.18949e-05	-1.12001e-05	-5.81145e-07	1.83154e-05	1.2977e-05	-1.38804e-05	-2.05822e-05	6.23986e-06	-3.89852e-06	8.60542e-07	3.09758e-06	7.81752e-06	1.97794e-05	1.02259e-05	6.72229e-06	5.69969e-06	1.52569e-05	-1.98763e-05
-0.518452	5.40167e-08	8.00937e-08	1.35042e-06	-1.90362e-06	-1.67433e-05	1.23493e-06	-5.61215e-06	1.55382e-05	2.13645e-06	-3.37139e-07	2.03717e-05	6.32368e-06	-1.1649e-05	2.08206e-05	-6.09457e-06	3.47588e-05	-7.15815e-06	8.1826e-06	-6.26966e-06	-2.16011e-05	-2.16998e-06	2.02525e-05	-5.7444e-06	1.37947e-05	1.45026e-05	-4.52995e-06	2.92249e-06	1.90362e-06	1.57841e-05	1.45677e-05	1.13621e-07	1.12616e-05	-1.23531e-05	-5.53206e-07	1.78684e-05	1.706e-05	-5.26756e-06	-2.14782e-05	1.01123e-05	-3.72529e-09	9.7435e-06	3.99351e-06	5.27874e-06	2.30912e-05	1.44187e-05	5.30854e-06	4.88572e-06	8.34465e-06	-1.63373e-05
-0.503802	-3.58559e-06	-9.12696e-07	1.76579e-06	-4.45545e-06	-1.56425e-05	5.25452e-06	-1.98931e-06	1.15912e-05	4.89131e-06	4.07919e-06	1.81701e-05	9.31509e-06	-1.44355e-05	2.43522e-05	-2.24449e-06	2.57343e-05	-4.22262e-06	1.03358e-05	-3.24287e-06	-1.9744e-05	-4.79445e-06	1.77622e-05	-6.44103e-06	1.23698e-05	9.65968e-06	-9.26852e-06	-3.36953e-06	8.25152e-07	1.66073e-05	1.28541e-05	-2.48291e-06	9.38587e-06	-1.35042e-05	-5.23403e-07	1.74232e-05	2.05226e-05	2.10851e-06	-1.86451e-05	1.27479e-05	3.27267e-06	1.86283e-05	3.65078e-06	2.58908e-07	2.30931e-05	1.44783e-05	1.82725e-06	4.0736e-06	2.6729e-06	-1.03135e-05
-0.489152	-6.36838e-06	-2.34321e-06	5.8189e-06	-3.16277e-06	-1.46292e-05	1.98744e-06	4.00469e-07	6.89365e-06	5.73136e-06	6.77258e-06	1.40276e-05	1.08816e-05	-1.21277e-05	2.46167e-05	3.20375e-07	1.56742e-05	-2.69897e-06	1.32974e-05	1.15484e-06	-2.00681e-05	-3.21306e-06	1.31354e-05	-1.33924e-06	9.28529e-06	5.01424e-06	-8.90717e-06	-9.1698e-06	2.80328e-06	1.80881e-05	7.47852e-06	-4.78514e-06	4.83356e-06	-1.20327e-05	4.82425e-06	1.50558e-05	2.14521e-05	6.32741e-06	-1.18241e-05	1.28616e-05	7.75978e-06	2.08691e-05	4.48152e-06	-6.1132e-06	1.79764e-05	1.22692e-05	-3.12738e-06	1.33924e-06	7.63685e-07	-5.60656e-06
-0.474502	-9.14931e-06	-3.77558e-06	9.87761e-06	-1.86823e-06	-1.36141e-05	-1.27405e-06	2.79024e-06	2.19792e-06	6.57327e-06	8.2273e-06	7.40401e-06	1.18297e-05	-8.57376e-06	2.05357e-05	2.88337e-06	8.71718e-06	-4.89876e-06	1.43964e-05	5.55441e-06	-2.03885e-05	-1.63354e-06	8.51229e-06	3.76254e-06	7.44499e-06	2.85171e-06	-6.05918e-06	-1.24834e-05	6.02566e-06	1.95689e-05	2.10479e-06	-7.08364e-06	2.81259e-07	-1.05593e-05	1.01719e-05	1.26921e-05	2.17576e-05	9.30764e-06	-1.27405e-06	1.17365e-05	1.0388e-05	2.06307e-05	4.0736e-06	-1.24834e-05	1.16192e-05	7.58097e-06	-9.32068e-06	-1.39326e-06	-1.76951e-06	-2.14018e-06
-0.459852	-1.14646e-05	-3.44962e-06	1.45026e-05	2.38419e-07	-1.15391e-05	-5.30295e-06	3.62657e-06	-4.4331e-07	7.07619e-06	6.4373e-06	4.17233e-07	1.06692e-05	-3.90969e-06	1.69221e-05	2.99141e-06	6.16908e-06	-9.479e-06	1.09691e-05	6.58818e-06	-1.92858e-05	1.19023e-06	4.34183e-06	1.01849e-05	5.08875e-06	4.33624e-06	-3.09385e-06	-1.34166e-05	6.27153e-06	2.09995e-05	-9.18284e-07	-9.5889e-06	-3.23728e-06	-8.46758e-06	1.61137e-05	7.58469e-06	1.84309e-05	1.10697e-05	6.9961e-06	9.54792e-06	1.27181e-05	1.75461e-05	7.83056e-06	-1.76113e-05	3.24659e-06	4.23938e-06	-1.04718e-05	-3.6601e-06	-2.95602e-06	-1.0021e-06
-0.445202	-1.12969e-05	-3.11993e-06	1.66465e-05	1.10827e-06	-9.4641e-06	-9.32813e-06	4.46476e-06	-3.08082e-06	7.58097e-06	4.64544e-06	-6.56582e-06	8.26642e-06	-1.72667e-06	1.33067e-05	5.58421e-06	4.86523e-06	-1.40574e-05	6.30133e-06	5.14463e-06	-1.94237e-05	4.01586e-06	1.71363e-07	1.66073e-05	2.7325e-06	5.82263e-06	1.11572e-06	-1.18688e-05	6.52112e-06	1.99471e-05	-3.93763e-06	-9.61125e-06	-5.5097e-06	-6.37211e-06	2.20556e-05	2.47918e-06	1.51042e-05	1.28355e-05	1.527e-05	7.36117e-06	1.50502e-05	1.44616e-05	1.2828e-05	-2.02544e-05	-3.88548e-06	8.95932e-07	-1.16192e-05	-5.92694e-06	-4.1388e-06	1.35973e-07
-0.430552	-9.00775e-06	-2.89455e-06	1.48136e-05	6.4075e-07	-6.90855e-06	-8.9556e-06	5.96792e-06	-3.8892e-06	7.77468e-06	3.05101e-06	-1.32583e-05	3.38443e-06	-3.14601e-06	1.2476e-05	8.65199e-06	6.91786e-06	-1.63298e-05	-5.56931e-07	3.21679e-06	-1.42977e-05	4.60632e-06	-4.5877e-06	1.97403e-05	2.94484e-06	8.08202e-06	3.00072e-06	-6.21751e-06	6.98678e-06	1.52271e-05	-3.41423e-06	-1.04662e-05	-4.82053e-06	-5.79469e-06	2.35308e-05	-1.77138e-06	1.14385e-05	1.30646e-05	1.59722e-05	5.22472e-06	1.78199e-05	1.38637e-05	1.91201e-05	-1.96993e-05	-7.31647e-06	-7.28294e-07	-8.61287e-06	-7.39098e-06	-5.9139e-06	9.49949e-07
-0.415902	-6.71856e-06	-3.90597e-06	1.04979e-05	-1.68756e-06	-5.59725e-06	-4.85592e-06	6.23055e-06	-5.31599e-06	7.97026e-06	1.45845e-06	-1.99489e-05	-2.11783e-06	-5.80586e-06	1.53705e-05	1.04774e-05	9.59635e-06	-1.61175e-05	-6.17281e-06	1.29268e-06	-9.79006e-06	3.95998e-06	-6.23986e-06	2.03941e-05	5.02169e-06	6.61798e-06	3.0268e-06	-5.66244e-07	7.45617e-06	1.05109e-05	-2.8871e-06	-1.13193e-05	-4.12948e-06	-5.21168e-06	2.50079e-05	-6.02007e-06	7.15442e-06	1.20569e-05	1.17105e-05	4.33251e-06	2.12155e-05	1.32676e-05	2.66526e-05	-1.66576e-05	-9.50508e-06	-2.35066e-06	-5.60284e-06	-8.85502e-06	-7.06501e-06	3.00631e-06
-0.401252	-1.40257e-06	-5.81332e-06	4.68083e-06	-6.35907e-06	-5.80959e-06	4.25801e-06	8.74139e-06	-6.13555e-06	3.81842e-06	8.47504e-07	-2.36407e-05	-8.40053e-06	-8.05408e-06	1.88332e-05	1.26157e-05	1.1649e-05	-1.0835e-05	-8.10251e-06	2.49594e-06	-4.41633e-06	-7.76723e-07	-8.87737e-06	1.71643e-05	7.47107e-06	2.12714e-06	1.32807e-06	6.32741e-06	8.59424e-06	5.89341e-06	-2.98396e-06	-1.06208e-05	-1.98931e-06	-4.94346e-06	2.43615e-05	-5.92321e-06	4.30644e-06	9.15863e-06	5.89713e-06	4.91366e-06	2.38083e-05	1.29063e-05	3.29707e-05	-1.02781e-05	-6.8713e-06	-3.45707e-06	-5.10551e-06	-1.0889e-05	-4.50388e-06	4.77768e-06
-0.386602	5.15394e-06	-7.09668e-06	-1.13435e-06	-1.10287e-05	-6.02379e-06	1.33757e-05	1.12541e-05	-6.95512e-06	-3.33413e-07	1.4808e-06	-2.48458e-05	-1.34371e-05	-1.03004e-05	2.10572e-05	1.2273e-05	1.45324e-05	-1.41375e-06	-6.71856e-06	6.18398e-06	2.19792e-06	-5.5097e-06	-1.1513e-05	1.39382e-05	9.92604e-06	-2.35997e-06	-3.65078e-07	1.32192e-05	1.09728e-05	3.76254e-06	-1.84029e-06	-9.92231e-06	1.52737e-07	-4.67151e-06	2.37171e-05	-5.82635e-06	1.45845e-06	6.26221e-06	8.3819e-08	5.49667e-06	2.4952e-05	9.64664e-06	3.34978e-05	-2.65799e-06	-3.61167e-06	-4.56162e-06	-4.60446e-06	-1.29193e-05	-1.94274e-06	6.55279e-06
-0.371952	1.18352e-05	-7.69831e-06	-4.05498e-06	-1.70805e-05	-8.58307e-06	1.94274e-05	1.26772e-05	-2.97092e-06	-4.96022e-06	3.1665e-07	-2.25473e-05	-1.5486e-05	-8.42474e-06	2.19326e-05	1.04941e-05	1.53761e-05	8.67434e-06	-2.01166e-06	1.21333e-05	3.82774e-06	-1.0686e-05	-1.35694e-05	8.37632e-06	1.24592e-05	-9.31695e-06	-8.82894e-07	1.45901e-05	1.10157e-05	4.9565e-06	-3.09013e-06	-8.23848e-06	4.0736e-06	-5.13345e-06	2.48291e-05	-4.79817e-06	-1.60374e-06	2.83495e-06	-1.17347e-06	8.06339e-06	2.16067e-05	5.35697e-06	2.98936e-05	5.39236e-06	-2.51457e-06	-7.93673e-06	-4.23938e-06	-1.37761e-05	3.14228e-06	5.37001e-06
-0.357302	1.60355e-05	-7.46921e-06	-2.83308e-06	-2.23015e-05	-1.36271e-05	2.42386e-05	1.41021e-05	1.01514e-06	-9.58703e-06	3.94881e-07	-1.77659e-05	-1.56742e-05	-5.30481e-06	1.7846e-05	7.47852e-06	1.56034e-05	1.87643e-05	3.31737e-06	1.93231e-05	1.73226e-06	-1.46162e-05	-1.50055e-05	2.81632e-06	1.62404e-05	-1.37892e-05	-2.224e-06	1.18259e-05	1.02296e-05	8.6315e-06	-3.1013e-06	-6.55279e-06	7.99447e-06	-5.59725e-06	2.59429e-05	-3.76627e-06	-3.41982e-06	1.89058e-06	-1.1865e-06	1.06338e-05	1.70227e-05	-1.41561e-06	2.50489e-05	1.34464e-05	-1.41561e-06	-1.13118e-05	-2.62819e-06	-1.215e-05	9.46969e-06	4.18909e-06
-0.342652	1.85277e-05	-7.30716e-06	1.62236e-06	-2.55313e-05	-1.68867e-05	2.21431e-05	1.31708e-05	7.76909e-06	-9.84222e-06	-2.35997e-06	-1.14329e-05	-1.07791e-05	-1.84961e-06	1.02296e-05	5.54696e-06	1.28411e-05	2.44845e-05	9.81241e-06	2.32812e-05	-3.85381e-06	-1.63019e-05	-1.72704e-05	-1.68383e-06	1.80248e-05	-1.56518e-05	-1.76951e-06	5.90645e-06	9.8832e-06	1.1377e-05	-4.17046e-06	-4.8168e-06	1.16192e-05	-5.04963e-06	2.81669e-05	-2.55369e-06	-8.51229e-06	2.0843e-06	4.6175e-06	1.46013e-05	9.68203e-06	-6.40564e-06	1.76206e-05	1.84737e-05	-8.75443e-08	-1.36793e-05	1.06357e-06	-6.74836e-06	1.53314e-05	3.8892e-06
-0.328002	2.10237e-05	-5.90086e-06	8.56072e-06	-2.75206e-05	-2.01445e-05	1.7982e-05	8.10437e-06	1.3696e-05	-7.61449e-06	-3.87244e-06	-5.09806e-06	-5.8841e-06	1.60746e-06	2.61143e-06	3.61726e-06	8.01124e-06	2.60659e-05	1.29975e-05	2.47583e-05	-9.43989e-06	-1.54991e-05	-1.76728e-05	-4.94346e-06	1.73263e-05	-1.37854e-05	5.4948e-07	-1.30385e-08	9.53674e-06	1.41226e-05	-5.23776e-06	-3.07709e-06	1.52476e-05	-4.50015e-06	3.03909e-05	-1.3411e-06	-1.3601e-05	2.28174e-06	1.04234e-05	1.85668e-05	3.58932e-06	-8.90717e-06	1.01943e-05	2.10181e-05	1.24425e-06	-1.35619e-05	7.86036e-06	2.38232e-06	1.80881e-05	3.58932e-06
-0.313352	1.90549e-05	-5.50039e-06	1.4022e-05	-2.48458e-05	-1.8606e-05	1.15484e-05	1.9744e-06	1.68309e-05	-4.52064e-06	-3.84077e-06	-1.50315e-06	1.40071e-06	2.65054e-06	-6.07595e-06	1.9595e-06	2.07871e-06	2.24765e-05	1.50241e-05	2.30912e-05	-1.2571e-05	-1.34651e-05	-1.78628e-05	-4.05125e-06	1.35731e-05	-9.56282e-06	3.43099e-06	-6.75023e-06	1.19712e-05	1.08331e-05	-4.13135e-06	-2.54437e-06	1.49496e-05	-2.31899e-06	3.20971e-05	1.54227e-06	-1.9202e-05	2.47732e-06	1.16844e-05	2.21338e-05	-1.26101e-06	-7.689e-06	6.53788e-06	1.91033e-05	3.87058e-06	-8.88109e-06	1.20755e-05	1.39959e-05	2.25902e-05	5.32158e-06
-0.298702	1.58455e-05	-6.33672e-06	1.82446e-05	-1.63782e-05	-1.4171e-05	7.18422e-06	-2.90945e-06	1.6246e-05	-1.84402e-07	-4.42564e-06	-3.91155e-07	7.44499e-06	3.69549e-06	-1.53836e-05	-9.40636e-07	-1.37091e-06	1.51657e-05	1.5188e-05	2.14223e-05	-1.56965e-05	-1.14292e-05	-1.80528e-05	-3.15905e-06	9.82173e-06	-5.33834e-06	7.55489e-06	-1.10026e-05	1.44094e-05	5.06267e-06	-4.26732e-06	-2.01166e-06	1.52737e-05	1.10827e-06	3.00799e-05	5.66803e-06	-2.41771e-05	2.6729e-06	1.29454e-05	2.56989e-05	-4.04194e-06	-2.32831e-06	3.70853e-06	1.47112e-05	7.1153e-06	-4.74975e-07	1.17384e-05	2.2715e-05	2.56449e-05	7.05756e-06
-0.284052	1.07978e-05	-6.98306e-06	1.70358e-05	-5.13159e-06	-6.39819e-06	5.83194e-06	-6.76326e-06	1.12131e-05	1.25356e-06	-5.06639e-06	-3.10689e-06	1.13547e-05	2.64496e-06	-2.08504e-05	-4.20399e-06	-2.05263e-06	7.33882e-06	1.36625e-05	1.87457e-05	-1.51116e-05	-9.23686e-06	-1.50893e-05	5.79283e-07	6.24917e-06	-2.77162e-06	1.01123e-05	-1.17626e-05	1.88518e-05	4.30271e-07	-1.51992e-06	-1.19396e-06	9.27225e-06	5.25638e-06	2.46707e-05	1.2638e-05	-2.525e-05	1.21258e-06	9.8832e-06	2.55927e-05	-4.36418e-06	2.09734e-06	3.95626e-06	8.29995e-06	1.18911e-05	1.13454e-05	5.69969e-06	2.57157e-05	2.92566e-05	7.96653e-06
-0.269402	4.51319e-06	-5.14463e-06	1.21016e-05	5.49667e-06	3.8594e-06	8.41543e-06	-5.23403e-06	4.5225e-06	3.93391e-06	-5.08316e-06	-5.82263e-06	1.4646e-05	3.5204e-07	-2.2592e-05	-8.706e-06	-2.73436e-06	7.52509e-07	8.41171e-06	1.73133e-05	-1.39028e-05	-7.04452e-06	-1.08834e-05	6.79865e-06	2.67662e-06	-2.68407e-06	1.26734e-05	-1.00397e-05	2.45348e-05	-4.20399e-06	1.22935e-06	-3.72529e-07	3.27453e-06	9.40822e-06	1.86451e-05	1.83675e-05	-2.25995e-05	-1.48639e-06	6.20447e-06	2.54866e-05	-4.68455e-06	6.52671e-06	4.20585e-06	1.88872e-06	1.66669e-05	2.31676e-05	-3.23355e-06	2.29254e-05	2.997e-05	8.8755e-06
-0.254752	5.81145e-07	-9.83477e-07	5.7295e-06	1.64118e-05	1.2815e-05	1.44746e-05	1.23866e-06	-1.30571e-06	6.08526e-06	-7.83429e-06	-8.51043e-06	1.51396e-05	-2.5928e-06	-2.15713e-05	-1.13714e-05	1.25729e-06	2.29105e-07	-2.99886e-07	1.71699e-05	-1.14087e-05	-5.22844e-06	-4.46476e-06	1.11964e-05	4.12203e-06	-5.01797e-06	1.24313e-05	-6.53788e-06	2.78261e-05	-2.78093e-06	5.30854e-06	3.05101e-06	-1.88127e-06	1.28411e-05	1.18744e-05	2.12565e-05	-1.74977e-05	-3.48873e-06	6.10761e-06	2.39834e-05	-4.04194e-06	7.66478e-06	3.76999e-06	-2.60957e-06	1.89319e-05	3.38573e-05	-1.03656e-05	1.68048e-05	2.97092e-05	6.81542e-06
-0.240102	-2.10851e-06	3.79793e-06	-6.4075e-07	2.52575e-05	1.76355e-05	2.05357e-05	1.18483e-05	-5.06267e-06	8.23475e-06	-9.34303e-06	-8.71345e-06	1.68774e-05	-5.53578e-06	-1.93045e-05	-1.15521e-05	7.7337e-06	2.19233e-06	-9.01148e-06	1.45491e-05	-1.01551e-05	-3.40864e-06	1.33552e-06	1.43554e-05	9.2946e-06	-8.59052e-06	1.21891e-05	-1.79186e-06	2.80142e-05	1.12876e-06	7.52695e-06	1.02036e-05	-5.79655e-06	1.50371e-05	8.2124e-06	2.16644e-05	-9.29274e-06	-6.72787e-06	5.39236e-06	2.24803e-05	-4.63612e-06	6.32368e-06	3.33227e-06	-4.62309e-06	2.14092e-05	4.24758e-05	-1.00452e-05	1.10995e-05	2.96533e-05	4.75906e-06
-0.225452	-1.25542e-06	8.42474e-06	-2.17557e-06	2.95769e-05	1.95336e-05	2.51979e-05	2.25902e-05	-5.44824e-06	1.10045e-05	-1.09449e-05	-5.37373e-06	1.78665e-05	-6.89924e-06	-1.36495e-05	-7.15442e-06	1.26474e-05	7.62008e-06	-1.79559e-05	1.04755e-05	-1.15167e-05	-4.00469e-07	6.66641e-06	1.66316e-05	1.59647e-05	-9.52743e-06	9.11392e-06	2.92622e-06	2.66116e-05	6.2231e-06	7.15815e-06	1.69892e-05	-5.91017e-06	1.62981e-05	9.04687e-06	1.77268e-05	-3.22424e-06	-9.27225e-06	6.83405e-06	2.12863e-05	-7.04266e-06	4.35859e-06	2.66358e-06	-2.75858e-06	1.96286e-05	4.53275e-05	3.52785e-06	1.22208e-05	2.66898e-05	5.9884e-06
-0.210802	8.43778e-07	1.11889e-05	1.25729e-06	2.99681e-05	1.85352e-05	2.77944e-05	3.20878e-05	-2.10479e-06	1.25337e-05	-1.19228e-05	4.52623e-07	2.00961e-05	-8.26456e-06	-6.75023e-06	-2.71946e-07	1.88034e-05	1.30478e-05	-2.68985e-05	6.40377e-06	-1.28746e-05	2.60957e-06	1.07586e-05	1.64267e-05	2.26386e-05	-7.97957e-06	6.0387e-06	5.16325e-06	2.27243e-05	8.83825e-06	4.9267e-06	2.2538e-05	-2.2985e-06	1.63205e-05	9.25921e-06	1.37892e-05	2.84798e-06	-1.18129e-05	7.03521e-06	1.76113e-05	-1.06879e-05	2.39536e-06	3.23541e-06	1.59442e-06	1.6816e-05	4.36269e-05	2.72412e-05	2.16197e-05	2.57958e-05	1.30106e-05
-0.196152	4.50388e-06	7.73743e-06	9.31136e-06	2.67699e-05	1.60839e-05	2.30428e-05	3.66177e-05	1.30013e-06	1.04681e-05	-9.69879e-06	6.96629e-06	2.02842e-05	-4.46849e-06	6.7614e-07	8.30181e-06	2.02488e-05	1.56406e-05	-3.19425e-05	2.00048e-06	-1.54469e-05	6.83218e-06	1.23922e-05	1.54693e-05	2.55052e-05	-1.28709e-06	2.82191e-06	5.27687e-06	1.61882e-05	7.23638e-06	-9.44361e-07	2.39834e-05	2.75485e-06	1.56667e-05	1.02483e-05	1.31093e-05	4.85964e-06	-1.2083e-05	2.50526e-06	1.29584e-05	-1.41226e-05	1.84029e-06	2.73436e-06	4.86895e-06	1.34725e-05	3.86294e-05	5.52572e-05	3.71281e-05	2.93143e-05	3.14359e-05
-0.181502	5.68293e-06	3.0417e-06	1.73673e-05	2.35718e-05	1.36364e-05	1.47726e-05	3.41162e-05	4.9118e-06	5.91949e-06	-4.3679e-06	1.22432e-05	1.98539e-05	-6.72415e-07	6.86012e-06	1.43927e-05	1.85892e-05	1.45137e-05	-3.32594e-05	-1.1567e-06	-1.73971e-05	1.10567e-05	1.34073e-05	1.32751e-05	2.34097e-05	6.64964e-06	2.2538e-07	5.39236e-06	8.40984e-06	3.1516e-06	-9.29832e-06	2.29478e-05	6.56582e-06	1.50166e-05	1.18613e-05	1.36718e-05	3.14601e-06	-1.11051e-05	-2.64123e-06	5.82263e-06	-1.87941e-05	1.28709e-06	2.23331e-06	8.14721e-06	8.67993e-06	3.07336e-05	7.74805e-05	5.38789e-05	3.94564e-05	6.1864e-05
-0.166853	4.76465e-06	-2.50526e-06	2.31192e-05	1.9392e-05	1.31819e-05	4.85964e-06	2.73716e-05	6.58259e-06	-2.61329e-06	2.42144e-06	1.34557e-05	1.65403e-05	5.55441e-06	9.11392e-06	2.01222e-05	1.23959e-05	1.12895e-05	-3.03071e-05	-2.997e-06	-1.59722e-05	1.24369e-05	1.0673e-05	1.01477e-05	1.64006e-05	1.60318e-05	3.46452e-07	4.5225e-06	-1.25729e-06	-2.07312e-06	-1.59591e-05	1.65049e-05	7.97212e-06	1.30963e-05	9.59262e-06	1.93305e-05	1.546e-06	-7.33882e-06	-7.67596e-06	-1.18278e-06	-2.07368e-05	2.7474e-06	1.112e-06	7.75047e-06	6.02379e-06	2.08467e-05	8.60095e-05	6.36466e-05	5.14966e-05	0.000100389
-0.152203	2.60957e-06	-6.19143e-06	2.39089e-05	1.83154e-05	1.39661e-05	-5.67175e-06	1.8144e-05	7.01658e-06	-1.11442e-05	7.97026e-06	1.21891e-05	1.19843e-05	1.17812e-05	1.01253e-05	2.33725e-05	4.96022e-06	8.06712e-06	-2.61143e-05	-2.35438e-06	-1.33049e-05	1.3819e-05	7.93673e-06	7.02217e-06	8.15094e-06	2.29347e-05	-7.76723e-07	3.65637e-06	-9.68389e-06	-4.81121e-06	-2.13776e-05	1.00639e-05	9.37842e-06	1.11796e-05	7.32206e-06	2.49874e-05	1.19023e-06	-1.08592e-06	-1.02259e-05	-5.70714e-06	-2.1439e-05	4.2133e-06	-1.2517e-06	4.87268e-06	3.57255e-06	1.38599e-05	7.98479e-05	6.43097e-05	6.39539e-05	0.000138916
-0.137553	3.1665e-08	-3.37511e-06	2.01184e-05	2.11466e-05	1.3696e-05	-1.06432e-05	8.46758e-06	5.29923e-06	-1.81478e-05	1.11964e-05	7.43568e-06	8.48621e-06	1.53314e-05	8.57748e-06	2.50004e-05	-1.67824e-06	5.78351e-06	-1.97608e-05	-2.26311e-06	-8.44523e-06	1.02036e-05	3.50177e-06	3.41982e-06	-6.42613e-07	2.55015e-05	8.40053e-07	2.66358e-06	-1.4849e-05	-4.83915e-06	-2.10609e-05	2.44752e-06	1.01123e-05	9.91859e-06	3.56324e-06	2.86605e-05	3.73647e-06	3.64333e-06	-1.03228e-05	-8.97795e-06	-1.71997e-05	7.68527e-06	-3.37884e-06	2.1141e-06	1.24052e-06	1.03042e-05	6.1037e-05	5.63171e-05	6.93258e-05	0.000168206
-0.122903	-1.30385e-06	4.40888e-06	1.50893e-05	2.2741e-05	1.21854e-05	-1.12709e-05	-1.20513e-06	-7.63685e-07	-2.39089e-05	1.50464e-05	2.68593e-06	3.7495e-06	1.64006e-05	5.79096e-06	2.6634e-05	-7.0706e-06	5.9884e-06	-1.21631e-05	-2.16998e-06	-3.58187e-06	6.5919e-06	-1.55158e-06	-1.41934e-06	-6.95139e-06	2.43485e-05	5.94184e-07	1.67079e-06	-1.79429e-05	-7.28294e-07	-1.74325e-05	-2.68407e-06	1.20923e-05	8.65757e-06	-1.93715e-07	3.23374e-05	5.6643e-06	7.13207e-06	-5.45382e-06	-1.10064e-05	-1.234e-05	1.11572e-05	-5.50225e-06	-6.42613e-07	1.546e-07	9.23313e-06	4.07826e-05	4.29489e-05	6.70478e-05	0.000177639
-0.108253	1.546e-07	1.72481e-05	1.07568e-05	2.28956e-05	8.55513e-06	-5.27687e-06	-8.14162e-06	-6.94208e-06	-2.49892e-05	1.56742e-05	-1.60001e-06	2.06195e-06	1.40015e-05	3.99537e-06	2.70996e-05	-7.03521e-06	8.90344e-06	-4.60446e-06	-4.04194e-06	1.93715e-07	1.11945e-06	-3.1516e-06	-7.42264e-06	-8.99099e-06	2.02712e-05	3.11621e-06	-2.86475e-06	-1.53501e-05	4.0289e-06	-9.21451e-06	-6.72787e-06	1.54115e-05	7.75978e-06	-7.72998e-07	3.20785e-05	9.06549e-06	5.9139e-06	1.71736e-06	-1.07568e-05	-5.48735e-06	1.46814e-05	-4.03263e-06	-1.22935e-06	-3.22051e-06	1.13416e-05	2.4274e-05	3.03779e-05	5.98375e-05	0.000166481
-0.0936026	5.33834e-06	2.76063e-05	7.66478e-06	2.24337e-05	2.44007e-06	7.17118e-07	-1.25896e-05	-1.06376e-05	-2.3583e-05	1.75461e-05	-5.8841e-06	3.78117e-07	1.16061e-05	1.58325e-06	2.63266e-05	-3.27267e-06	1.05817e-05	1.09337e-06	-8.3968e-06	2.72878e-06	-4.35486e-06	-4.75347e-06	-1.34278e-05	-1.10306e-05	1.61938e-05	5.01797e-06	-8.64267e-06	-9.03383e-06	7.54558e-06	-3.72529e-07	-8.28877e-06	1.99769e-05	6.86012e-06	-1.35228e-06	3.18233e-05	1.12243e-05	2.21469e-06	8.88854e-06	-8.02428e-06	2.60957e-06	1.82092e-05	-1.31875e-06	6.72415e-07	-4.73298e-06	1.46944e-05	1.64602e-05	2.40188e-05	4.76651e-05	0.000139184
-0.0789527	1.15298e-05	3.29521e-05	8.23475e-06	1.63876e-05	-3.59863e-06	6.6217e-06	-1.39903e-05	-1.22897e-05	-1.92821e-05	1.92113e-05	-6.85453e-06	-1.546e-06	8.72836e-06	1.6354e-06	2.2687e-05	3.19444e-06	1.28765e-05	3.40119e-06	-1.18725e-05	1.32248e-06	-8.6613e-06	-3.00445e-06	-1.7209e-05	-9.48273e-06	1.48006e-05	4.97513e-06	-1.51917e-05	-2.26684e-06	1.06599e-05	9.89623e-06	-9.28529e-06	2.25157e-05	3.62098e-06	1.80677e-07	2.65371e-05	1.15391e-05	-5.11482e-06	1.47838e-05	-3.17767e-06	9.57213e-06	2.06716e-05	4.37349e-06	4.6324e-06	-3.81097e-06	1.42287e-05	1.58604e-05	2.22493e-05	4.0371e-05	0.000104845
-0.0643027	1.89617e-05	3.3332e-05	7.56234e-06	9.72115e-06	-9.63546e-06	1.37668e-05	-1.29025e-05	-1.1459e-05	-1.24965e-05	2.21208e-05	-7.82125e-06	-3.46638e-06	5.85429e-06	4.48897e-07	1.65664e-05	8.42288e-06	1.51768e-05	5.70901e-06	-1.53445e-05	-8.3819e-08	-1.2964e-05	-1.2517e-06	-2.09883e-05	-6.68876e-06	1.58902e-05	6.17839e-06	-2.17427e-05	3.25963e-06	1.12932e-05	1.89226e-05	-1.02781e-05	2.50526e-05	3.81842e-07	4.71249e-07	1.87717e-05	1.12318e-05	-1.12019e-05	1.69612e-05	2.91318e-06	1.592e-05	2.0653e-05	8.82894e-06	8.59611e-06	-3.51109e-06	1.25244e-05	2.18842e-05	2.50377e-05	3.63905e-05	7.25761e-05
-0.0496527	2.41436e-05	2.76323e-05	6.29388e-06	3.08082e-06	-1.33682e-05	1.74977e-05	-8.32602e-06	-4.89876e-06	-5.19492e-06	2.30093e-05	-3.4105e-06	-8.15652e-06	6.9607e-06	-1.13808e-06	8.97236e-06	9.92604e-06	1.58455e-05	7.07433e-06	-1.65924e-05	-9.98378e-07	-1.51992e-05	-1.9744e-07	-2.16123e-05	-2.49967e-06	1.82725e-05	4.06802e-06	-2.5034e-05	8.51229e-06	1.18464e-05	2.41864e-05	-1.02352e-05	2.26405e-05	-2.83308e-06	-3.241e-07	8.80659e-06	8.10809e-06	-1.51433e-05	1.81627e-05	1.19526e-05	1.80509e-05	2.00123e-05	1.37761e-05	1.08499e-05	-9.08971e-07	7.19726e-06	2.54512e-05	2.81855e-05	3.43733e-05	4.88423e-05
-0.0350028	2.68482e-05	2.0694e-05	5.02728e-06	-1.69501e-06	-1.33794e-05	1.87494e-05	-2.50526e-06	2.28174e-06	2.10851e-06	2.39015e-05	1.0021e-06	-1.16043e-05	1.05519e-05	-1.48453e-06	1.37649e-06	1.14292e-05	1.65142e-05	8.44151e-06	-1.78404e-05	-1.91107e-06	-1.74325e-05	2.09734e-06	-1.97534e-05	2.9318e-06	2.06567e-05	3.82215e-06	-2.45981e-05	1.06618e-05	1.24015e-05	2.5725e-05	-7.71135e-06	1.71252e-05	-4.8019e-06	-4.97326e-07	-1.1567e-06	5.60656e-06	-1.78404e-05	1.44038e-05	1.97515e-05	1.8321e-05	1.68923e-05	1.54115e-05	8.96864e-06	-3.74392e-07	1.87196e-06	2.69469e-05	2.71965e-05	3.38089e-05	3.21437e-05
-0.0203528	2.52314e-05	1.31577e-05	1.9148e-06	-1.84216e-06	-1.05631e-05	1.84439e-05	5.03287e-06	8.62963e-06	8.50298e-06	2.29292e-05	5.90645e-06	-1.49086e-05	1.66316e-05	-2.32458e-06	-4.72926e-06	1.0727e-05	1.79037e-05	1.12355e-05	-1.52998e-05	-9.14559e-07	-1.7982e-05	1.70991e-06	-1.50148e-05	1.12243e-05	2.09119e-05	5.10365e-07	-1.98875e-05	1.3385e-05	1.25151e-05	2.02041e-05	-4.59515e-06	1.21109e-05	-3.67314e-06	-2.08244e-06	-8.76561e-06	3.17395e-06	-1.67508e-05	9.72487e-06	2.39965e-05	1.4225e-05	1.19042e-05	1.26064e-05	3.38256e-06	-1.63354e-06	-2.08803e-06	2.37506e-05	2.31061e-05	2.92622e-05	2.21785e-05
-0.00570281	2.23722e-05	1.05891e-05	4.47035e-08	-1.36718e-06	-7.74674e-06	1.68998e-05	1.00937e-05	1.3737e-05	1.48974e-05	2.19587e-05	1.08108e-05	-1.82092e-05	2.27131e-05	-3.16463e-06	-1.0835e-05	1.00248e-05	1.92989e-05	1.40276e-05	-1.27573e-05	8.00937e-08	-1.85315e-05	1.32248e-06	-1.02725e-05	1.82763e-05	1.86879e-05	-2.79583e-06	-1.26902e-05	1.611e-05	1.01477e-05	1.3439e-05	-1.47521e-06	7.09668e-06	-2.54065e-06	-1.80118e-06	-1.26455e-05	-1.73971e-06	-1.44187e-05	3.59863e-06	2.41026e-05	8.05967e-06	6.916e-06	8.56072e-06	-4.68828e-06	-2.8871e-06	-3.56697e-06	1.97254e-05	1.48788e-05	2.32719e-05	1.34595e-05
0.00894717	1.73412e-05	1.29286e-05	2.31154e-06	1.60001e-06	-5.73322e-06	1.41766e-05	1.25673e-05	1.3113e-05	1.92504e-05	2.13515e-05	1.18613e-05	-1.87941e-05	2.3799e-05	-3.42354e-06	-1.57524e-05	1.16006e-05	2.07424e-05	1.49366e-05	-7.42264e-06	4.56348e-07	-1.48397e-05	1.45286e-07	-4.72739e-06	2.4138e-05	1.38991e-05	-3.83146e-06	-5.00493e-06	1.89878e-05	6.56396e-06	4.83915e-06	8.40053e-07	6.19516e-06	1.19954e-06	-1.67824e-06	-1.03451e-05	-4.93415e-06	-1.00713e-05	-4.71249e-07	1.78199e-05	1.67452e-06	4.26546e-07	7.15256e-07	-1.22413e-05	-4.09409e-06	-1.31875e-06	1.65794e-05	6.34044e-06	1.45528e-05	6.21378e-06
0.0235971	1.23121e-05	1.65142e-05	7.06501e-06	5.81332e-06	-3.71411e-06	1.02129e-05	1.2558e-05	1.00099e-05	2.11224e-05	1.88816e-05	1.16751e-05	-1.68961e-05	2.11634e-05	-4.30271e-06	-1.81831e-05	1.44169e-05	2.21878e-05	1.58455e-05	-2.08616e-06	8.3074e-07	-1.11479e-05	-2.27056e-06	-1.6652e-06	2.87611e-05	9.11392e-06	-4.86337e-06	2.68407e-06	2.18693e-05	2.98023e-06	-3.76068e-06	3.15905e-06	5.29177e-06	4.94346e-06	5.17815e-07	-3.90597e-06	-6.05546e-06	-5.72018e-06	-4.53927e-06	1.15428e-05	-4.7069e-06	-6.05918e-06	-5.89155e-06	-1.73096e-05	-4.05498e-06	9.27597e-07	1.46739e-05	2.84985e-07	8.5216e-06	1.86451e-06
0.0382471	8.92952e-06	2.23983e-05	1.39344e-05	4.07733e-06	-4.12576e-06	8.4769e-06	9.49576e-06	4.86337e-06	2.15415e-05	1.59107e-05	7.79144e-06	-1.58157e-05	1.29249e-05	-6.12438e-06	-2.06232e-05	1.8755e-05	2.23368e-05	1.33198e-05	2.64868e-06	-7.82311e-07	-4.20958e-06	-5.55441e-06	7.63685e-07	2.83122e-05	4.75161e-06	-4.46476e-06	1.11479e-05	2.2715e-05	1.17347e-06	-8.70042e-06	3.36207e-06	7.04452e-06	7.00355e-06	2.65799e-06	2.45124e-06	-2.46428e-06	-3.42727e-07	-3.60422e-06	4.72367e-06	-7.56234e-06	-1.23996e-05	-7.23824e-06	-1.8632e-05	-1.52364e-06	2.34693e-06	1.69016e-05	-1.64285e-06	3.61539e-06	1.42865e-06
0.0528971	6.78934e-06	2.33166e-05	1.95671e-05	1.71922e-06	-4.53554e-06	6.12251e-06	5.19492e-06	2.19792e-06	1.82409e-05	1.10772e-05	3.91155e-06	-1.47372e-05	4.692e-06	-7.94418e-06	-2.30614e-05	2.18526e-05	2.00067e-05	8.31485e-06	4.90062e-06	-3.63402e-06	2.72878e-06	-8.21613e-06	4.4331e-06	2.4138e-05	1.6354e-06	-4.68828e-06	1.71326e-05	2.29422e-05	6.10948e-07	-8.67061e-06	2.32831e-06	8.17887e-06	9.06549e-06	4.79817e-06	8.81031e-06	1.12876e-06	5.03659e-06	-5.97909e-07	2.04705e-06	-8.34838e-06	-1.87382e-05	-6.5174e-06	-1.58157e-05	1.83657e-06	1.28336e-06	1.99601e-05	5.68107e-07	2.84798e-06	5.13159e-06
0.0675471	7.15815e-06	2.09883e-05	2.46819e-05	-3.62098e-06	-4.40329e-06	7.83987e-06	2.23517e-07	2.17184e-06	1.21947e-05	3.82401e-06	-4.09782e-07	-1.40443e-05	-2.84798e-06	-1.18334e-05	-2.45422e-05	2.06809e-05	1.7494e-05	3.52785e-06	4.46104e-06	-4.66593e-06	7.72625e-06	-9.19588e-06	7.40401e-06	1.66409e-05	4.30271e-07	-7.01845e-06	2.19494e-05	2.09827e-05	2.83867e-06	-5.29177e-06	2.50898e-06	6.89551e-06	8.801e-06	7.94604e-06	1.12355e-05	7.56606e-06	9.68948e-06	3.51667e-06	3.9693e-06	-6.35348e-06	-2.24672e-05	-2.36556e-07	-1.04923e-05	4.09596e-06	-1.17719e-06	2.07946e-05	8.00565e-06	2.71201e-06	1.31521e-05
0.082197	7.52881e-06	1.65924e-05	2.56579e-05	-1.10306e-05	-4.26732e-06	1.01812e-05	-3.50736e-06	7.1153e-06	4.9118e-06	-4.04753e-06	-4.72926e-06	-1.21109e-05	-7.90134e-06	-1.38599e-05	-2.47825e-05	1.45491e-05	1.37407e-05	-1.87941e-06	4.02518e-06	-7.55489e-06	9.00403e-06	-5.83008e-06	1.28578e-05	6.04242e-06	4.69387e-07	-9.97074e-06	2.4287e-05	1.77827e-05	5.07012e-06	-1.9148e-06	2.68966e-06	5.61215e-06	8.53464e-06	1.10995e-05	1.36625e-05	1.40015e-05	1.43442e-05	7.63685e-06	5.89713e-06	-3.11434e-06	-2.37077e-05	7.29039e-06	-5.16325e-06	5.11855e-06	-6.11693e-06	2.03885e-05	1.54413e-05	2.57976e-06	2.11727e-05
0.096847	1.0049e-05	1.01104e-05	2.25902e-05	-1.53016e-05	-2.08244e-06	1.39661e-05	-4.74229e-06	1.11125e-05	-2.82563e-06	-1.13677e-05	-5.01424e-06	-1.02203e-05	-8.38749e-06	-1.37314e-05	-2.15545e-05	5.5097e-06	1.06432e-05	-4.2282e-06	2.41771e-06	-8.13045e-06	6.14859e-06	1.51061e-06	1.83936e-05	-2.10106e-06	1.41002e-06	-1.40537e-05	2.5114e-05	1.44131e-05	7.43568e-06	-9.68575e-08	5.60842e-06	2.45683e-06	1.00676e-05	1.4184e-05	1.31261e-05	1.74884e-05	1.44038e-05	1.02557e-05	7.35186e-06	-1.07288e-06	-2.2741e-05	1.31205e-05	-4.71249e-07	4.80376e-06	-9.78261e-06	1.47168e-05	2.22493e-05	2.39164e-06	2.72319e-05
0.111497	1.25673e-05	3.01003e-06	1.82837e-05	-1.58455e-05	-1.13808e-06	1.71326e-05	-5.97723e-06	1.51116e-05	-1.05593e-05	-1.74455e-05	-2.81259e-06	-5.84312e-06	-6.38887e-06	-1.11181e-05	-1.58455e-05	-2.28547e-06	7.5493e-06	-6.57886e-06	8.13976e-07	-8.706e-06	3.29502e-06	8.85129e-06	2.39275e-05	-1.02427e-05	2.35066e-06	-1.8755e-05	2.47005e-05	1.35265e-05	6.08154e-06	-1.41561e-07	8.53278e-06	-6.94767e-07	1.16006e-05	1.72686e-05	1.25896e-05	1.9731e-05	1.19787e-05	1.03936e-05	6.32741e-06	3.46452e-07	-2.05301e-05	1.39829e-05	2.97837e-06	5.1111e-06	-1.09635e-05	8.22172e-06	2.49241e-05	-1.10269e-06	3.08082e-05
0.126147	1.35079e-05	-1.28709e-06	1.04066e-05	-1.22506e-05	1.30571e-06	1.76076e-05	-4.16115e-06	1.46106e-05	-1.50371e-05	-1.90493e-05	1.76765e-06	-1.51992e-06	-3.56324e-06	-3.94136e-06	-8.45455e-06	-9.30764e-06	5.77047e-06	-6.38142e-06	-3.241e-07	-6.45034e-06	-5.69969e-07	1.47168e-05	2.52463e-05	-1.30981e-05	3.60236e-06	-2.07014e-05	2.2864e-05	1.55251e-05	2.60584e-06	-3.16277e-06	1.19694e-05	-6.66827e-07	1.58735e-05	1.83992e-05	1.14068e-05	1.65179e-05	8.38935e-06	1.12802e-05	2.79397e-06	-4.71249e-07	-1.8632e-05	1.03451e-05	4.7721e-06	5.85802e-06	-9.60939e-06	2.39536e-06	2.3922e-05	-4.26359e-06	3.04524e-05
0.140797	1.44523e-05	-6.20075e-06	1.29081e-06	-4.9267e-06	2.51271e-06	1.80863e-05	-1.10269e-06	1.16266e-05	-1.57878e-05	-1.75498e-05	8.83266e-06	4.04753e-06	-7.37607e-07	3.8594e-06	1.80677e-07	-1.01198e-05	5.23776e-06	-5.56186e-06	-1.46218e-06	-3.56883e-06	-3.19071e-06	1.4998e-05	2.40821e-05	-1.16043e-05	6.0983e-06	-2.20276e-05	2.10274e-05	1.75256e-05	-8.69855e-07	-6.18212e-06	1.54078e-05	1.22562e-06	2.38754e-05	1.58101e-05	8.9854e-06	1.26865e-05	4.8019e-06	1.21687e-05	-7.41333e-07	-6.66827e-07	-1.54898e-05	1.7453e-06	5.32717e-06	7.2252e-06	-5.77047e-06	-3.42727e-06	2.04388e-05	-8.66503e-06	3.01003e-05
0.155447	1.29491e-05	-1.03619e-05	-7.18422e-06	1.62981e-06	3.82401e-06	1.26306e-05	1.57766e-06	5.71646e-06	-1.43554e-05	-1.08667e-05	1.41449e-05	7.86968e-06	1.59629e-06	1.16359e-05	6.78003e-06	-5.56745e-06	5.05708e-06	-3.10317e-06	-5.05708e-06	1.89058e-06	-3.98979e-06	1.01514e-05	1.95336e-05	-6.41495e-06	6.7465e-06	-1.97031e-05	1.67545e-05	1.69054e-05	-4.45545e-06	-8.51601e-06	1.59778e-05	4.80376e-06	3.21213e-05	1.10995e-05	5.804e-06	5.42216e-06	6.69621e-06	1.54339e-05	5.88596e-07	1.26101e-06	-1.46199e-05	-8.94628e-06	6.66082e-06	8.11554e-06	-2.01166e-06	-6.04615e-06	1.47484e-05	-1.21333e-05	2.71965e-05
0.170097	1.26865e-05	-1.26604e-05	-1.31745e-05	9.43057e-06	5.1409e-06	7.1805e-06	4.25801e-06	1.87568e-06	-8.78051e-06	-2.11038e-06	1.94572e-05	1.16937e-05	3.93204e-06	1.75517e-05	9.65409e-06	1.47149e-06	3.63775e-06	-1.26474e-06	-8.64826e-06	7.97212e-06	-3.54648e-06	3.39001e-07	1.37445e-05	-1.84216e-06	7.40029e-06	-1.73748e-05	1.24797e-05	1.56667e-05	-9.28156e-06	-8.98726e-06	1.15838e-05	9.00775e-06	3.66438e-05	3.28384e-06	1.39698e-07	-1.2219e-06	1.23139e-05	1.74623e-05	5.64568e-06	5.05336e-06	-1.37463e-05	-1.96379e-05	7.99261e-06	9.00775e-06	1.74902e-06	-7.42264e-06	1.15447e-05	-1.55997e-05	2.18134e-05
0.184747	1.29938e-05	-1.07698e-05	-1.63205e-05	1.4646e-05	5.47059e-06	2.3637e-06	5.87851e-06	-9.31323e-07	-1.112e-06	8.51601e-06	1.98018e-05	1.55922e-05	5.59352e-06	1.93957e-05	1.00192e-05	6.75023e-06	1.82725e-06	4.04194e-07	-1.46721e-05	1.07177e-05	-3.62098e-06	-9.25362e-06	8.91089e-06	1.32807e-06	6.16163e-06	-1.21109e-05	4.37722e-06	1.18166e-05	-1.05407e-05	-7.48225e-06	5.09433e-06	1.31577e-05	3.63272e-05	-4.3232e-06	-4.82798e-06	-8.66875e-06	1.99769e-05	1.94106e-05	1.22283e-05	9.76026e-06	-1.3601e-05	-2.57641e-05	1.15223e-05	4.97326e-06	1.73226e-06	-6.83405e-06	7.77282e-06	-1.34166e-05	1.34017e-05
0.199397	1.33049e-05	-7.01286e-06	-1.57412e-05	1.73785e-05	7.04452e-06	-1.83284e-06	7.49715e-06	-3.7346e-06	6.55651e-06	1.79037e-05	1.76653e-05	1.82539e-05	7.25873e-06	1.99974e-05	7.90507e-06	1.07884e-05	1.86265e-08	2.07499e-06	-2.06959e-05	1.22208e-05	-6.17839e-06	-1.88462e-05	6.56396e-06	5.7444e-06	4.9267e-06	-6.84708e-06	-3.72157e-06	7.96653e-06	-1.1798e-05	-5.97537e-06	-1.39326e-06	1.37929e-05	2.89772e-05	-9.0301e-06	-6.89365e-06	-1.46646e-05	2.76398e-05	2.01184e-05	1.63261e-05	1.26082e-05	-1.46944e-05	-2.81669e-05	1.38152e-05	3.1665e-07	1.71736e-06	-5.00493e-06	6.48201e-06	-9.36911e-06	6.23241e-06
0.214047	1.45901e-05	1.83284e-06	-1.25766e-05	1.92467e-05	8.65199e-06	-5.32717e-07	8.48994e-06	-1.2517e-06	1.38376e-05	2.28863e-05	1.20718e-05	2.18451e-05	8.44523e-06	1.77845e-05	5.60284e-06	1.24592e-05	6.94767e-07	4.17791e-06	-2.54475e-05	6.07409e-06	-8.75257e-06	-2.09697e-05	4.89131e-06	4.92297e-06	8.17701e-07	-2.19233e-06	-1.12019e-05	5.30295e-06	-1.12988e-05	-2.71574e-06	-4.88758e-06	1.02781e-05	1.63428e-05	-8.26456e-06	-7.00355e-06	-1.75517e-05	3.19071e-05	1.98148e-05	1.64136e-05	1.18855e-05	-1.29193e-05	-2.24281e-05	1.58641e-05	-5.46314e-06	7.30157e-07	7.82311e-07	2.48849e-06	-4.50388e-06	-5.30854e-07
0.228697	1.46367e-05	1.13025e-05	-6.92531e-06	2.23592e-05	1.02613e-05	7.65547e-07	9.48273e-06	-9.31323e-09	1.86395e-05	2.66284e-05	6.47828e-06	2.41958e-05	7.15069e-06	1.49533e-05	4.54485e-06	1.04066e-05	2.61143e-06	6.89924e-06	-3.01972e-05	-7.07805e-08	-1.13249e-05	-2.30912e-05	3.22051e-06	4.10341e-06	-3.28757e-06	2.46428e-06	-1.86842e-05	4.50015e-06	-7.07433e-06	-6.94767e-07	-4.65848e-06	7.38725e-06	1.22562e-06	-6.46338e-06	-2.56114e-06	-1.65049e-05	2.95565e-05	1.90977e-05	1.23624e-05	5.37001e-06	-8.65757e-06	-1.10995e-05	1.66725e-05	-1.18613e-05	-2.55182e-07	6.56955e-06	-1.49943e-06	3.61353e-07	-7.29039e-06
0.243347	1.35954e-05	1.89617e-05	1.22935e-07	2.46819e-05	1.28262e-05	5.20796e-06	7.94046e-06	2.7027e-06	1.89878e-05	2.56225e-05	4.11831e-06	2.45292e-05	4.17791e-06	1.44225e-05	4.80376e-06	7.5493e-06	7.60704e-06	1.12634e-05	-3.30843e-05	-2.7474e-06	-1.21407e-05	-2.1616e-05	2.01352e-06	-1.64658e-06	-5.30295e-06	5.38677e-06	-2.24151e-05	5.20237e-06	-2.8871e-07	1.04122e-06	-3.1665e-07	3.14973e-06	-1.15912e-05	-2.68407e-06	4.57093e-06	-1.18259e-05	2.08169e-05	1.97645e-05	3.81097e-06	-4.72926e-06	-3.33972e-06	2.95788e-06	1.58772e-05	-1.35042e-05	5.68107e-07	1.19433e-05	-5.85243e-06	2.22772e-06	-7.48411e-06
0.257997	1.2558e-05	2.53823e-05	4.68828e-06	2.57641e-05	1.53929e-05	9.65409e-06	6.39819e-06	4.17791e-06	1.68569e-05	2.33781e-05	1.76206e-06	2.36202e-05	-1.27964e-06	1.26511e-05	5.06639e-06	4.69387e-06	1.26027e-05	1.687e-05	-3.34885e-05	-2.94298e-06	-1.04681e-05	-1.89003e-05	8.08388e-07	-6.77072e-06	-6.07222e-06	5.82635e-06	-2.24188e-05	7.76537e-06	6.49877e-06	2.78093e-06	4.0289e-06	9.83477e-07	-2.02674e-05	3.16836e-06	1.17067e-05	-7.14511e-06	1.20793e-05	2.04295e-05	-4.74043e-06	-1.48304e-05	1.98185e-06	1.6395e-05	1.38432e-05	-1.14199e-05	1.52737e-07	1.77324e-05	-8.13417e-06	-2.11038e-06	-5.60656e-06
0.272647	8.79355e-06	2.4071e-05	7.48038e-06	2.61199e-05	1.66185e-05	1.06692e-05	1.82725e-06	6.83218e-06	1.24592e-05	1.76914e-05	3.05846e-06	2.13869e-05	-5.3905e-06	1.03917e-05	6.30692e-06	5.68666e-06	1.66595e-05	2.13645e-05	-3.35202e-05	4.02145e-06	-9.13069e-06	-1.70674e-05	-1.71363e-07	-1.1351e-05	-3.28757e-06	6.56396e-06	-1.77268e-05	7.79517e-06	1.34557e-05	2.2538e-06	9.25548e-06	3.56324e-06	-2.19941e-05	5.77793e-06	1.69985e-05	-1.61305e-06	4.60446e-06	1.99508e-05	-1.08406e-05	-2.24952e-05	8.68365e-06	2.40467e-05	1.08574e-05	-4.31575e-06	-4.47035e-07	1.82055e-05	-6.5919e-06	-9.79006e-06	-1.40257e-06
0.287297	6.27153e-06	1.7792e-05	9.03383e-06	2.58554e-05	1.7846e-05	1.16881e-05	-2.74554e-06	9.48831e-06	8.06712e-06	1.2625e-05	5.59725e-06	1.5432e-05	-8.25338e-06	8.75257e-06	7.5493e-06	5.44079e-06	1.82353e-05	2.5861e-05	-3.10671e-05	1.22283e-05	-7.79144e-06	-1.52308e-05	-1.14739e-06	-1.59293e-05	-5.01052e-07	7.29971e-06	-1.30367e-05	6.58631e-06	1.79335e-05	-7.56234e-07	1.20047e-05	7.7989e-06	-1.7928e-05	9.21823e-06	1.81571e-05	3.71225e-06	8.56817e-07	1.76132e-05	-1.44579e-05	-2.51923e-05	1.29063e-05	2.61143e-05	9.1102e-06	4.03076e-06	1.9744e-07	1.61976e-05	-1.32248e-06	-1.56052e-05	2.80328e-06
0.301947	5.79283e-06	8.64267e-06	7.14511e-06	2.37897e-05	1.72611e-05	1.04811e-05	-7.88644e-06	1.24015e-05	6.41495e-06	7.17118e-06	7.92742e-06	8.96864e-06	-8.60915e-06	8.25152e-06	6.28084e-06	6.70925e-06	1.5825e-05	2.64272e-05	-2.91858e-05	2.12342e-05	-9.24617e-06	-1.22953e-05	1.21258e-06	-1.52476e-05	5.12786e-06	9.47341e-06	-4.38653e-06	2.75113e-06	1.9826e-05	-6.76699e-06	1.13342e-05	1.53668e-05	-1.37053e-05	1.05891e-05	1.50166e-05	5.50598e-06	3.03239e-06	1.05947e-05	-1.53612e-05	-2.05599e-05	1.5419e-05	1.86227e-05	8.58121e-06	1.20308e-05	-1.69501e-06	1.10045e-05	6.94767e-06	-1.86935e-05	5.94556e-06
0.316597	5.31785e-06	-5.08502e-07	5.25638e-06	2.17259e-05	1.668e-05	1.11386e-05	-9.29832e-06	1.28355e-05	6.00331e-06	2.33762e-06	1.02613e-05	3.7495e-06	-6.48201e-06	8.99099e-06	5.01797e-06	6.73346e-06	1.09337e-05	2.63713e-05	-2.60584e-05	2.52798e-05	-1.19396e-05	-9.35607e-06	4.81308e-06	-9.59635e-06	9.51812e-06	1.10287e-05	4.26173e-06	-2.32458e-06	1.92337e-05	-1.52607e-05	8.18633e-06	2.1698e-05	-9.48273e-06	1.07177e-05	9.39891e-06	7.92369e-06	8.93325e-06	1.71736e-06	-1.37761e-05	-1.03358e-05	1.6693e-05	1.11312e-05	9.2946e-06	1.63037e-05	-2.34321e-06	5.40167e-06	1.31484e-05	-1.55736e-05	7.02217e-06
0.331247	7.23638e-06	-4.96209e-06	4.36418e-06	1.70246e-05	1.47875e-05	1.26194e-05	-7.75978e-06	1.10082e-05	6.80797e-06	-1.00583e-07	9.54419e-06	-1.18092e-06	-5.28246e-06	1.30031e-05	1.9148e-06	9.0301e-06	3.31737e-06	2.38381e-05	-2.3514e-05	2.34526e-05	-1.21407e-05	-4.21889e-06	7.01286e-06	-1.35228e-06	1.1811e-05	1.10567e-05	1.36141e-05	-3.75696e-06	1.69445e-05	-2.18917e-05	6.52112e-06	2.42256e-05	-8.76561e-06	1.25822e-05	2.48291e-06	8.56072e-06	1.46367e-05	-6.38887e-06	-8.78796e-06	2.03028e-07	1.58157e-05	2.63751e-06	1.07754e-05	1.46199e-05	-2.84798e-06	-7.45058e-09	1.85613e-05	-5.58607e-06	6.68317e-06
0.345897	1.16359e-05	-8.17329e-06	3.47197e-06	1.23251e-05	1.29007e-05	1.5961e-05	-2.49222e-06	6.69807e-06	8.85874e-06	-2.53879e-06	7.58842e-06	-3.00631e-06	-6.56582e-06	2.01222e-05	-2.43075e-06	1.07046e-05	-4.29712e-06	2.06809e-05	-2.22083e-05	1.66595e-05	-1.10958e-05	1.53854e-06	9.21078e-06	6.89551e-06	1.41021e-05	1.10865e-05	2.29683e-05	-5.18933e-06	1.4659e-05	-2.85227e-05	4.85964e-06	2.55127e-05	-1.05295e-05	1.32099e-05	-4.42937e-06	8.57748e-06	1.91014e-05	-1.07661e-05	-5.04032e-06	9.50135e-06	1.36979e-05	-1.50688e-06	1.22599e-05	8.59424e-06	-2.10851e-06	-6.65709e-06	2.02488e-05	6.88247e-06	5.10551e-06
0.360547	1.43815e-05	-5.7444e-06	5.58048e-06	7.10599e-06	1.19396e-05	2.02619e-05	3.75323e-06	9.9279e-07	8.78796e-06	-2.11783e-06	3.53344e-06	-4.61936e-07	-1.0049e-05	3.12645e-05	-4.81121e-06	1.44485e-05	-1.09822e-05	1.73319e-05	-2.05655e-05	1.20141e-05	-5.05894e-06	4.25801e-06	8.6166e-06	1.10827e-05	1.52048e-05	9.79565e-06	2.92175e-05	-1.46218e-06	1.08983e-05	-2.9631e-05	4.74602e-06	2.36556e-05	-1.41319e-05	1.40313e-05	-9.12137e-06	7.57165e-06	2.05394e-05	-1.06692e-05	9.574e-07	1.20625e-05	1.11666e-05	-2.50898e-06	1.50632e-05	3.33972e-06	-1.75834e-06	-1.08369e-05	1.81608e-05	1.81887e-05	2.90573e-06
0.375196	1.71252e-05	-3.31737e-06	7.69086e-06	1.88872e-06	1.09822e-05	2.33203e-05	7.5195e-06	-5.95301e-06	8.71718e-06	-1.69501e-06	-5.17815e-07	2.08244e-06	-1.35265e-05	4.2405e-05	-7.18981e-06	1.81962e-05	-1.76653e-05	1.39829e-05	-1.89226e-05	7.37049e-06	9.76026e-07	5.53206e-06	5.12414e-06	8.23475e-06	1.50688e-05	6.64406e-06	3.29837e-05	1.64472e-06	8.38004e-06	-2.39089e-05	7.11903e-06	1.86972e-05	-1.64881e-05	1.67154e-05	-1.13249e-05	5.94556e-06	1.82539e-05	-7.46921e-06	6.95512e-06	9.65782e-06	8.63895e-06	8.3819e-07	1.66241e-05	-2.53133e-06	-1.4063e-06	-1.5635e-05	1.48341e-05	2.45292e-05	1.95019e-06
0.389846	1.5609e-05	1.88127e-06	9.67272e-06	-1.86265e-08	1.18073e-05	2.32384e-05	8.18633e-06	-1.0252e-05	9.38214e-06	-2.49594e-07	-2.8424e-06	8.16956e-06	-1.49589e-05	5.16158e-05	-8.23475e-06	2.28379e-05	-2.16104e-05	1.11926e-05	-1.55959e-05	8.81404e-06	7.15442e-06	2.49967e-06	1.16043e-06	-3.241e-07	1.41282e-05	3.90783e-06	3.34196e-05	6.86757e-06	6.80238e-06	-1.37333e-05	1.04234e-05	1.28411e-05	-1.55699e-05	1.70115e-05	-9.99682e-06	2.07499e-06	1.58027e-05	-2.75113e-06	9.52743e-06	3.03611e-06	3.79235e-06	2.69897e-06	1.75387e-05	-3.70108e-06	-3.01003e-06	-1.5609e-05	9.86643e-06	2.63005e-05	-9.68575e-08
0.404496	1.16099e-05	5.83939e-06	1.16546e-05	-1.92784e-06	1.26343e-05	2.19177e-05	6.37211e-06	-1.45528e-05	1.25319e-05	2.44007e-06	-5.16325e-06	1.52923e-05	-1.43219e-05	5.46202e-05	-7.2103e-06	2.8519e-05	-2.55518e-05	9.02265e-06	-1.1025e-05	1.39829e-05	9.60939e-06	-2.3935e-06	-2.80328e-06	-8.87737e-06	1.31875e-05	-6.89179e-08	3.13744e-05	1.08499e-05	5.22844e-06	-3.55579e-06	1.37314e-05	8.2273e-06	-1.21687e-05	1.85519e-05	-8.66503e-06	-1.79373e-06	1.33552e-05	7.26432e-07	9.6187e-06	-4.82425e-06	-1.05426e-06	3.94136e-06	1.72127e-05	-1.14739e-06	-5.85243e-06	-1.5581e-05	6.143e-06	2.31061e-05	-3.38256e-06
0.419146	5.28246e-06	6.2529e-06	1.30162e-05	4.58211e-07	1.43908e-05	1.75945e-05	4.24869e-06	-1.62907e-05	1.94572e-05	3.61726e-06	-5.1856e-06	2.17948e-05	-1.1228e-05	5.14798e-05	-6.02938e-06	3.18978e-05	-2.43187e-05	5.70342e-06	-5.65127e-06	1.74418e-05	1.01235e-05	-9.94839e-06	-5.18933e-06	-1.80285e-05	1.05146e-05	-1.91107e-06	2.70512e-05	1.3411e-05	4.74043e-06	5.23403e-06	1.69054e-05	3.04542e-06	-5.84498e-06	1.75945e-05	-5.31785e-06	-3.78862e-06	1.26418e-05	5.43892e-07	6.65709e-06	-1.03042e-05	-5.7444e-06	1.60001e-06	1.43256e-05	5.81332e-06	-7.24941e-06	-1.12094e-05	4.69387e-06	2.04816e-05	-7.80448e-06
0.433796	-1.04122e-06	6.67013e-06	1.43815e-05	2.84798e-06	1.61491e-05	1.32751e-05	2.12342e-06	-1.67862e-05	2.88654e-05	6.65709e-06	-3.96371e-06	2.5196e-05	-5.64754e-06	4.46159e-05	-4.85033e-06	3.09311e-05	-2.18451e-05	3.00631e-06	-2.77534e-07	1.96639e-05	8.1528e-06	-1.75033e-05	-5.08875e-06	-2.59355e-05	7.8436e-06	-3.75137e-06	2.2728e-05	1.65924e-05	5.49294e-06	9.06177e-06	1.88425e-05	-2.75485e-06	4.82425e-07	1.66371e-05	-1.96882e-06	-5.78165e-06	1.19265e-05	3.61353e-07	3.69549e-06	-1.45417e-05	-7.94977e-06	-7.41333e-07	8.9556e-06	1.15354e-05	-8.64267e-06	-5.59725e-06	5.7295e-06	1.90977e-05	-1.22283e-05
0.448446	-5.34765e-06	6.33113e-06	1.55251e-05	3.54648e-06	1.64043e-05	8.43219e-06	3.14973e-06	-1.508e-05	3.72548e-05	7.63685e-06	-1.08033e-06	2.38791e-05	-1.85519e-06	3.5977e-05	-5.02355e-06	2.70549e-05	-1.68029e-05	-2.80701e-06	2.91876e-06	1.50166e-05	5.59911e-06	-2.045e-05	-5.11855e-06	-2.73902e-05	6.61425e-06	-3.05288e-06	1.87289e-05	1.64472e-05	5.88782e-06	6.13555e-06	2.02488e-05	-5.72018e-06	4.73671e-06	1.54283e-05	1.29268e-06	-2.65054e-06	1.16099e-05	-1.94274e-06	2.71574e-06	-1.59591e-05	-6.49132e-06	-3.03984e-06	4.14066e-06	1.58846e-05	-6.0983e-06	-6.81728e-07	6.38887e-06	2.19587e-05	-1.70991e-05
0.463096	-9.65036e-06	5.99027e-06	1.66688e-05	4.24869e-06	1.66595e-05	4.82984e-06	6.65709e-06	-1.33719e-05	4.31612e-05	7.37794e-06	1.80677e-06	2.13217e-05	-5.43892e-07	2.67178e-05	-3.9544e-06	1.94572e-05	-1.05165e-05	-9.23686e-06	3.63402e-06	1.03749e-05	5.53206e-06	-2.21524e-05	-5.14463e-06	-2.76044e-05	7.87154e-06	-1.112e-06	1.47335e-05	1.50595e-05	3.80166e-06	1.96882e-06	2.16551e-05	-8.68179e-06	8.99099e-06	1.42213e-05	4.55789e-06	4.787e-07	1.12969e-05	-3.00445e-06	4.21889e-06	-1.40648e-05	-8.95932e-07	-2.23331e-06	1.39698e-06	1.40276e-05	-1.4808e-06	5.2657e-06	7.05197e-06	2.60621e-05	-1.94851e-05
0.477746	-1.24015e-05	8.70414e-06	1.49179e-05	3.63961e-06	1.55438e-05	3.36207e-06	9.8031e-06	-7.75978e-06	4.29638e-05	6.42054e-06	6.70925e-06	1.84551e-05	-1.24797e-06	2.07182e-05	-3.6601e-06	9.87761e-06	-6.37956e-06	-1.47242e-05	3.41795e-06	4.41261e-06	7.06501e-06	-1.7805e-05	-4.60446e-06	-2.34209e-05	1.07344e-05	5.48363e-06	1.38916e-05	1.43573e-05	1.58325e-06	-4.57838e-06	2.23629e-05	-7.54371e-06	8.89972e-06	1.50856e-05	4.71622e-06	4.53927e-06	9.32813e-06	-9.98378e-07	1.01961e-05	-1.20401e-05	6.48573e-06	1.05426e-06	5.92321e-07	9.27225e-06	6.36652e-06	7.594e-06	3.8594e-06	2.82768e-05	-1.95187e-05
0.492396	-1.51526e-05	1.14199e-05	1.31652e-05	2.41585e-06	1.31875e-05	6.23986e-06	1.2951e-05	-4.88013e-07	3.61484e-05	6.49877e-06	1.03712e-05	1.49682e-05	-1.95205e-06	1.47205e-05	-3.3658e-06	2.99886e-07	-2.24076e-06	-2.02097e-05	3.20375e-06	-3.07336e-07	1.10827e-05	-1.22152e-05	-4.06057e-06	-1.92374e-05	1.35954e-05	1.20811e-05	1.30516e-05	1.36588e-05	-6.31437e-07	-1.11256e-05	2.30744e-05	-6.40564e-06	8.81404e-06	1.5948e-05	4.87827e-06	8.59983e-06	7.35745e-06	1.00583e-06	1.61752e-05	-1.00154e-05	1.38693e-05	6.2082e-06	3.51481e-06	2.03587e-06	1.54581e-05	9.30391e-06	-1.81422e-06	3.04934e-05	-1.70674e-05
0.507046	-1.89822e-05	1.20457e-05	8.93325e-06	3.38815e-06	9.8478e-06	1.28523e-05	1.52364e-05	3.98979e-06	2.58517e-05	8.59052e-06	1.22283e-05	1.83377e-05	-2.0396e-06	9.84222e-06	2.03028e-07	-6.02007e-06	-2.42144e-07	-2.13701e-05	3.85381e-06	-1.36532e-06	1.49366e-05	-7.0259e-06	-8.47504e-07	-1.18259e-05	1.52662e-05	1.96416e-05	1.18073e-05	1.2137e-05	8.75443e-07	-1.20439e-05	2.30391e-05	-4.0289e-06	6.97747e-06	1.38301e-05	2.47918e-06	1.09673e-05	6.21006e-06	1.73971e-06	2.2104e-05	-6.88247e-06	1.75126e-05	1.12131e-05	7.3947e-06	-6.56024e-06	2.45906e-05	9.85339e-06	-8.60728e-06	2.95248e-05	-1.22115e-05
0.521696	-2.28062e-05	1.26734e-05	4.70318e-06	4.36418e-06	6.50808e-06	1.94628e-05	1.75238e-05	8.47131e-06	1.55568e-05	1.06823e-05	1.40872e-05	2.29478e-05	3.59491e-07	5.58421e-06	2.53133e-06	-8.6166e-06	5.1409e-07	-2.19066e-05	6.99051e-06	-1.18092e-06	1.87941e-05	-1.83284e-06	2.36928e-06	-5.65872e-06	1.44541e-05	2.59578e-05	1.05649e-05	1.26828e-05	6.52485e-06	-1.08927e-05	2.30055e-05	-1.65217e-06	5.14463e-06	1.1716e-05	8.3819e-08	1.33328e-05	5.06267e-06	6.14673e-07	2.43094e-05	-2.50898e-06	1.74362e-05	1.37333e-05	1.00359e-05	-1.14329e-05	3.24864e-05	1.04066e-05	-1.41542e-05	2.48328e-05	-6.1132e-06
0.536346	-2.6295e-05	8.67061e-06	1.8999e-07	4.5225e-06	4.30644e-06	2.53506e-05	1.7222e-05	9.34117e-06	7.66478e-06	1.44038e-05	1.28672e-05	2.63434e-05	1.74902e-06	1.49384e-06	5.58421e-06	-6.23427e-06	1.19209e-06	-2.0206e-05	9.70811e-06	6.07222e-07	2.13031e-05	-1.11945e-06	6.25849e-06	-1.77883e-06	1.33589e-05	2.69208e-05	6.97002e-06	1.21053e-05	1.72425e-05	-7.46548e-06	1.91461e-05	-2.90945e-06	3.17767e-06	6.18771e-06	-5.27129e-07	1.48844e-05	5.46686e-06	-2.79956e-06	2.20407e-05	3.02866e-06	1.31913e-05	1.10567e-05	8.9258e-06	-1.35116e-05	3.66829e-05	1.15428e-05	-1.73226e-05	1.6056e-05	-2.23517e-07
0.550996	-2.60584e-05	2.18861e-06	-3.08082e-06	5.30481e-06	2.10479e-06	3.18624e-05	1.81664e-05	7.72998e-06	3.50177e-06	1.87494e-05	9.16608e-06	2.85003e-05	3.13856e-06	-2.59653e-06	8.63522e-06	-2.60957e-06	4.35859e-06	-1.72649e-05	1.24313e-05	1.15484e-06	2.1331e-05	-1.64285e-06	1.01477e-05	2.72132e-06	1.35042e-05	2.29217e-05	2.13459e-06	1.09076e-05	2.79602e-05	-5.27687e-06	1.2802e-05	-6.64778e-06	-1.2666e-06	-5.81145e-07	-1.13808e-06	1.6436e-05	5.87106e-06	-7.45617e-06	1.72909e-05	7.32578e-06	8.94815e-06	7.76164e-06	6.57514e-06	-1.31037e-05	3.71542e-05	1.20569e-05	-1.80081e-05	7.27735e-06	3.18512e-06
0.565646	-2.23089e-05	-3.9991e-06	-3.6899e-06	2.01352e-06	1.92411e-06	3.65246e-05	1.77436e-05	6.38515e-06	3.92459e-06	1.94591e-05	4.16674e-06	2.36463e-05	3.39746e-06	-8.3223e-06	7.89203e-06	2.18488e-06	5.58421e-06	-1.60132e-05	1.20495e-05	3.17767e-06	1.91368e-05	-2.72878e-06	1.34781e-05	2.28174e-06	1.75741e-05	1.53407e-05	-3.23914e-06	1.01645e-05	3.68115e-05	-4.34183e-06	4.16674e-06	-1.02129e-05	-6.38515e-06	-8.09506e-06	-2.8871e-07	1.74008e-05	6.95139e-06	-8.98726e-06	9.83849e-06	8.07643e-06	4.65848e-06	7.38353e-06	2.65986e-06	-1.14422e-05	3.50848e-05	1.29547e-05	-1.57971e-05	-1.78814e-07	3.85754e-06
0.580296	-1.60746e-05	-8.94628e-06	-4.29712e-06	-6.55651e-07	2.98396e-06	3.74652e-05	1.8565e-05	6.90483e-06	6.83405e-06	2.01743e-05	-3.31365e-06	1.56909e-05	-6.51926e-08	-1.15652e-05	5.90645e-06	6.35907e-06	6.81169e-06	-1.60038e-05	9.18843e-06	3.95998e-06	1.69445e-05	-5.05708e-06	1.43293e-05	6.0536e-07	2.16458e-05	7.75978e-06	-8.60915e-06	7.35186e-06	4.15258e-05	-5.47431e-06	-4.46476e-06	-1.44001e-05	-1.27442e-05	-1.18855e-05	-6.7614e-07	1.77454e-05	8.03173e-06	-1.05165e-05	2.38977e-06	1.00676e-05	2.85171e-06	8.24779e-06	-1.25542e-06	-1.10175e-05	3.05362e-05	1.19954e-05	-1.48229e-05	-5.14649e-06	8.04663e-07
0.594946	-7.69459e-06	-6.31437e-06	-3.6899e-06	-1.67079e-06	4.48339e-06	3.46173e-05	1.90232e-05	8.09878e-06	1.20718e-05	1.73841e-05	-1.0822e-05	7.75047e-06	-5.13159e-06	-1.38208e-05	3.76627e-06	7.92183e-06	4.62681e-06	-1.73654e-05	5.3402e-06	7.01845e-06	1.20066e-05	-4.79817e-06	1.15037e-05	-2.58721e-06	2.80179e-05	2.89269e-06	-1.27126e-05	5.95115e-06	3.95142e-05	-5.64754e-06	-1.10827e-05	-1.47726e-05	-2.01128e-05	-1.20793e-05	-3.00631e-06	1.18967e-05	1.02483e-05	-6.22682e-06	-2.83867e-06	8.43778e-06	3.16463e-06	1.62628e-05	-2.09175e-06	-9.71556e-06	2.40467e-05	1.06432e-05	-1.43461e-05	-4.30085e-06	-1.91107e-06
0.609596	6.85453e-07	-3.68245e-06	-3.08082e-06	-2.68593e-06	5.98468e-06	3.17674e-05	1.94833e-05	9.913e-06	1.85519e-05	1.08723e-05	-1.70842e-05	-1.8999e-07	-1.14385e-05	-1.23531e-05	3.8743e-07	6.79307e-06	-1.69687e-06	-2.07927e-05	1.49757e-06	1.13193e-05	9.55723e-06	-3.29874e-06	8.67993e-06	-5.77793e-06	3.43937e-05	-7.30157e-07	-1.43331e-05	3.72529e-06	3.33693e-05	-5.82263e-06	-1.35601e-05	-1.10026e-05	-2.33427e-05	-1.01998e-05	-5.33462e-06	6.04987e-06	1.24667e-05	-6.94767e-07	-5.58048e-06	8.05408e-06	3.48128e-06	2.42777e-05	-2.92994e-06	-8.41171e-06	1.75592e-05	9.2946e-06	-1.38637e-05	-3.44962e-06	-4.62309e-06
0.624246	7.72066e-06	1.35042e-06	-2.52761e-06	-9.9279e-07	5.92694e-06	2.55965e-05	1.87848e-05	9.98005e-06	2.43522e-05	2.91318e-06	-2.0178e-05	-3.53903e-08	-1.7345e-05	-6.04242e-06	2.94298e-07	4.42192e-06	-9.65782e-06	-1.93994e-05	6.59376e-07	1.58008e-05	1.1079e-05	-2.02097e-06	4.74602e-06	-5.92321e-06	3.63812e-05	1.41561e-07	-1.6233e-05	2.57976e-06	2.30484e-05	-1.41375e-06	-1.07661e-05	-4.83356e-06	-2.20723e-05	-5.54882e-06	-8.26642e-06	-2.63192e-06	1.56295e-05	6.99051e-06	-3.30061e-06	8.54768e-06	3.84636e-06	3.18773e-05	-2.36928e-06	-7.32951e-06	1.25412e-05	6.85081e-06	-1.2083e-05	3.07336e-07	-5.5097e-06
0.638896	1.47559e-05	6.38887e-06	-1.97627e-06	7.0408e-07	5.86733e-06	1.94237e-05	1.80863e-05	8.80659e-06	2.76677e-05	-4.21517e-06	-1.91294e-05	3.43099e-06	-2.07685e-05	2.75113e-06	2.68593e-06	3.29502e-06	-1.76169e-05	-1.80025e-05	-1.78814e-07	2.15266e-05	1.50893e-05	1.74344e-06	3.29688e-06	-6.06477e-06	3.58894e-05	1.01514e-06	-1.56518e-05	2.67662e-06	1.27293e-05	4.24124e-06	-5.48735e-06	4.64916e-06	-1.66632e-05	1.17347e-06	-1.11964e-05	-1.131e-05	1.87904e-05	1.592e-05	1.46404e-06	1.02874e-05	4.2133e-06	3.94788e-05	-1.81049e-06	-6.24731e-06	7.52695e-06	4.40702e-06	-1.02967e-05	5.30854e-06	-3.91155e-06
0.653546	2.01352e-05	9.2797e-06	-1.57766e-06	1.08033e-06	4.98258e-06	1.18427e-05	1.70507e-05	5.52461e-06	2.97967e-05	-1.05556e-05	-1.46981e-05	1.12541e-05	-2.05208e-05	1.32527e-05	8.54209e-06	2.31713e-06	-2.04556e-05	-1.54451e-05	-8.3819e-08	2.69637e-05	2.09082e-05	5.71273e-06	3.76068e-06	-4.73671e-06	2.98079e-05	3.4105e-06	-1.38804e-05	5.4948e-07	3.39188e-06	1.00229e-05	1.55158e-06	1.24108e-05	-8.17701e-06	5.6345e-06	-1.24183e-05	-1.84737e-05	2.05822e-05	2.35178e-05	8.24779e-06	1.25542e-05	3.62098e-06	3.91137e-05	-1.95019e-06	-6.41868e-06	5.66803e-06	2.81632e-06	-5.82635e-06	7.36117e-06	-2.62447e-06
0.668196	2.17948e-05	1.0306e-05	-1.17719e-06	1.45845e-06	4.09596e-06	4.26173e-06	1.60169e-05	1.62236e-06	3.06815e-05	-1.131e-05	-7.77841e-06	1.78404e-05	-1.53054e-05	2.18935e-05	1.56406e-05	4.03449e-06	-1.91554e-05	-1.08145e-05	9.31323e-09	3.24044e-05	2.67271e-05	9.68203e-06	4.22634e-06	-4.64544e-06	2.12472e-05	4.56907e-06	-1.21072e-05	-9.574e-07	-4.70132e-06	1.08406e-05	7.34814e-06	2.0178e-05	1.55531e-06	5.75185e-06	-1.36402e-05	-2.129e-05	2.11336e-05	3.04971e-05	1.50297e-05	1.42027e-05	1.79186e-06	3.25441e-05	-3.33041e-06	-5.96792e-06	6.29202e-06	2.46987e-06	-1.35228e-06	9.41381e-06	-1.33552e-06
0.682846	2.1467e-05	9.42685e-06	-1.36718e-06	8.04663e-07	4.22262e-06	-3.7998e-06	1.46721e-05	-5.23403e-07	2.77366e-05	-7.76537e-06	-4.35859e-07	2.05133e-05	-7.99261e-06	2.66284e-05	2.21431e-05	3.43099e-06	-1.03135e-05	-7.69831e-06	-1.35787e-06	3.49563e-05	2.65781e-05	1.38674e-05	1.1567e-06	-5.32158e-06	1.1377e-05	5.47059e-06	-7.88271e-06	-3.53716e-06	-9.11765e-06	8.6315e-06	1.12802e-05	2.64719e-05	8.55699e-06	1.84029e-06	-1.66725e-05	-2.05729e-05	1.96043e-05	3.4811e-05	2.0219e-05	1.44746e-05	-1.19954e-06	2.34358e-05	-4.27477e-06	-4.37722e-06	8.76188e-06	5.68666e-06	2.61143e-06	1.00378e-05	-2.39536e-06
0.697496	1.74157e-05	6.68503e-06	-1.55903e-06	1.52737e-07	4.34928e-06	-1.2476e-05	1.20848e-05	4.35859e-07	2.23089e-05	-1.73971e-06	4.42564e-06	1.76001e-05	5.66244e-07	2.90871e-05	2.28509e-05	-6.89179e-08	-1.46776e-06	-5.82263e-06	-5.20796e-06	3.42e-05	2.22959e-05	1.59834e-05	-1.91107e-06	-5.99399e-06	1.51061e-06	6.37583e-06	-3.65637e-06	-5.49294e-06	-1.22916e-05	6.33299e-07	1.23177e-05	2.92528e-05	1.14255e-05	-4.1388e-06	-1.97031e-05	-1.98521e-05	1.80751e-05	3.78825e-05	2.29254e-05	1.35042e-05	-4.19095e-06	1.43312e-05	-5.21913e-06	-2.78652e-06	1.12355e-05	8.90717e-06	6.57886e-06	1.06655e-05	-3.45707e-06
0.712146	1.08816e-05	3.14228e-06	-8.69855e-07	-5.79283e-07	3.44031e-06	-1.75461e-05	9.47341e-06	3.16836e-06	1.36215e-05	5.89341e-06	6.44289e-06	8.6613e-06	7.56793e-06	2.57287e-05	2.07145e-05	-8.2776e-06	8.46386e-06	-3.82774e-06	-8.46386e-06	2.96794e-05	1.32006e-05	1.5568e-05	-6.89365e-06	-7.88644e-06	-4.3232e-06	6.39819e-06	-1.08592e-06	-7.82497e-06	-1.45622e-05	-7.66665e-06	7.09295e-06	2.9806e-05	8.44523e-06	-1.06636e-05	-2.39741e-05	-1.74101e-05	1.56406e-05	3.54834e-05	2.05617e-05	1.38916e-05	-7.67224e-06	6.15604e-06	-4.84288e-06	2.69711e-06	1.18967e-05	1.44001e-05	7.80076e-06	1.13416e-05	-4.98258e-06
0.726796	4.34928e-06	-4.00469e-07	-1.80677e-07	-1.30571e-06	2.53506e-06	-2.26162e-05	6.86385e-06	5.90086e-06	4.93601e-06	1.2286e-05	5.97723e-06	-2.76044e-06	1.20923e-05	1.98856e-05	1.6097e-05	-1.97925e-05	1.42585e-05	-3.90224e-06	-1.1716e-05	2.3922e-05	1.62236e-06	1.39121e-05	-1.18725e-05	-8.53278e-06	-7.67224e-06	7.66478e-06	1.48453e-06	-8.91276e-06	-1.43461e-05	-1.5961e-05	-6.10948e-07	2.78782e-05	2.98396e-06	-1.71848e-05	-2.57604e-05	-1.37277e-05	1.32062e-05	3.18419e-05	1.57189e-05	1.30422e-05	-1.11517e-05	-7.76723e-07	-1.98558e-06	8.1826e-06	1.00769e-05	1.86544e-05	9.02638e-06	1.20196e-05	-6.50436e-06
0.741446	-4.787e-07	-3.77372e-06	-4.4331e-07	-3.55393e-06	1.61305e-06	-2.41697e-05	1.36346e-06	6.82846e-06	-3.43286e-06	1.73002e-05	1.20327e-06	-1.30069e-05	1.12709e-05	1.32229e-05	9.38587e-06	-2.98508e-05	1.51303e-05	-2.27056e-06	-1.13901e-05	1.38767e-05	-7.20657e-06	9.40077e-06	-1.37184e-05	-7.34814e-06	-6.35907e-06	8.67993e-06	5.45755e-07	-1.17514e-05	-1.2463e-05	-2.07797e-05	-1.04681e-05	2.308e-05	-4.41261e-06	-1.74586e-05	-2.47099e-05	-1.22655e-05	1.17682e-05	2.52575e-05	8.95187e-06	1.19135e-05	-1.3262e-05	-5.51902e-06	5.71832e-07	1.39922e-05	4.86337e-06	2.19531e-05	9.2499e-06	9.54792e-06	-3.40119e-06
0.756096	-5.30481e-06	-8.38749e-06	-3.18699e-06	-7.04266e-06	6.91041e-07	-2.57231e-05	-4.13135e-06	8.38004e-06	-1.05593e-05	1.79689e-05	-3.57255e-06	-1.89077e-05	9.21078e-06	6.56396e-06	3.91528e-06	-3.68059e-05	1.1038e-05	2.46987e-06	-9.81987e-06	5.69411e-06	-1.35526e-05	6.13369e-06	-1.55605e-05	-4.92483e-06	-2.563e-06	1.09375e-05	-3.91155e-07	-1.52122e-05	-1.18241e-05	-2.12472e-05	-2.03233e-05	1.39382e-05	-1.05649e-05	-1.58716e-05	-2.11727e-05	-9.56096e-06	1.03302e-05	1.86712e-05	2.18488e-06	1.07884e-05	-1.53705e-05	-1.02594e-05	3.12924e-06	1.85613e-05	-2.83495e-06	2.27708e-05	6.99237e-06	5.83194e-06	-2.94298e-07
0.770746	-5.83939e-06	-1.22245e-05	-7.01845e-06	-9.49576e-06	1.27032e-06	-2.5725e-05	-1.13379e-05	8.08015e-06	-1.22301e-05	1.52886e-05	-9.53674e-06	-1.98279e-05	5.67734e-06	1.10269e-06	-9.85339e-07	-3.82774e-05	5.3402e-06	8.16584e-06	-7.62939e-06	7.95349e-07	-1.56052e-05	2.01166e-06	-1.34762e-05	-1.36532e-06	2.47359e-06	1.47074e-05	-1.19954e-06	-1.94591e-05	-8.54582e-06	-1.84961e-05	-2.74125e-05	2.81632e-06	-1.47521e-05	-1.07139e-05	-1.41189e-05	-9.28901e-06	8.78796e-06	1.16974e-05	-3.59863e-06	5.37932e-06	-1.54376e-05	-1.47168e-05	5.24707e-06	1.80211e-05	-1.03787e-05	2.41548e-05	2.4084e-06	2.4531e-06	4.1537e-06
0.785396	-3.88548e-06	-1.48173e-05	-1.08462e-05	-1.1947e-05	1.85333e-06	-2.5725e-05	-1.85426e-05	9.02265e-06	-1.14162e-05	1.38544e-05	-1.54991e-05	-1.95093e-05	4.62681e-06	-2.49222e-06	-4.64357e-06	-3.35369e-05	8.86619e-07	1.44839e-05	-5.43892e-06	-2.03028e-06	-1.35209e-05	-3.91155e-08	-1.13863e-05	2.19792e-06	7.51019e-06	1.84774e-05	-2.00793e-06	-2.37077e-05	-5.26384e-06	-1.30553e-05	-2.91206e-05	-9.96143e-06	-1.76989e-05	-4.93415e-06	-7.06501e-06	-9.01334e-06	7.24569e-06	5.96792e-06	-6.89551e-06	1.21631e-06	-1.55028e-05	-1.97925e-05	6.12624e-06	1.25188e-05	-1.668e-05	2.49203e-05	-4.65848e-06	-2.16626e-06	8.60542e-06
0.800046	1.45845e-06	-1.76132e-05	-1.35116e-05	-1.15037e-05	4.39584e-07	-2.53953e-05	-2.47434e-05	1.00508e-05	-8.12486e-06	1.04401e-05	-1.89971e-05	-1.66222e-05	5.6196e-06	-5.43147e-06	-8.20309e-06	-2.43578e-05	-7.86036e-07	1.8483e-05	-5.07571e-06	-1.15484e-06	-1.04792e-05	-2.96533e-06	-7.86595e-06	7.11903e-06	1.05239e-05	2.22474e-05	-2.44752e-06	-2.53562e-05	-1.49943e-06	-7.80076e-06	-2.56896e-05	-1.99117e-05	-1.74455e-05	-4.26546e-07	3.91155e-08	-8.10809e-06	5.26384e-06	3.46825e-06	-8.25338e-06	-4.98816e-06	-1.41375e-05	-2.33296e-05	7.00355e-06	4.63054e-06	-1.98837e-05	2.4952e-05	-1.23568e-05	-4.14439e-06	1.06916e-05
0.814696	6.80611e-06	-1.91685e-05	-1.36886e-05	-1.10567e-05	-3.45707e-06	-2.50638e-05	-2.84575e-05	1.23251e-05	-4.82984e-06	7.02776e-06	-2.24933e-05	-1.37333e-05	6.61239e-06	-8.37073e-06	-1.17626e-05	-1.45584e-05	-1.21631e-06	1.87606e-05	-3.47011e-06	3.42727e-07	-7.43382e-06	-5.89155e-06	-4.34555e-06	1.08015e-05	1.10529e-05	2.41548e-05	-4.12576e-06	-2.32775e-05	1.02445e-06	-1.92784e-06	-1.97738e-05	-2.86233e-05	-1.71904e-05	2.83867e-06	4.65848e-06	-8.44523e-06	3.28198e-06	2.21469e-06	-7.12648e-06	-9.32999e-06	-1.15316e-05	-2.1277e-05	7.88271e-06	-6.3628e-06	-1.93622e-05	2.68482e-05	-2.00514e-05	-6.12065e-06	1.27796e-05
0.829346	1.17384e-05	-1.87065e-05	-1.10772e-05	-8.64454e-06	-9.52557e-06	-2.14707e-05	-3.01041e-05	1.19563e-05	-6.07222e-07	1.31503e-06	-1.99359e-05	-1.17011e-05	8.12113e-06	-9.57586e-06	-1.40276e-05	-4.00841e-06	6.29574e-07	1.33235e-05	-1.91666e-06	-2.94484e-06	-7.28481e-06	-9.82545e-06	-1.60001e-06	1.50539e-05	8.53278e-06	2.21953e-05	-7.17677e-06	-1.93138e-05	2.69338e-06	2.68035e-06	-1.3886e-05	-3.21083e-05	-1.41189e-05	2.25939e-06	5.39981e-06	-6.01448e-06	7.82311e-07	2.563e-06	-7.24196e-06	-1.11125e-05	-9.1847e-06	-1.60299e-05	1.00248e-05	-1.41859e-05	-1.60486e-05	2.77199e-05	-2.49296e-05	-8.13417e-06	1.23866e-05
0.843996	1.66725e-05	-1.70004e-05	-5.97723e-06	-4.99189e-06	-1.55903e-05	-1.66334e-05	-2.92659e-05	1.15912e-05	1.13435e-06	-4.39771e-06	-1.48956e-05	-9.66713e-06	7.14883e-06	-1.13994e-05	-1.50502e-05	2.19792e-06	2.47918e-06	3.54089e-06	8.79169e-07	-5.61215e-06	-7.13579e-06	-1.37575e-05	1.14366e-06	1.93045e-05	6.01262e-06	2.02395e-05	-1.02259e-05	-1.53482e-05	4.36418e-06	6.66641e-06	-9.23686e-06	-3.06275e-05	-9.8031e-06	1.06357e-06	3.65637e-06	-4.82425e-06	-1.71363e-06	2.91318e-06	-7.35559e-06	-1.22692e-05	-5.59725e-06	-4.57466e-06	1.34148e-05	-2.07666e-05	-1.14944e-05	2.69413e-05	-2.44267e-05	-8.70042e-06	9.5088e-06
0.858646	1.90791e-05	-1.39698e-05	-2.32086e-06	-7.07805e-07	-1.89561e-05	-1.15074e-05	-2.55741e-05	9.48645e-06	1.51061e-06	-1.16527e-05	-7.2252e-06	-7.05384e-06	4.7069e-06	-1.1865e-05	-1.18818e-05	3.78489e-06	3.52412e-06	-8.12486e-06	2.98768e-06	-1.22823e-05	-8.30553e-06	-1.53985e-05	6.85453e-07	2.30167e-05	6.53788e-07	1.70935e-05	-1.61268e-05	-1.05761e-05	1.59629e-06	9.60566e-06	-8.86805e-06	-2.59094e-05	-5.08316e-06	-6.59376e-07	-3.72529e-07	-3.38443e-06	-4.74229e-06	1.80677e-07	-1.14478e-05	-1.24481e-05	-1.85892e-06	8.5216e-06	1.72518e-05	-1.97608e-05	-6.69993e-06	2.42647e-05	-1.69873e-05	-1.20569e-05	6.53416e-06
0.873296	1.90008e-05	-1.21798e-05	1.33924e-06	4.82053e-06	-1.9839e-05	-5.13345e-06	-2.18824e-05	7.38353e-06	1.88872e-06	-1.8904e-05	4.45172e-07	-4.43868e-06	2.26684e-06	-1.10865e-05	-6.23055e-06	6.61798e-06	4.56907e-06	-1.97906e-05	5.09806e-06	-1.77082e-05	-6.99237e-06	-1.58008e-05	2.2538e-07	2.67271e-05	-4.70504e-06	1.39475e-05	-2.20239e-05	-5.804e-06	-1.16788e-06	1.0686e-05	-1.22208e-05	-1.87065e-05	-1.60001e-06	-3.00072e-06	-4.39957e-06	-1.94646e-06	-7.76909e-06	-2.55182e-06	-1.55419e-05	-1.2625e-05	1.87755e-06	2.10013e-05	1.98502e-05	-1.50315e-05	-3.14601e-06	2.30353e-05	-5.4054e-06	-1.33403e-05	3.55951e-06
0.887946	1.63876e-05	-1.44355e-05	4.40329e-06	1.169e-05	-1.51601e-05	-1.18278e-06	-1.70004e-05	5.90086e-06	3.97302e-06	-2.54307e-05	7.86036e-06	-3.74392e-07	1.3262e-06	-8.82335e-06	2.54996e-06	6.89924e-06	3.80166e-06	-2.43671e-05	6.01634e-06	-2.2037e-05	-4.98258e-06	-1.23214e-05	-3.10317e-06	2.77366e-05	-1.03228e-05	1.12019e-05	-2.62428e-05	-2.72505e-06	-5.69411e-06	8.07643e-06	-1.62236e-05	-1.07568e-05	1.33552e-06	-2.74554e-06	-8.06712e-06	-3.2261e-06	-6.66082e-06	-6.1132e-06	-1.88071e-05	-1.24406e-05	5.51157e-06	2.97446e-05	2.21115e-05	-8.60728e-06	-3.52412e-06	2.39536e-05	6.74091e-06	-1.42995e-05	2.11038e-06
0.902595	1.37761e-05	-1.6693e-05	7.46921e-06	1.8565e-05	-1.04792e-05	2.76975e-06	-1.21184e-05	3.79793e-06	4.8168e-06	-2.8234e-05	1.40313e-05	4.31016e-06	2.86847e-06	-5.31599e-06	1.13323e-05	6.14859e-06	9.70438e-07	-2.33594e-05	3.62657e-06	-2.24337e-05	-1.7304e-06	-8.21799e-06	-6.42985e-06	2.87481e-05	-1.59387e-05	9.69879e-06	-2.79751e-05	1.59442e-06	-1.02166e-05	5.47059e-06	-2.02227e-05	-2.80328e-06	4.27477e-06	-1.24797e-06	-9.2499e-06	-3.26149e-06	-5.54882e-06	-9.67272e-06	-2.20723e-05	-1.28783e-05	7.90879e-06	3.22796e-05	2.31322e-05	-4.04194e-06	-6.38515e-06	2.36332e-05	1.88909e-05	-1.40183e-05	3.14601e-06
0.917245	1.093e-05	-2.32533e-05	9.81614e-06	2.35233e-05	-4.56534e-06	5.03659e-06	-6.87316e-06	1.94274e-06	5.79655e-06	-2.84966e-05	1.64621e-05	7.99447e-06	6.15232e-06	1.15484e-06	1.76746e-05	6.36652e-06	8.53091e-07	-1.51563e-05	1.94274e-06	-1.81124e-05	9.44361e-07	-5.07012e-06	-6.94394e-06	2.83252e-05	-1.89655e-05	6.7465e-06	-2.5887e-05	4.94905e-06	-1.32527e-05	5.10365e-07	-2.21394e-05	2.64123e-06	4.45917e-06	2.2538e-06	-6.98119e-06	-2.34134e-06	-1.84029e-06	-9.69321e-06	-2.29217e-05	-1.08443e-05	9.51067e-06	2.92566e-05	2.47918e-05	-2.41771e-06	-1.14199e-05	2.34302e-05	2.51718e-05	-1.34334e-05	6.31437e-06
0.931895	8.08947e-06	-2.91876e-05	1.34073e-05	2.35178e-05	1.06171e-07	6.68503e-06	-1.62981e-06	-5.30854e-07	5.53764e-06	-2.50302e-05	1.76523e-05	1.23046e-05	1.19228e-05	6.79865e-06	1.98837e-05	3.89665e-06	-5.04777e-07	-1.98558e-06	1.50315e-06	-1.31652e-05	3.61726e-06	-1.30013e-06	-6.21378e-06	2.47974e-05	-1.95093e-05	1.93715e-06	-2.00719e-05	1.01682e-05	-1.62851e-05	-2.58349e-06	-2.03326e-05	5.60284e-06	5.8841e-06	7.62008e-06	-2.22772e-06	-1.78814e-07	1.87196e-06	-8.46758e-06	-2.12863e-05	-8.81031e-06	8.6315e-06	2.37506e-05	2.39704e-05	-2.03773e-06	-1.64527e-05	2.05357e-05	2.6077e-05	-1.11889e-05	8.24034e-06
0.946545	6.53788e-06	-3.19295e-05	1.5473e-05	1.82092e-05	1.7006e-06	6.92531e-06	2.21841e-06	-2.4084e-06	1.24052e-06	-2.14875e-05	1.80658e-05	1.59126e-05	1.6246e-05	1.54674e-05	1.63466e-05	4.39584e-07	-2.224e-06	1.03191e-05	9.35048e-07	-7.88644e-06	4.8168e-06	7.76723e-07	-3.26149e-06	2.07499e-05	-1.62758e-05	-3.76999e-06	-1.36085e-05	1.46367e-05	-1.54674e-05	-3.18512e-06	-1.2422e-05	6.52112e-06	7.05197e-06	1.10734e-05	3.50736e-06	3.30433e-06	1.85519e-06	-3.95812e-06	-1.84607e-05	-6.0387e-06	4.72739e-06	1.75945e-05	2.05338e-05	-3.68617e-06	-1.96248e-05	1.32844e-05	2.13664e-05	-9.15304e-06	7.71135e-06
0.961195	6.23055e-06	-2.97055e-05	1.62981e-05	1.1038e-05	8.12113e-07	5.92321e-06	6.0685e-06	-4.28781e-06	-3.05288e-06	-1.79429e-05	1.8483e-05	1.82837e-05	1.80863e-05	2.16551e-05	1.03302e-05	-3.63402e-06	-2.69897e-06	1.8904e-05	1.60746e-06	-1.98185e-06	6.01634e-06	3.4757e-06	9.35048e-07	1.42213e-05	-9.31695e-06	-6.99051e-06	-5.90459e-06	1.53836e-05	-1.34036e-05	-1.30013e-06	-7.82311e-07	3.71784e-06	6.97747e-06	1.39046e-05	9.24617e-06	5.54509e-06	-6.4075e-07	-6.89179e-07	-1.5635e-05	-3.26894e-06	8.21427e-07	1.14422e-05	1.70991e-05	-5.33089e-06	-2.27969e-05	4.79445e-06	1.41766e-05	-8.35769e-06	7.1805e-06
0.975845	6.90855e-06	-2.12286e-05	1.33291e-05	1.90176e-06	-1.24797e-06	6.72415e-06	7.04452e-06	-2.19233e-06	-9.7733e-06	-1.59293e-05	1.7643e-05	2.21916e-05	1.59871e-05	2.45813e-05	3.37884e-06	-7.74674e-06	-5.62891e-06	2.11671e-05	1.82353e-06	9.08971e-07	7.02776e-06	8.1826e-06	3.54275e-06	7.57165e-06	1.30385e-08	-6.46897e-06	-1.7751e-06	1.2761e-05	-8.49925e-06	3.46825e-06	1.0889e-05	8.34465e-07	5.2657e-06	1.40052e-05	1.28131e-05	7.40401e-06	-6.69621e-06	-3.20375e-07	-1.38078e-05	-2.49222e-06	-4.41633e-06	8.99099e-06	1.24704e-05	-4.01959e-06	-2.38158e-05	-2.96161e-06	6.30505e-06	-9.43989e-06	4.61377e-06
0.990495	6.34976e-06	-9.02452e-06	9.12324e-06	-7.85291e-06	-3.30806e-06	7.52881e-06	8.02428e-06	-9.68575e-08	-1.64919e-05	-1.51563e-05	1.432e-05	2.36202e-05	1.14068e-05	2.62652e-05	-3.56883e-06	-1.12373e-05	-7.31647e-06	1.84681e-05	8.00937e-07	3.17767e-06	8.04104e-06	1.28895e-05	6.15604e-06	2.99886e-07	8.10251e-06	-3.46266e-06	-1.36718e-06	8.27946e-06	-3.59118e-06	8.24034e-06	2.25604e-05	-3.28757e-06	1.07288e-06	1.16229e-05	1.38953e-05	8.02055e-06	-1.27479e-05	5.21541e-08	-1.19787e-05	-1.71363e-06	-9.65409e-06	6.54347e-06	7.8436e-06	-1.46218e-06	-2.23499e-05	-9.47714e-06	-1.56462e-06	-1.05202e-05	2.04705e-06
1.00515	6.79493e-06	2.8424e-06	3.85754e-06	-1.24481e-05	-3.91901e-06	8.60542e-06	8.09506e-06	1.58325e-06	-2.0856e-05	-1.52756e-05	1.01682e-05	2.38605e-05	4.44613e-06	2.43541e-05	-7.05197e-06	-1.05891e-05	-8.33161e-06	8.81031e-06	9.12696e-08	3.36953e-06	7.8883e-06	1.92951e-05	8.14721e-06	-4.50015e-06	1.57505e-05	3.16463e-06	-1.96882e-06	1.77883e-06	5.62519e-07	1.18241e-05	3.0119e-05	-6.84522e-06	-4.28408e-06	8.65757e-06	1.33235e-05	6.82846e-06	-1.62181e-05	-3.89852e-06	-1.14422e-05	-3.28757e-06	-1.16844e-05	4.6622e-06	6.1132e-06	4.74229e-06	-1.97999e-05	-1.01458e-05	-7.10972e-06	-1.0876e-05	1.91107e-06
1.0198	4.76278e-06	1.34688e-05	-1.41002e-06	-1.51768e-05	-8.028e-07	7.19912e-06	9.41195e-06	3.8892e-06	-2.52221e-05	-1.66371e-05	3.53716e-06	2.28584e-05	-2.51457e-06	2.2443e-05	-1.05333e-05	-9.93907e-06	-9.34303e-06	-8.43778e-07	-6.20261e-07	3.55951e-06	7.73929e-06	2.50787e-05	8.89786e-06	-6.81914e-06	1.9677e-05	7.93114e-06	-2.57045e-06	-4.71994e-06	4.71994e-06	1.27163e-05	3.2302e-05	-8.74326e-06	-1.08834e-05	5.07198e-06	1.27535e-05	7.70763e-06	-1.55456e-05	-5.77793e-06	-1.09058e-05	-4.85964e-06	-1.37109e-05	4.02518e-06	6.86757e-06	1.2191e-05	-1.72462e-05	-9.57027e-06	-1.01682e-05	-8.74884e-06	4.25801e-06
1.03445	2.74554e-06	1.80248e-05	-5.18002e-06	-1.29808e-05	4.04753e-06	1.94646e-06	9.9875e-06	2.6729e-06	-2.82247e-05	-1.42809e-05	-3.64333e-06	1.73654e-05	-6.31995e-06	2.01389e-05	-1.13361e-05	-8.08574e-06	-8.35396e-06	-6.34976e-06	6.16536e-07	2.63564e-06	4.64916e-06	2.68575e-05	1.05761e-05	-6.7763e-06	2.03587e-05	9.98378e-06	-1.62981e-06	-7.95349e-06	3.93204e-06	1.23736e-05	2.90908e-05	-7.59214e-06	-1.63335e-05	3.55579e-06	1.18613e-05	8.801e-06	-1.08145e-05	-6.58631e-06	-9.8031e-06	-8.00565e-06	-1.11703e-05	3.58187e-06	8.40612e-06	1.72127e-05	-1.20532e-05	-6.17281e-06	-1.02203e-05	-3.76627e-06	8.48062e-06
1.0491	-5.1409e-07	1.76132e-05	-7.70763e-06	-9.54419e-06	1.01384e-05	-6.41122e-06	1.3046e-05	-1.64285e-06	-2.9983e-05	-1.12988e-05	-1.0822e-05	1.18725e-05	-1.01253e-05	1.78367e-05	-1.21333e-05	-4.98816e-06	-4.87827e-06	-1.06134e-05	1.85892e-06	2.33017e-06	2.80328e-06	2.42908e-05	1.22562e-05	-3.01003e-06	1.85575e-05	6.4522e-06	5.55068e-07	-1.05649e-05	3.14601e-06	1.01682e-05	2.21562e-05	-1.885e-06	-1.88872e-05	3.49246e-06	1.09728e-05	1.11349e-05	-3.59863e-06	-6.14859e-06	-8.70042e-06	-1.11479e-05	-8.62591e-06	3.14228e-06	9.94839e-06	2.22363e-05	-6.85826e-06	-2.77162e-06	-1.02688e-05	1.21817e-06	1.27051e-05
1.06375	-3.64333e-06	1.32453e-05	-1.06245e-05	-3.59863e-06	1.66688e-05	-1.64621e-05	1.45528e-05	-6.94208e-06	-2.9467e-05	-8.30553e-06	-1.46646e-05	6.18398e-06	-9.37842e-06	1.32713e-05	-1.20793e-05	-5.43892e-06	-8.62405e-07	-6.82101e-06	2.1141e-06	3.12552e-06	1.65589e-06	1.62777e-05	1.29025e-05	2.70829e-06	1.28001e-05	-9.74163e-07	3.46638e-06	-1.10827e-05	2.51271e-06	8.54582e-06	1.29193e-05	6.2529e-06	-2.02786e-05	5.3253e-06	9.41195e-06	1.58232e-05	2.37301e-06	-2.44379e-06	-7.26245e-06	-1.58157e-05	-5.12414e-06	4.21517e-06	8.59424e-06	2.2877e-05	-9.12696e-07	-1.49012e-06	-8.48062e-06	7.09668e-06	1.35694e-05
1.0784	-6.77072e-06	8.88109e-06	-1.35377e-05	1.10641e-06	2.07182e-05	-2.77553e-05	1.60579e-05	-1.22413e-05	-2.89492e-05	-5.31226e-06	-1.85054e-05	5.01052e-07	-8.6315e-06	9.32813e-06	-1.07829e-05	-9.60939e-06	4.39771e-06	-2.4084e-06	2.37301e-06	3.92087e-06	5.06639e-07	8.27014e-06	1.35489e-05	8.43219e-06	7.0408e-06	-8.3968e-06	6.37583e-06	-1.15968e-05	1.88127e-06	6.92159e-06	3.68617e-06	1.56313e-05	-1.91852e-05	7.16187e-06	5.36628e-06	1.80304e-05	5.86547e-06	2.23517e-08	-5.8189e-06	-2.04816e-05	-1.62236e-06	4.04753e-06	4.75533e-06	2.10349e-05	2.54996e-06	-1.451e-06	-6.69248e-06	1.17328e-05	1.19489e-05
1.09305	-7.50087e-06	4.15184e-06	-1.56444e-05	3.77931e-06	1.98968e-05	-3.48166e-05	1.37202e-05	-1.31484e-05	-2.51178e-05	-4.64916e-06	-1.93566e-05	-1.44914e-06	-6.71484e-06	2.52202e-06	-7.27363e-06	-1.51563e-05	8.41171e-06	2.82936e-06	5.53206e-07	5.36628e-06	1.90362e-06	3.72529e-07	1.00154e-05	1.33589e-05	7.72998e-07	-1.56797e-05	6.35535e-06	-1.41673e-05	5.03659e-06	6.15977e-06	-4.30644e-06	2.51234e-05	-1.93138e-05	9.21451e-06	-1.98185e-06	1.67862e-05	5.75744e-06	4.43496e-06	-2.67662e-06	-2.33594e-05	4.48897e-07	2.76975e-06	1.32248e-07	1.75498e-05	1.85892e-06	-5.17815e-07	-3.30806e-06	1.23996e-05	8.23848e-06
1.1077	-5.7444e-06	6.66827e-07	-1.77529e-05	4.17791e-06	1.4523e-05	-3.6912e-05	9.31695e-06	-1.4469e-05	-2.00421e-05	-7.70763e-06	-1.89617e-05	-2.7772e-06	-4.79817e-06	-4.28036e-06	-3.76254e-06	-2.19457e-05	9.94839e-06	6.82473e-06	-1.26474e-06	6.81169e-06	3.30433e-06	-6.90296e-06	7.72439e-06	1.394e-05	-5.49667e-06	-1.86153e-05	5.09806e-06	-1.61137e-05	1.06785e-05	7.25873e-06	-1.10567e-05	2.96496e-05	-2.06847e-05	1.06487e-05	-9.32813e-06	1.43033e-05	3.17208e-06	6.99051e-06	-7.76723e-07	-2.25082e-05	1.27964e-06	8.75443e-07	-4.49084e-06	1.13733e-05	-4.20958e-06	2.07312e-06	-1.16043e-06	1.12019e-05	2.04705e-06
1.12235	-4.14811e-06	-1.76206e-06	-1.92393e-05	-5.71832e-07	4.85592e-06	-3.33171e-05	7.24569e-07	-1.527e-05	-1.30516e-05	-1.25933e-05	-1.70972e-05	-3.45893e-06	-7.40774e-06	-7.47852e-06	1.55903e-06	-2.53208e-05	7.80821e-06	7.48411e-06	-2.77162e-06	6.10948e-06	3.4105e-06	-1.02967e-05	2.48291e-06	1.06823e-05	-9.04873e-06	-1.90046e-05	1.87568e-06	-1.66278e-05	1.5568e-05	7.6592e-06	-1.51433e-05	3.06983e-05	-2.27802e-05	8.37445e-06	-1.61305e-05	1.03805e-05	-1.17719e-06	7.65547e-06	-6.51926e-08	-1.97999e-05	-9.31323e-09	-5.57303e-06	-6.16536e-06	7.97957e-06	-1.59424e-05	3.73088e-06	1.27032e-06	7.0706e-06	-3.67872e-06
1.137	-2.5481e-06	-4.18723e-06	-2.07238e-05	-5.93998e-06	-6.05173e-06	-2.59969e-05	-9.1102e-06	-1.6693e-05	-6.06291e-06	-1.74753e-05	-1.52271e-05	-5.37932e-06	-1.24965e-05	-1.25356e-05	5.63823e-06	-2.62111e-05	1.94646e-06	6.28084e-06	-4.27663e-06	5.41285e-06	3.51667e-06	-1.3072e-05	-1.51619e-06	4.94346e-06	-8.8755e-06	-1.75275e-05	-1.34856e-06	-1.83806e-05	1.79764e-05	9.09716e-06	-1.46758e-05	2.47099e-05	-2.6945e-05	6.30505e-06	-2.045e-05	7.7039e-06	-5.52274e-06	7.70018e-06	-5.92321e-07	-1.33626e-05	-2.54065e-06	-1.26418e-05	-7.83987e-06	4.5877e-06	-2.76752e-05	5.39236e-06	3.70108e-06	2.94112e-06	-9.4045e-06
1.15165	-2.18488e-06	-8.52533e-06	-2.1074e-05	-1.26455e-05	-1.41487e-05	-1.81142e-05	-1.71121e-05	-1.93734e-05	-1.76579e-06	-2.1467e-05	-1.42716e-05	-9.04314e-06	-1.91201e-05	-1.34427e-05	8.78982e-06	-2.29124e-05	-7.23638e-06	9.36911e-07	-5.78724e-06	1.49012e-06	4.95464e-07	-1.36346e-05	-2.92994e-06	-3.01003e-06	-6.40191e-06	-1.45491e-05	-4.48711e-06	-1.5609e-05	1.50688e-05	7.07433e-06	-1.08499e-05	1.42902e-05	-3.17488e-05	1.46404e-06	-2.03624e-05	6.95512e-06	-7.10972e-06	4.61377e-06	-3.52785e-06	-7.01658e-06	-5.53578e-06	-1.80341e-05	-9.01334e-06	2.01166e-06	-3.7659e-05	5.19864e-06	5.02169e-06	-7.45058e-09	-1.33105e-05
1.16629	-1.82353e-06	-1.28653e-05	-2.14223e-05	-1.81086e-05	-1.97608e-05	-8.98726e-06	-2.5114e-05	-2.26703e-05	1.29268e-06	-2.11149e-05	-1.33142e-05	-1.70488e-05	-2.45031e-05	-1.37277e-05	1.1947e-05	-1.96155e-05	-1.64136e-05	-4.40702e-06	-7.29784e-06	-2.42889e-06	-2.52575e-06	-1.41934e-05	-4.3381e-06	-1.09635e-05	-3.92832e-06	-1.21929e-05	-8.86433e-06	-1.11796e-05	6.78562e-06	4.22634e-06	-3.29874e-06	2.00793e-06	-3.40696e-05	-5.23776e-06	-1.65477e-05	8.06898e-06	-8.69296e-06	1.52551e-06	-6.46338e-06	-6.66827e-07	-8.52533e-06	-2.34265e-05	-1.01849e-05	1.50315e-06	-4.35002e-05	7.07619e-06	6.34231e-06	-1.70991e-06	-1.47298e-05
1.18094	-2.7027e-06	-1.60132e-05	-2.22884e-05	-1.98223e-05	-1.9839e-05	-1.82912e-06	-2.7271e-05	-2.63732e-05	1.01514e-06	-1.54227e-05	-1.09598e-05	-2.78335e-05	-2.58777e-05	-1.01607e-05	1.30069e-05	-1.86712e-05	-2.38642e-05	-1.02594e-05	-8.23848e-06	-6.86757e-06	-3.83705e-06	-1.54898e-05	-3.96743e-06	-1.53221e-05	-2.05077e-06	-1.11163e-05	-1.19004e-05	-3.64706e-06	-3.66941e-06	-9.49949e-07	5.08316e-06	-8.3223e-06	-3.28999e-05	-1.16043e-05	-1.16192e-05	9.37842e-06	-6.0387e-06	-2.79397e-06	-8.64826e-06	2.91318e-06	-8.48994e-06	-2.37506e-05	-1.25188e-05	9.44361e-07	-4.2282e-05	6.53788e-06	4.0438e-06	1.05985e-06	-1.35116e-05
1.19559	-3.58e-06	-1.79205e-05	-2.06716e-05	-1.84327e-05	-1.6192e-05	4.09037e-06	-2.57026e-05	-2.82079e-05	7.37607e-07	-8.48621e-06	-6.12065e-06	-3.53083e-05	-2.31136e-05	-4.5225e-06	1.40667e-05	-1.64863e-05	-2.88263e-05	-1.48658e-05	-9.17912e-06	-1.0062e-05	-2.66731e-06	-1.49235e-05	-2.35066e-06	-1.47112e-05	-1.41002e-06	-1.06562e-05	-1.49328e-05	3.88548e-06	-1.41263e-05	-6.74836e-06	1.22208e-05	-1.28578e-05	-2.88319e-05	-1.77622e-05	-9.17539e-06	9.44734e-06	-3.38256e-06	-6.48946e-06	-9.59262e-06	2.76975e-06	-7.21216e-06	-2.28286e-05	-1.36122e-05	-1.2666e-06	-3.56827e-05	8.68738e-06	1.7453e-06	3.83146e-06	-1.22916e-05
1.21024	-5.37001e-06	-1.36737e-05	-1.86637e-05	-1.4022e-05	-1.18595e-05	4.86523e-06	-2.08281e-05	-2.54177e-05	-3.5204e-06	-2.99886e-07	1.885e-06	-3.94862e-05	-1.52607e-05	8.3074e-07	1.27871e-05	-1.6734e-05	-2.96999e-05	-1.47857e-05	-9.79938e-06	-1.24965e-05	1.36159e-06	-1.45361e-05	1.01887e-06	-1.00266e-05	-3.89665e-06	-1.34893e-05	-1.64565e-05	1.01775e-05	-1.98837e-05	-1.09375e-05	1.62199e-05	-1.2584e-05	-2.00719e-05	-2.00588e-05	-8.86805e-06	4.6622e-06	1.22562e-06	-1.02837e-05	-6.06477e-06	5.45755e-07	-4.22262e-06	-1.56481e-05	-1.21724e-05	-4.30271e-06	-2.56058e-05	1.4523e-05	-3.28198e-06	7.86595e-06	-1.07791e-05
1.22489	-7.15815e-06	-8.1826e-06	-1.4171e-05	-8.367e-06	-7.52695e-06	6.88247e-06	-1.34688e-05	-2.13832e-05	-7.77654e-06	7.88458e-06	9.89251e-06	-4.2418e-05	-4.92483e-06	7.43009e-06	1.15056e-05	-1.49105e-05	-2.64309e-05	-1.13901e-05	-7.93673e-06	-1.36886e-05	5.38863e-06	-1.47689e-05	3.14973e-06	-1.61678e-06	-7.62381e-06	-1.63168e-05	-1.6734e-05	1.56444e-05	-1.86041e-05	-1.34688e-05	1.64956e-05	-7.75233e-06	-8.41171e-06	-2.09026e-05	-8.55885e-06	-1.19209e-07	5.83567e-06	-1.34557e-05	-1.2964e-06	-5.40167e-06	9.31323e-09	-6.60494e-06	-8.25152e-06	-6.0983e-06	-1.55289e-05	2.03587e-05	-8.30926e-06	1.19042e-05	-9.26293e-06
1.23954	-7.26804e-06	-1.11572e-06	-9.24058e-06	-1.83284e-06	-6.01448e-06	5.91949e-06	-3.66569e-06	-1.24481e-05	-1.01551e-05	1.03433e-05	1.71866e-05	-4.13936e-05	6.07222e-06	1.09673e-05	1.04848e-05	-1.00899e-05	-2.07331e-05	-3.79607e-06	-5.06639e-06	-1.33757e-05	7.49156e-06	-1.31708e-05	5.5898e-06	6.38515e-06	-1.05109e-05	-2.06102e-05	-1.64341e-05	1.62534e-05	-1.19954e-05	-1.01514e-05	1.45584e-05	-3.06778e-06	1.86265e-06	-1.67284e-05	-9.14e-06	-9.16608e-06	7.98516e-06	-1.46646e-05	2.41213e-06	-1.10418e-05	3.64706e-06	6.85453e-07	-1.03191e-06	-5.71273e-06	-7.39098e-06	2.47005e-05	-1.07624e-05	9.7286e-06	-1.1161e-05
1.25419	-7.37421e-06	5.95115e-06	-4.30644e-06	3.45893e-06	-6.98119e-06	3.71411e-06	6.13555e-06	-2.89083e-06	-1.12932e-05	7.21589e-06	2.20016e-05	-3.72641e-05	1.58288e-05	1.3886e-05	9.46224e-06	-5.26942e-06	-1.50334e-05	5.04404e-06	2.90573e-07	-1.18203e-05	9.59262e-06	-1.15708e-05	8.03173e-06	1.43871e-05	-1.33943e-05	-2.49017e-05	-1.61305e-05	1.68644e-05	-5.38677e-06	-6.83218e-06	1.26213e-05	1.6205e-06	1.21407e-05	-1.131e-05	-7.23824e-06	-1.69668e-05	1.01384e-05	-1.58716e-05	6.12251e-06	-1.79205e-05	4.8019e-06	6.73346e-06	6.18771e-06	-6.56955e-06	-1.73599e-06	2.78018e-05	-1.32173e-05	7.55303e-06	-1.3059e-05
1.26884	-3.52412e-06	9.19774e-06	1.64472e-06	7.46548e-06	-8.23475e-06	3.56324e-06	1.53594e-05	6.27525e-06	-8.49366e-06	7.91624e-07	2.16682e-05	-3.30042e-05	2.41697e-05	1.32844e-05	9.95398e-06	4.42937e-06	-1.07139e-05	1.10772e-05	4.72739e-06	-7.92742e-06	7.97212e-06	-1.04625e-05	9.38214e-06	2.0219e-05	-1.51899e-05	-2.80757e-05	-1.63373e-05	1.70413e-05	-6.81728e-07	1.07661e-06	1.2977e-05	2.55369e-06	1.96546e-05	-2.20537e-06	-3.99351e-06	-2.21916e-05	9.06549e-06	-1.3683e-05	6.61239e-06	-2.13217e-05	3.82215e-06	9.51439e-06	1.11759e-05	-6.17467e-06	1.20327e-06	2.50861e-05	-1.11386e-05	4.63985e-06	-1.46553e-05
1.28349	4.05125e-06	8.72277e-06	6.35907e-06	1.08499e-05	-9.48645e-06	1.65217e-06	2.10665e-05	1.27535e-05	-2.58908e-06	-5.62891e-06	1.82316e-05	-2.9359e-05	2.94074e-05	1.11312e-05	1.04457e-05	1.28876e-05	-8.87737e-06	1.52476e-05	7.92183e-06	-6.20261e-07	4.49456e-06	-9.04314e-06	8.25338e-06	2.32588e-05	-1.5121e-05	-2.62819e-05	-1.84067e-05	1.69128e-05	2.98023e-07	9.29832e-06	1.27126e-05	1.62981e-06	2.40672e-05	6.90296e-06	-2.60584e-06	-2.39983e-05	6.75023e-06	-1.27312e-05	5.85802e-06	-2.09957e-05	1.60374e-06	1.01253e-05	1.30609e-05	-6.09085e-06	1.65775e-06	1.8958e-05	-8.43592e-06	2.03587e-06	-1.62534e-05
1.29814	1.19358e-05	5.06267e-06	9.78075e-06	1.35358e-05	-7.53254e-06	1.51247e-06	2.3799e-05	1.35247e-05	3.35276e-06	-9.25921e-06	1.29975e-05	-2.65203e-05	3.1529e-05	8.70042e-06	1.09114e-05	2.03159e-05	-9.5889e-06	1.49887e-05	8.11554e-06	5.80028e-06	1.82912e-06	-6.85453e-06	5.67362e-06	2.33483e-05	-1.31913e-05	-1.84551e-05	-2.03066e-05	1.76616e-05	-2.30595e-06	1.47875e-05	1.23307e-05	6.63102e-07	2.58293e-05	1.46627e-05	-1.1567e-06	-2.06828e-05	4.28036e-06	-1.1811e-05	5.20796e-06	-1.69538e-05	-1.14553e-06	1.13286e-05	1.07698e-05	-5.30854e-06	1.68756e-06	1.13994e-05	-6.82101e-06	1.16788e-06	-1.38152e-05
1.31279	1.73394e-05	1.63913e-07	1.32006e-05	1.62274e-05	-5.57676e-06	-3.85568e-07	2.30167e-05	9.74163e-06	8.67434e-06	-9.16235e-06	5.90086e-06	-2.3989e-05	2.99253e-05	6.88992e-06	1.1377e-05	2.43317e-05	-1.21631e-05	1.37985e-05	8.30926e-06	1.22208e-05	-8.34465e-07	-4.35114e-06	3.71784e-06	2.09566e-05	-1.18781e-05	-6.5919e-06	-2.3447e-05	1.7792e-05	-4.90807e-06	1.96602e-05	1.07083e-05	3.42354e-06	2.6349e-05	2.11839e-05	-9.48086e-07	-1.36364e-05	5.71832e-07	-1.05761e-05	6.42054e-06	-1.0116e-05	-5.13345e-06	1.37761e-05	7.23824e-06	-3.28198e-06	4.74975e-07	5.08316e-06	-6.44661e-06	2.15881e-06	-1.13733e-05
1.32744	1.68644e-05	-3.53344e-06	1.59033e-05	1.6408e-05	-1.60746e-06	-9.98378e-07	2.11317e-05	4.59142e-06	1.1228e-05	-3.78862e-06	1.37091e-06	-2.04425e-05	2.39629e-05	5.17257e-06	9.56096e-06	2.41995e-05	-1.39214e-05	1.36718e-05	8.16025e-06	1.76392e-05	-1.12131e-06	-3.19071e-06	1.77138e-06	1.65924e-05	-9.87016e-06	7.31647e-06	-2.37077e-05	1.91685e-05	-7.06501e-06	2.13701e-05	5.31785e-06	8.4471e-06	2.48179e-05	2.20202e-05	-1.05426e-06	-4.34928e-06	-1.32807e-06	-8.25711e-06	9.65036e-06	-2.82191e-06	-8.88109e-06	1.76001e-05	4.66593e-06	1.1567e-06	-3.81842e-07	7.37607e-07	-9.52557e-06	3.39188e-06	-6.86757e-06
1.34209	1.10082e-05	-5.57303e-06	1.73673e-05	1.47298e-05	-1.17347e-07	-2.85171e-06	1.92467e-05	-2.10851e-06	1.06785e-05	3.44962e-06	-1.2964e-06	-1.5961e-05	1.80025e-05	4.07733e-06	8.9854e-06	2.03419e-05	-1.44392e-05	1.47875e-05	9.25362e-06	1.93361e-05	-1.65775e-07	-1.09896e-06	4.48897e-07	1.06748e-05	-6.61798e-06	1.99843e-05	-2.2728e-05	1.96155e-05	-7.35931e-06	1.96658e-05	1.17347e-06	1.4713e-05	2.45292e-05	1.91331e-05	8.3819e-08	5.56372e-06	-3.22983e-06	-5.62519e-06	1.35005e-05	2.60957e-06	-1.20047e-05	2.17352e-05	2.09548e-06	6.53043e-06	6.23986e-07	-5.04777e-07	-1.32211e-05	4.31575e-06	-2.35625e-06
1.35674	7.07805e-08	-6.64964e-06	1.76691e-05	9.5237e-06	-1.92784e-06	-8.82894e-07	2.00253e-05	-6.63847e-06	6.6366e-06	1.04532e-05	-1.76579e-06	-9.91672e-06	1.15223e-05	2.20537e-06	1.08927e-05	1.54376e-05	-1.2707e-05	1.88332e-05	1.2299e-05	1.85128e-05	3.12924e-07	2.94298e-07	-9.66713e-07	4.53927e-06	-2.78652e-06	2.93665e-05	-1.77268e-05	2.04165e-05	-4.44613e-06	1.51433e-05	-1.78069e-06	2.0301e-05	2.40728e-05	1.22692e-05	2.12342e-06	1.4158e-05	-5.15766e-06	-5.04777e-07	1.61491e-05	5.66058e-06	-1.63037e-05	2.35941e-05	2.14577e-06	1.42585e-05	1.7453e-06	-7.07805e-08	-1.5337e-05	3.67872e-06	9.72301e-07
1.37139	-1.02464e-05	-5.55441e-06	1.67284e-05	4.6324e-06	-6.83777e-06	4.65661e-07	2.26703e-05	-7.75047e-06	2.59653e-06	1.55959e-05	-9.89065e-07	-3.87058e-06	8.7712e-06	3.35276e-07	1.40443e-05	8.9854e-06	-1.03489e-05	2.34973e-05	1.59647e-05	1.5825e-05	1.41189e-06	1.99862e-06	-2.38046e-06	-2.21841e-06	-1.93715e-07	3.44068e-05	-1.0239e-05	1.87363e-05	9.49949e-07	9.38214e-06	2.29105e-07	2.40281e-05	2.48589e-05	6.34044e-06	4.78886e-06	2.08896e-05	-6.45965e-06	3.99537e-06	1.69352e-05	6.23241e-06	-1.87419e-05	2.26647e-05	4.68455e-06	1.91908e-05	4.72926e-06	-5.69969e-07	-1.62143e-05	1.49384e-06	4.9267e-06
1.38604	-1.67247e-05	-4.31575e-06	1.10995e-05	-4.60073e-07	-1.31559e-05	2.39536e-06	2.57064e-05	-7.7039e-06	-3.91155e-08	1.60299e-05	-1.10827e-06	1.9744e-06	1.03395e-05	-5.21541e-07	1.81049e-05	4.31575e-06	-5.84871e-06	2.63099e-05	2.03997e-05	1.24667e-05	-1.22935e-07	4.71622e-06	-5.02355e-06	-7.48783e-06	2.25566e-06	3.32873e-05	-1.47708e-06	1.65701e-05	4.82425e-06	3.6303e-06	5.54509e-06	2.47844e-05	2.72673e-05	2.08803e-06	5.46686e-06	2.32868e-05	-8.13417e-06	6.72787e-06	1.53854e-05	3.25218e-06	-2.01557e-05	1.84439e-05	6.14673e-06	1.93957e-05	8.02055e-06	-2.68407e-06	-1.35954e-05	-5.56931e-07	9.17166e-06
1.40069	-1.9066e-05	-2.86847e-06	1.7453e-06	-3.06778e-06	-2.07108e-05	3.7048e-06	2.87443e-05	-7.03521e-06	-1.43237e-06	1.14962e-05	-2.46987e-06	8.44523e-06	1.43927e-05	-1.35973e-07	2.21692e-05	-3.50177e-07	-1.34856e-06	2.78857e-05	2.23573e-05	6.62357e-06	-4.14252e-06	7.12834e-06	-5.80586e-06	-1.05854e-05	2.22772e-06	2.75169e-05	5.42216e-06	1.31615e-05	8.07643e-06	5.21541e-08	1.08592e-05	2.27503e-05	2.90591e-05	2.18488e-06	5.52461e-06	2.32067e-05	-9.1847e-06	9.7733e-06	1.38376e-05	1.82353e-06	-1.84644e-05	1.29864e-05	6.99051e-06	1.52569e-05	1.31782e-05	-6.0387e-06	-1.03563e-05	-2.29478e-06	1.34204e-05
1.41534	-1.60523e-05	-1.03749e-06	-7.23265e-06	-2.60584e-06	-2.44677e-05	2.22027e-06	2.95341e-05	-7.689e-06	-2.14204e-07	5.78724e-06	-4.14252e-06	1.37798e-05	2.01128e-05	4.95464e-07	2.23666e-05	-3.87989e-06	4.63985e-06	2.61329e-05	2.27988e-05	8.40053e-07	-9.53116e-06	1.06208e-05	-3.57628e-06	-1.13938e-05	6.55651e-07	1.83079e-05	9.78634e-06	7.97026e-06	9.57027e-06	1.64472e-06	1.45193e-05	2.20556e-05	3.11472e-05	4.64171e-06	4.00655e-06	1.9826e-05	-1.02911e-05	7.76909e-06	1.25859e-05	1.18278e-06	-1.43554e-05	6.88247e-06	4.94905e-06	6.89365e-06	1.5771e-05	-1.03917e-05	-6.85826e-06	-3.52412e-06	1.6259e-05
1.42999	-1.01421e-05	2.24076e-06	-1.62069e-05	-5.92321e-07	-2.51178e-05	-1.95019e-06	2.68053e-05	-1.00974e-05	1.00583e-06	-1.16043e-06	-8.2925e-06	1.60132e-05	2.21115e-05	2.36928e-06	1.88388e-05	-9.26852e-06	1.06301e-05	2.31415e-05	2.07592e-05	-5.87478e-06	-1.42977e-05	1.34911e-05	1.75834e-06	-1.06469e-05	-9.12696e-07	6.41495e-06	8.77492e-06	4.64171e-06	1.0239e-05	8.20868e-06	1.23866e-05	2.281e-05	3.19947e-05	6.79307e-06	3.11062e-06	1.45845e-05	-1.07735e-05	6.07409e-06	1.13342e-05	1.78814e-06	-7.75978e-06	2.0247e-06	2.90945e-06	-1.77883e-06	1.77454e-05	-1.31875e-05	-4.59701e-06	-3.20002e-06	1.84774e-05
1.44464	-4.42564e-06	6.95139e-06	-1.99489e-05	3.58559e-06	-2.06754e-05	-7.10972e-06	2.16607e-05	-1.31205e-05	3.41423e-06	-2.30223e-06	-1.29808e-05	1.53091e-05	2.04258e-05	4.01586e-06	1.23344e-05	-1.11833e-05	1.79633e-05	1.51601e-05	1.86712e-05	-1.05761e-05	-1.69575e-05	1.44001e-05	9.23686e-06	-9.97446e-06	-1.24797e-06	-6.79865e-06	2.5481e-06	1.82725e-06	1.09375e-05	1.84644e-05	6.12997e-06	2.44807e-05	3.17674e-05	7.86968e-06	3.83705e-06	7.42637e-06	-9.87947e-06	4.87827e-06	9.70252e-06	2.50153e-06	-5.58794e-07	-8.75443e-07	6.72415e-07	-8.32789e-06	1.7643e-05	-1.32304e-05	-2.61515e-06	-2.46614e-06	1.74493e-05
1.45929	6.6869e-07	1.18725e-05	-1.76877e-05	7.66292e-06	-1.25058e-05	-1.04066e-05	1.65217e-05	-1.61435e-05	5.82263e-06	-3.44031e-06	-1.76691e-05	1.22283e-05	1.39866e-05	5.45755e-06	5.20796e-06	-1.34073e-05	2.52947e-05	7.1805e-06	1.6585e-05	-1.34148e-05	-1.58902e-05	1.18949e-05	1.60933e-05	-1.05407e-05	1.52178e-06	-1.8768e-05	-4.29712e-06	8.75443e-07	1.10157e-05	2.84128e-05	-1.2666e-07	2.61553e-05	3.1542e-05	9.25921e-06	5.1856e-06	-1.5907e-06	-8.36328e-06	3.99351e-06	8.0727e-06	2.90573e-06	6.02007e-06	-2.22214e-06	-2.80701e-06	-1.39438e-05	1.56797e-05	-1.01682e-05	-2.49594e-06	-4.88013e-07	1.58008e-05
1.47394	3.07523e-06	1.49142e-05	-1.10064e-05	1.12224e-05	-1.41561e-06	-1.13584e-05	1.28411e-05	-1.55121e-05	7.45617e-06	-3.65078e-07	-2.1426e-05	5.87478e-06	6.69248e-06	6.91786e-06	9.31323e-09	-1.39959e-05	3.0145e-05	-1.44914e-06	1.45528e-05	-1.0822e-05	-1.11535e-05	7.81007e-06	1.91238e-05	-1.12802e-05	7.66478e-06	-2.85096e-05	-1.06785e-05	6.53788e-07	1.10529e-05	3.61819e-05	-4.1835e-06	2.72673e-05	2.87164e-05	7.15442e-06	5.46128e-06	-1.04718e-05	-7.47107e-06	6.77258e-06	6.42985e-06	2.32458e-06	9.80496e-06	-2.4382e-06	-5.36628e-06	-1.53799e-05	1.40276e-05	-4.41633e-06	3.12924e-07	2.71946e-06	1.25729e-05
1.48859	3.61726e-06	1.76486e-05	-3.07709e-06	1.10567e-05	1.09188e-05	-9.6187e-06	1.33011e-05	-1.28094e-05	9.08785e-06	3.9544e-06	-2.26963e-05	1.07661e-06	1.86265e-08	7.44872e-06	-2.70642e-06	-1.27181e-05	3.12738e-05	-1.0075e-05	1.12765e-05	-6.67386e-06	-7.03521e-06	1.35042e-06	1.80155e-05	-1.28485e-05	1.62944e-05	-3.54536e-05	-1.39549e-05	-3.94881e-07	1.13025e-05	3.71225e-05	-5.54882e-06	2.75522e-05	2.6511e-05	5.05336e-06	5.11855e-06	-1.74902e-05	-7.19726e-06	9.24245e-06	4.78886e-06	5.01052e-07	1.11125e-05	-2.65054e-06	-5.44451e-06	-1.43293e-05	1.48583e-05	2.57604e-06	3.12552e-06	5.92694e-06	9.34675e-06
1.50324	4.40329e-06	1.89524e-05	5.36069e-06	1.12243e-05	2.22661e-05	-3.48501e-06	1.58735e-05	-9.94094e-06	8.93883e-06	6.89551e-06	-2.1629e-05	-1.93715e-07	-3.58559e-06	7.02217e-06	-1.92039e-06	-1.02222e-05	2.61683e-05	-1.53407e-05	9.15863e-06	-7.86036e-07	-3.17767e-06	-5.48735e-06	1.37277e-05	-1.29268e-05	2.37375e-05	-3.64147e-05	-1.23475e-05	-2.50526e-06	1.02334e-05	3.33451e-05	-4.57838e-06	2.58517e-05	2.34842e-05	2.63192e-06	3.30433e-06	-2.04593e-05	-7.69459e-06	1.16136e-05	4.85033e-06	-2.4531e-06	1.0103e-05	-7.02217e-07	-5.39981e-06	-1.03004e-05	1.79075e-05	7.26804e-06	7.80448e-06	9.75095e-06	8.59424e-06
1.51789	6.42985e-06	1.93231e-05	1.0699e-05	1.01551e-05	2.92696e-05	6.06105e-06	1.969e-05	-7.69086e-06	6.31064e-06	8.59983e-06	-2.05617e-05	-2.19792e-07	-4.70504e-06	7.83987e-06	-1.13249e-06	-9.5889e-06	1.73394e-05	-1.81217e-05	5.804e-06	4.48339e-06	6.81728e-07	-1.29417e-05	8.19936e-06	-1.11405e-05	2.6213e-05	-3.34401e-05	-7.83987e-06	-2.8573e-06	9.78261e-06	2.77106e-05	-2.98396e-06	2.44621e-05	2.04593e-05	-4.07919e-07	2.49594e-07	-1.93883e-05	-8.81404e-06	1.27424e-05	8.01869e-06	-4.16674e-06	8.4769e-06	3.11248e-06	-5.97537e-06	-5.9586e-06	2.22009e-05	7.30716e-06	1.1865e-05	1.14031e-05	9.08226e-06
1.53254	1.09542e-05	1.93603e-05	1.45193e-05	9.04314e-06	3.18103e-05	1.43088e-05	2.16421e-05	-6.86757e-06	2.69711e-06	6.41495e-06	-1.80081e-05	2.63192e-06	-6.21006e-06	9.09157e-06	-4.35859e-07	-9.82918e-06	5.4054e-06	-1.66185e-05	2.32831e-06	7.79144e-06	2.91318e-06	-1.70544e-05	5.70901e-06	-7.38353e-06	2.35941e-05	-2.87574e-05	-3.51481e-06	-3.58932e-06	9.78634e-06	2.23275e-05	-4.13135e-06	2.15676e-05	1.74716e-05	-3.52412e-06	-1.34483e-06	-1.38115e-05	-8.06898e-06	1.33272e-05	1.30963e-05	-5.53206e-06	6.97747e-06	9.80869e-06	-7.43009e-06	-2.01166e-07	2.55518e-05	6.69807e-06	1.43312e-05	1.20793e-05	1.01384e-05
1.54719	1.54804e-05	1.87736e-05	1.71028e-05	9.58517e-06	2.89716e-05	1.98707e-05	2.35979e-05	-7.28108e-06	-3.39746e-06	2.99141e-06	-1.54506e-05	5.48735e-06	-7.71694e-06	9.41195e-06	-1.60001e-06	-1.22376e-05	-4.0438e-06	-1.17011e-05	-1.76579e-06	1.07922e-05	5.14463e-06	-1.90977e-05	7.35745e-06	-3.41982e-06	1.72555e-05	-2.1901e-05	-1.05053e-06	-3.69921e-06	7.93114e-06	1.91201e-05	-9.00403e-06	1.68122e-05	1.44877e-05	-5.39981e-06	-4.52623e-07	-6.37211e-06	-6.08154e-06	1.01868e-05	1.94218e-05	-6.58631e-06	4.85964e-06	1.83694e-05	-9.50135e-06	5.2508e-06	2.89008e-05	4.85033e-06	1.432e-05	1.2137e-05	1.24369e-05
1.56184	1.92784e-05	1.56648e-05	2.0327e-05	9.82173e-06	2.21822e-05	2.31005e-05	2.22605e-05	-7.12276e-06	-1.00192e-05	-2.32458e-06	-1.28355e-05	7.59028e-06	-9.95211e-06	9.64478e-06	-4.89876e-06	-1.65794e-05	-9.73791e-06	-4.81121e-06	-6.19143e-06	1.34204e-05	8.20495e-06	-1.74288e-05	9.80496e-06	-1.17719e-06	7.7039e-06	-1.67154e-05	-1.71736e-06	-1.86265e-08	6.64778e-06	1.93398e-05	-1.59722e-05	1.19358e-05	1.33626e-05	-8.706e-06	2.02656e-06	1.65589e-06	-1.19954e-06	6.73719e-06	2.46037e-05	-4.68455e-06	2.64868e-06	2.56281e-05	-1.21202e-05	7.2103e-06	2.91299e-05	3.43099e-06	1.12504e-05	1.15056e-05	1.20718e-05
1.57649	2.308e-05	1.2558e-05	2.35531e-05	9.43802e-06	1.41505e-05	2.01222e-05	1.96788e-05	-6.34417e-06	-1.41542e-05	-6.08526e-06	-9.59821e-06	7.83429e-06	-1.15614e-05	8.94815e-06	-1.06785e-05	-2.00905e-05	-1.12932e-05	4.14811e-06	-1.06171e-05	1.57412e-05	1.06487e-05	-1.38953e-05	1.16322e-05	7.56234e-07	-1.84216e-06	-1.27684e-05	-4.86337e-06	2.42144e-06	5.36442e-06	1.95596e-05	-2.29347e-05	7.06501e-06	1.22376e-05	-1.13901e-05	5.74812e-06	5.9586e-06	4.9267e-06	2.35625e-06	2.66861e-05	-1.85333e-06	4.39584e-07	3.10242e-05	-1.34986e-05	5.75744e-06	2.62596e-05	4.80749e-06	6.94394e-06	9.01334e-06	9.22382e-06
1.59114	2.27541e-05	8.00565e-06	2.60547e-05	7.07991e-06	7.76164e-06	1.29677e-05	1.66204e-05	-3.80911e-06	-1.48229e-05	-8.96491e-06	-5.07012e-06	5.68107e-06	-1.02613e-05	6.66268e-06	-1.48956e-05	-2.08821e-05	-8.65757e-06	1.17943e-05	-1.55475e-05	1.72257e-05	1.35861e-05	-1.03712e-05	1.19209e-05	7.3947e-07	-8.47131e-06	-9.89623e-06	-8.21613e-06	4.78514e-06	4.64916e-06	1.93436e-05	-2.73138e-05	3.23914e-06	1.36215e-05	-1.18818e-05	8.5514e-06	6.81542e-06	1.12839e-05	-1.20886e-06	2.58163e-05	1.11572e-06	-2.0694e-06	3.24249e-05	-1.15e-05	2.90573e-07	2.12938e-05	7.92742e-06	2.8424e-06	5.46686e-06	5.30295e-06
1.60579	1.99471e-05	4.56348e-07	2.50395e-05	1.10269e-06	2.61515e-06	4.26173e-06	1.41859e-05	1.10641e-06	-1.13547e-05	-9.4641e-06	8.3819e-08	2.28547e-06	-7.1004e-06	9.66713e-07	-1.78665e-05	-2.04295e-05	-4.78141e-06	1.57189e-05	-1.92337e-05	1.77827e-05	1.34166e-05	-7.46548e-06	9.10461e-06	-5.1409e-07	-1.44746e-05	-8.57376e-06	-1.03265e-05	4.97885e-06	3.31737e-06	1.57133e-05	-2.79658e-05	9.70438e-07	1.43871e-05	-1.17514e-05	8.25338e-06	5.49853e-06	1.64006e-05	-2.29292e-06	2.12248e-05	3.2559e-06	-2.50526e-06	2.79304e-05	-6.81169e-06	-7.24569e-06	1.44653e-05	1.16713e-05	1.84588e-06	6.81728e-07	7.63685e-07
1.62044	1.70711e-05	-6.26594e-06	1.99601e-05	-5.69411e-06	-2.06754e-07	-2.02656e-06	1.32266e-05	7.02217e-06	-4.86895e-06	-9.20519e-06	4.56162e-06	7.63685e-07	1.67638e-07	-4.87268e-06	-1.65347e-05	-1.62423e-05	-2.7027e-06	1.65533e-05	-1.8606e-05	1.57002e-05	9.97074e-06	-4.54858e-06	6.79865e-06	-1.11945e-06	-1.72071e-05	-7.06129e-06	-9.8478e-06	8.47504e-07	8.88482e-07	9.10833e-06	-2.52984e-05	1.885e-06	1.60318e-05	-1.0414e-05	5.97164e-06	3.12366e-06	1.69314e-05	4.95464e-07	1.36495e-05	2.30595e-06	-2.62447e-06	1.93566e-05	1.63913e-07	-1.4659e-05	6.94208e-06	1.34464e-05	4.64171e-06	-3.61539e-06	-2.97092e-06
1.63509	1.35731e-05	-1.23642e-05	1.17775e-05	-1.31093e-05	-1.16415e-06	-4.89876e-06	1.22655e-05	1.04588e-05	1.6205e-06	-7.08364e-06	7.80076e-06	7.91624e-07	6.81914e-06	-9.78075e-06	-1.27181e-05	-1.22599e-05	-3.5204e-06	1.28392e-05	-1.42511e-05	1.42418e-05	4.04194e-06	-2.56114e-06	5.11482e-06	-2.34134e-06	-1.68309e-05	-3.68617e-06	-8.74512e-06	-6.07595e-06	-2.78093e-06	6.4075e-07	-2.01482e-05	5.59352e-06	1.58157e-05	-6.2827e-06	1.20886e-06	3.22983e-06	1.49794e-05	6.69807e-06	5.45755e-06	-8.17701e-07	-1.50315e-06	9.23313e-06	7.76164e-06	-2.11373e-05	6.59376e-07	1.18073e-05	9.30205e-06	-8.21799e-06	-4.21889e-06
1.64974	9.9577e-06	-1.74064e-05	4.47407e-06	-1.65757e-05	-7.91624e-07	-2.78652e-06	1.31167e-05	1.14907e-05	8.31299e-06	-4.17419e-06	8.06339e-06	1.22935e-06	1.27051e-05	-1.09766e-05	-6.4075e-06	-6.68876e-06	-6.96443e-06	7.52695e-06	-5.80959e-06	1.39903e-05	-4.0736e-06	3.08454e-06	5.48735e-06	-4.54299e-06	-1.31223e-05	-1.20327e-06	-7.49156e-06	-1.21891e-05	-7.78213e-06	-7.10972e-06	-1.3059e-05	1.07829e-05	1.31037e-05	-2.43448e-06	-6.48946e-06	4.39025e-06	1.02073e-05	1.48751e-05	-3.21679e-06	-5.26756e-06	-3.81842e-07	3.35276e-07	1.44038e-05	-2.27802e-05	-3.78676e-06	9.0953e-06	1.48397e-05	-1.00192e-05	-1.87568e-06
1.66439	5.72577e-06	-1.99676e-05	-2.2091e-06	-1.41412e-05	8.25152e-07	2.55182e-07	1.45882e-05	9.10833e-06	1.25244e-05	-9.53674e-07	6.46524e-06	4.45917e-06	1.611e-05	-9.06549e-06	-1.33924e-06	-1.73599e-06	-1.04066e-05	1.90362e-06	2.01166e-06	1.52923e-05	-1.34278e-05	1.05947e-05	5.85802e-06	-7.67596e-06	-6.30692e-06	2.83122e-06	-6.23427e-06	-1.83024e-05	-1.27796e-05	-1.48565e-05	-5.96419e-06	1.56648e-05	9.7733e-06	2.96533e-06	-1.54283e-05	7.10599e-06	4.81308e-06	2.39834e-05	-9.4045e-06	-7.84919e-06	1.98185e-06	-3.90224e-06	1.91852e-05	-2.11112e-05	-4.71063e-06	7.83429e-06	1.97608e-05	-9.64478e-06	4.71249e-07
1.67904	7.46921e-07	-1.88388e-05	-5.41843e-06	-6.14859e-06	4.39771e-06	1.91107e-06	1.43256e-05	4.97885e-06	1.24983e-05	7.82311e-08	2.24449e-06	7.58097e-06	1.59256e-05	-6.30692e-06	1.46404e-06	3.79607e-06	-1.17682e-05	-1.05426e-06	9.55723e-06	1.91778e-05	-2.0856e-05	1.79037e-05	5.6643e-06	-1.10064e-05	6.72415e-07	4.17419e-06	-5.56372e-06	-2.15191e-05	-1.4089e-05	-2.10349e-05	5.7742e-08	1.90493e-05	5.03659e-06	7.51764e-06	-2.30074e-05	1.08797e-05	1.76951e-07	2.75653e-05	-1.18781e-05	-5.91576e-06	5.73508e-06	-5.70901e-06	2.23704e-05	-1.66725e-05	-2.84612e-06	6.52485e-06	2.18935e-05	-5.80959e-06	3.00258e-06
1.69369	-4.85033e-06	-1.37761e-05	-5.1111e-06	3.60236e-06	7.97212e-06	2.32831e-06	1.15801e-05	-3.8743e-07	1.2476e-05	1.10827e-06	-1.97813e-06	1.03973e-05	1.5121e-05	-1.68756e-06	3.64706e-06	1.07754e-05	-9.61125e-06	-1.32248e-06	1.40015e-05	2.27578e-05	-2.58032e-05	2.61497e-05	4.85219e-06	-1.24741e-05	7.03521e-06	4.89876e-06	-5.51157e-06	-2.11112e-05	-1.24983e-05	-2.45236e-05	3.59863e-06	1.93305e-05	1.54227e-06	1.08276e-05	-2.93404e-05	1.41375e-05	-1.76951e-06	2.64943e-05	-9.79565e-06	-2.32831e-06	8.24779e-06	-4.10341e-06	2.3691e-05	-9.23127e-06	1.92039e-06	6.97374e-06	1.96863e-05	5.06639e-07	4.91738e-06
1.70834	-9.06549e-06	-5.94556e-06	-2.82563e-06	1.48453e-05	1.11051e-05	9.36911e-07	5.66803e-06	-2.08803e-06	1.16769e-05	-6.01634e-07	-4.59701e-06	1.23959e-05	1.09803e-05	-1.8999e-07	2.81632e-06	1.58232e-05	-5.82635e-06	8.13976e-07	1.31447e-05	2.53953e-05	-2.81502e-05	2.99606e-05	3.8594e-06	-1.37333e-05	9.95398e-06	2.99327e-06	-4.27477e-06	-1.67899e-05	-8.09319e-06	-2.46819e-05	6.32368e-06	1.6056e-05	-5.94184e-07	1.24834e-05	-3.05139e-05	1.67023e-05	-2.39536e-06	1.78535e-05	-4.93787e-06	1.93343e-06	1.06692e-05	-6.79865e-07	2.54288e-05	5.7742e-08	5.82822e-06	9.11765e-06	1.53054e-05	3.76627e-06	4.33624e-06
1.72299	-1.07959e-05	3.43658e-06	8.00937e-08	2.29906e-05	1.23791e-05	-1.38022e-06	-2.42144e-07	-3.78676e-06	1.08797e-05	-1.99862e-06	-6.59563e-06	1.31559e-05	8.70042e-06	-1.79745e-06	3.84636e-06	1.93212e-05	-2.03773e-06	4.19281e-06	9.80496e-06	2.52444e-05	-2.86326e-05	3.00519e-05	3.48873e-06	-1.375e-05	9.7733e-06	7.82311e-07	-5.4948e-07	-1.02911e-05	-1.8198e-06	-2.26647e-05	6.56955e-06	9.98937e-06	-8.6613e-07	1.25859e-05	-2.67215e-05	1.80267e-05	-5.36442e-07	6.41681e-06	1.78814e-06	4.9565e-06	1.37109e-05	3.05846e-06	2.71667e-05	9.35048e-06	9.74163e-06	1.12634e-05	1.09244e-05	5.47618e-06	6.50063e-07
1.73764	-9.17539e-06	1.23754e-05	2.26684e-06	2.4911e-05	1.12373e-05	-1.73971e-06	-6.95698e-06	-8.60542e-07	1.02073e-05	-3.23728e-06	-5.09247e-06	1.23531e-05	6.93835e-06	-7.2252e-06	5.09433e-06	1.9813e-05	1.21258e-06	6.33672e-06	7.01286e-06	2.37785e-05	-2.74237e-05	2.53208e-05	5.13159e-06	-1.35209e-05	8.90344e-06	-1.6652e-06	2.563e-06	-1.40071e-06	1.25729e-06	-1.99489e-05	5.09247e-06	3.5502e-06	4.47035e-08	1.04327e-05	-2.04593e-05	1.91946e-05	1.53482e-06	-5.77047e-06	6.78934e-06	3.22238e-06	1.45547e-05	4.09968e-06	2.84053e-05	1.63373e-05	9.85712e-06	1.22897e-05	9.44361e-06	4.16487e-06	-4.21517e-06
1.75229	-4.448e-06	1.97645e-05	3.21306e-06	2.27969e-05	8.23848e-06	-1.78441e-06	-1.1187e-05	3.30992e-06	9.53488e-06	-4.47407e-06	-3.58559e-06	1.1554e-05	5.17629e-06	-1.23437e-05	6.96629e-06	1.63727e-05	9.48086e-07	7.34255e-06	5.46128e-06	1.92113e-05	-2.37301e-05	1.74902e-05	8.01869e-06	-1.2977e-05	7.41333e-06	-2.24635e-06	5.05894e-06	5.62891e-06	1.23493e-06	-1.66111e-05	2.99327e-06	-2.8871e-06	1.57766e-06	6.41681e-06	-1.35731e-05	2.00551e-05	2.36742e-06	-1.42325e-05	1.05519e-05	8.73581e-07	1.54022e-05	5.1409e-06	2.9644e-05	2.23946e-05	8.11554e-06	1.05202e-05	9.20519e-06	6.81728e-07	-9.69879e-06
1.76694	-3.98606e-07	2.26125e-05	1.23493e-06	1.72425e-05	3.45334e-06	-1.3262e-06	-1.37594e-05	1.03191e-05	4.91738e-06	-3.52971e-06	1.2666e-06	1.131e-05	3.14228e-06	-1.59722e-05	1.00248e-05	1.08443e-05	-1.37463e-06	5.54696e-06	7.08923e-06	1.47726e-05	-1.83061e-05	1.2463e-05	1.19917e-05	-1.32043e-05	7.33323e-06	-1.59815e-06	4.27105e-06	9.07481e-06	-1.01514e-06	-1.52607e-05	-2.23517e-08	-5.99027e-06	3.35649e-06	2.08244e-06	-1.0673e-05	2.12733e-05	5.21541e-06	-1.7317e-05	1.20886e-05	-1.77883e-06	1.60169e-05	5.08875e-06	2.89287e-05	2.33389e-05	6.05918e-06	6.70925e-06	1.21202e-05	-3.71784e-06	-1.46944e-05
1.78159	3.03611e-06	2.51494e-05	-7.41333e-07	1.19973e-05	-7.1153e-07	-1.48639e-06	-1.32304e-05	1.76392e-05	-2.18302e-06	-3.82401e-06	6.12251e-06	1.0442e-05	-1.32248e-07	-1.61808e-05	1.12243e-05	6.55651e-06	-4.31575e-06	3.44403e-06	8.71904e-06	1.00248e-05	-1.34986e-05	9.30205e-06	1.53445e-05	-1.28094e-05	9.11392e-06	2.15881e-06	2.86102e-06	1.22152e-05	-3.26149e-06	-1.45286e-05	-4.27663e-06	-5.67734e-06	3.27267e-06	-2.25008e-06	-1.08723e-05	1.99061e-05	5.99399e-06	-1.45044e-05	1.09375e-05	-3.59863e-06	1.60094e-05	4.109e-06	2.6973e-05	1.96286e-05	5.86733e-06	1.65775e-06	1.56574e-05	-6.56582e-06	-1.72034e-05
1.79624	2.65054e-06	2.46521e-05	-4.35486e-06	1.0578e-05	-5.42216e-06	-4.39771e-06	-1.29901e-05	2.48011e-05	-9.82545e-06	-6.04987e-06	9.31509e-06	1.21407e-05	-3.23914e-06	-1.24443e-05	1.28094e-05	5.65127e-06	-6.577e-06	1.15484e-07	9.70811e-06	6.25663e-06	-7.4394e-06	9.09716e-06	1.58064e-05	-1.28746e-05	9.86643e-06	6.32741e-06	1.13435e-06	1.13118e-05	-3.33972e-06	-1.44783e-05	-5.75185e-06	-3.5502e-06	2.58721e-06	-6.90669e-06	-1.38115e-05	1.76728e-05	4.46476e-06	-6.92904e-06	9.41195e-06	-2.19233e-06	1.90008e-05	2.64496e-06	2.60156e-05	1.47242e-05	8.49925e-06	-2.75113e-06	1.56928e-05	-6.62729e-06	-1.73617e-05
1.81089	-1.86823e-06	2.30167e-05	-6.10389e-06	1.35042e-05	-8.26642e-06	-6.06291e-06	-1.21314e-05	3.01003e-05	-1.68476e-05	-7.96281e-06	1.25095e-05	1.50818e-05	-3.86313e-06	-7.77282e-06	1.37724e-05	7.84919e-06	-6.97002e-06	-2.27615e-06	1.0699e-05	3.10689e-06	-1.35973e-07	1.32397e-05	1.37892e-05	-9.83104e-06	9.37842e-06	9.87761e-06	-5.88596e-07	1.16546e-05	-9.31323e-07	-1.19396e-05	-4.74043e-06	-1.78814e-07	1.90176e-06	-1.15614e-05	-1.6747e-05	1.54413e-05	2.93553e-06	6.50063e-07	7.88458e-06	-7.86036e-07	2.19941e-05	1.49012e-06	2.56803e-05	8.88854e-06	1.36178e-05	-4.9863e-06	1.2625e-05	-7.62008e-06	-1.62758e-05
1.82554	-9.17166e-06	2.1942e-05	-6.42985e-06	1.95205e-05	-9.04314e-06	-7.94046e-06	-1.31465e-05	3.24249e-05	-1.91499e-05	-1.00769e-05	1.38897e-05	1.69799e-05	-1.44914e-06	-1.69128e-06	1.6069e-05	1.51377e-05	-2.65799e-06	-5.65127e-06	9.56655e-06	1.00583e-06	5.58607e-06	1.58288e-05	7.55489e-06	-6.48946e-06	5.85243e-06	1.12932e-05	1.94274e-06	1.14869e-05	2.82191e-06	-8.66875e-06	-2.90573e-07	4.05125e-06	-2.98023e-07	-1.30106e-05	-1.74493e-05	1.39643e-05	-9.74163e-07	5.29177e-06	7.83429e-06	3.71225e-06	2.742e-05	2.36742e-06	2.80086e-05	2.18861e-06	1.93045e-05	-5.46128e-06	9.60939e-06	-6.41122e-06	-1.24983e-05
1.84019	-1.52308e-05	1.96286e-05	-5.51529e-06	2.3989e-05	-9.19774e-06	-8.88854e-06	-1.29193e-05	3.22685e-05	-1.77231e-05	-1.15708e-05	1.27908e-05	1.9189e-05	4.06988e-06	3.76999e-06	1.89878e-05	2.27354e-05	1.65589e-06	-9.33744e-06	7.8138e-06	7.69272e-07	1.06916e-05	1.78013e-05	7.02217e-07	-2.21096e-06	-1.58325e-07	9.2946e-06	5.09433e-06	1.16285e-05	6.57514e-06	-5.39236e-06	4.16115e-06	8.28318e-06	-2.49222e-06	-1.23885e-05	-1.4009e-05	1.51768e-05	-3.64147e-06	6.21006e-06	9.02638e-06	8.82894e-06	3.2844e-05	2.9318e-06	2.97185e-05	-3.26894e-06	2.31285e-05	-2.5183e-06	5.35324e-06	-5.20237e-06	-7.48225e-06
1.85484	-1.85966e-05	1.65235e-05	-1.21817e-06	2.55704e-05	-7.3351e-06	-7.85291e-06	-1.14702e-05	2.73995e-05	-1.46292e-05	-1.21053e-05	8.62963e-06	1.82502e-05	9.6634e-06	8.14162e-06	2.34842e-05	2.77665e-05	6.90483e-06	-1.17626e-05	5.68107e-06	1.67452e-06	1.2463e-05	1.70991e-05	-6.61425e-06	2.19233e-06	-5.45382e-06	6.05918e-06	1.10567e-05	1.2815e-05	8.47131e-06	-9.05246e-07	7.93114e-06	1.2923e-05	-3.60794e-06	-7.4096e-06	-7.07433e-06	1.94702e-05	-4.99189e-06	4.98816e-06	1.08331e-05	1.29323e-05	3.67593e-05	5.82263e-06	2.82694e-05	-7.6592e-06	2.21077e-05	2.56673e-06	4.23566e-06	-3.87058e-06	-3.69549e-06
1.86949	-2.07182e-05	1.24928e-05	4.94346e-06	2.40467e-05	-3.61167e-06	-7.43568e-06	-8.15652e-06	1.91201e-05	-1.02948e-05	-1.20178e-05	4.47035e-06	1.60709e-05	1.2774e-05	1.12727e-05	2.79862e-05	3.15551e-05	9.67644e-06	-1.44932e-05	5.41285e-06	3.92832e-06	1.00993e-05	1.24667e-05	-1.26865e-05	6.59563e-06	-7.02217e-06	2.51457e-06	1.76392e-05	1.3072e-05	7.88271e-06	1.10269e-06	9.22009e-06	1.63205e-05	-4.71994e-06	-2.43075e-06	-1.39698e-07	2.37636e-05	-6.34044e-06	3.45893e-06	1.20196e-05	1.828e-05	3.88157e-05	1.0265e-05	2.18563e-05	-1.14292e-05	1.73654e-05	7.03149e-06	5.59911e-06	-1.29268e-06	9.31323e-08
1.88414	-1.96081e-05	7.1805e-06	9.14e-06	1.67638e-05	3.83705e-07	-8.91089e-06	-1.23493e-06	1.11517e-05	-9.25548e-06	-1.01123e-05	6.20261e-07	1.05985e-05	1.31298e-05	1.23437e-05	2.97669e-05	3.26801e-05	7.66292e-06	-1.52029e-05	8.49366e-06	5.76861e-06	4.38653e-06	7.04452e-06	-1.48173e-05	1.03451e-05	-4.32506e-06	8.56817e-07	2.22828e-05	1.31335e-05	4.2934e-06	1.17905e-06	5.51902e-06	2.08244e-05	-4.6324e-06	1.95205e-06	6.36838e-06	2.8519e-05	-7.16187e-06	1.30944e-06	1.3195e-05	2.29832e-05	3.60869e-05	1.48173e-05	1.17552e-05	-1.30236e-05	8.96119e-06	1.08983e-05	7.97212e-06	2.3637e-06	3.37884e-06
1.89879	-1.60132e-05	1.86823e-06	1.08536e-05	8.23848e-06	4.38467e-06	-1.03824e-05	5.68666e-06	1.93901e-06	-1.07009e-05	-9.44734e-06	-3.2261e-06	3.88548e-06	1.10026e-05	1.18613e-05	3.09311e-05	3.41181e-05	1.92411e-06	-1.35303e-05	1.50912e-05	9.36538e-06	-1.3262e-06	2.24449e-06	-1.5704e-05	1.16136e-05	2.09734e-06	7.52509e-07	2.6308e-05	1.50558e-05	8.3819e-08	-2.90573e-07	-6.66827e-07	2.40859e-05	-4.54299e-06	4.58024e-06	9.35979e-06	2.87257e-05	-8.59983e-06	3.19444e-06	1.31298e-05	2.58293e-05	3.08752e-05	1.7507e-05	4.17233e-07	-1.05817e-05	-6.14673e-08	1.22823e-05	1.09691e-05	6.02379e-06	6.04242e-06
1.91344	-1.23754e-05	-2.53879e-06	1.05072e-05	1.63913e-06	6.94394e-06	-1.23959e-05	1.0889e-05	-4.86895e-06	-1.24499e-05	-7.06688e-06	-4.99561e-06	-1.55531e-06	7.67782e-06	9.68017e-06	2.98899e-05	3.51556e-05	-7.26804e-06	-8.67061e-06	2.46949e-05	1.11833e-05	-6.05173e-06	-2.41585e-06	-1.36755e-05	1.31521e-05	9.14559e-06	1.96882e-06	2.666e-05	1.67023e-05	-3.69921e-06	-1.43237e-06	-6.30133e-06	2.64272e-05	-5.50225e-06	1.76765e-06	1.04886e-05	2.41417e-05	-1.17626e-05	7.60332e-06	1.11442e-05	2.70568e-05	2.28994e-05	1.81831e-05	-7.84732e-06	-5.08316e-06	-7.69831e-06	1.10865e-05	1.34204e-05	1.00359e-05	1.03787e-05
1.92809	-7.49528e-06	-4.7721e-06	8.29995e-06	-6.14673e-07	1.01291e-05	-1.22376e-05	1.48527e-05	-8.88109e-06	-1.23382e-05	-2.51457e-06	-4.27663e-06	-4.51319e-06	6.83777e-06	8.73953e-06	2.88524e-05	3.61968e-05	-1.64602e-05	-3.80911e-06	3.42969e-05	1.42418e-05	-8.2925e-06	-5.83194e-06	-1.16453e-05	1.40704e-05	1.49552e-05	5.36069e-06	2.26665e-05	1.83508e-05	-8.10251e-06	-2.25939e-06	-1.06953e-05	2.41157e-05	-7.07991e-06	-4.45917e-06	1.03749e-05	1.64527e-05	-1.49217e-05	1.32583e-05	6.67572e-06	2.54922e-05	1.67899e-05	1.81347e-05	-9.48831e-06	-3.07336e-07	-1.34688e-05	8.64826e-06	1.64919e-05	1.4361e-05	1.47168e-05
1.94274	-2.82004e-06	-4.35859e-06	5.58607e-06	1.12131e-06	1.34148e-05	-9.79565e-06	1.51042e-05	-8.90717e-06	-8.81031e-06	2.97092e-06	-1.80118e-06	-3.30806e-06	8.42847e-06	8.3223e-06	2.64272e-05	3.66177e-05	-2.25082e-05	5.40167e-07	4.32525e-05	1.29677e-05	-6.13555e-06	-4.68455e-06	-7.3649e-06	1.30348e-05	1.6883e-05	7.97585e-06	1.50017e-05	1.9554e-05	-1.03451e-05	-1.64285e-06	-9.69693e-06	2.18451e-05	-7.75233e-06	-1.30292e-05	9.83477e-06	7.13579e-06	-1.70842e-05	1.83284e-05	8.75443e-07	1.92393e-05	1.14292e-05	1.71084e-05	-5.45382e-06	3.26894e-06	-1.42865e-05	5.80028e-06	1.84383e-05	1.57133e-05	1.83694e-05
1.95739	6.14673e-07	-2.7027e-06	1.6354e-06	5.031e-06	1.73226e-05	-4.24869e-06	1.1012e-05	-7.689e-06	-3.41795e-06	1.06301e-05	3.15905e-06	-8.60542e-07	1.00192e-05	8.52905e-06	2.52463e-05	3.4865e-05	-2.42125e-05	2.82191e-06	4.86895e-05	9.93907e-06	-3.98047e-06	-3.53344e-06	-3.08454e-06	1.07586e-05	1.63298e-05	8.10809e-06	4.85592e-06	1.9826e-05	-1.19694e-05	-1.33179e-06	-4.97326e-06	1.92691e-05	-7.80448e-06	-2.129e-05	9.29832e-06	-6.31437e-07	-1.61435e-05	2.27802e-05	-4.30085e-06	1.39177e-05	7.30902e-06	1.29808e-05	1.0673e-06	4.98258e-06	-1.13808e-05	4.81308e-06	2.03885e-05	1.5825e-05	1.9541e-05
1.97204	2.12714e-06	-9.22009e-07	1.09896e-06	1.02464e-05	2.01166e-05	2.14018e-06	5.37559e-06	-5.14463e-06	2.65054e-06	1.95857e-05	6.72415e-06	4.28967e-06	9.30205e-06	9.05618e-06	2.23629e-05	2.87574e-05	-2.28863e-05	3.25963e-06	4.89578e-05	2.60584e-06	-2.98023e-06	1.04681e-06	2.59653e-06	8.96491e-06	1.3683e-05	7.85291e-06	-4.59515e-06	1.86414e-05	-1.31596e-05	-2.23704e-06	1.546e-06	1.82763e-05	-5.85429e-06	-2.71443e-05	9.40077e-06	-4.21889e-06	-1.13193e-05	2.3976e-05	-8.70042e-06	9.06922e-06	5.6345e-06	9.31509e-06	7.30716e-06	3.20002e-06	-4.2133e-06	6.24545e-06	1.98055e-05	1.11349e-05	1.57095e-05
1.98669	1.16043e-06	2.42144e-07	1.80677e-06	1.17384e-05	2.41548e-05	8.53278e-06	-1.49943e-06	-1.17347e-07	4.99561e-06	2.66787e-05	1.02948e-05	8.19936e-06	6.10389e-06	7.72066e-06	1.82372e-05	1.89263e-05	-1.78367e-05	3.48873e-06	4.50909e-05	-6.79307e-06	-1.97813e-06	5.63264e-06	8.27573e-06	7.17118e-06	1.10343e-05	9.46037e-06	-1.03209e-05	1.49794e-05	-1.31037e-05	-2.83308e-06	7.44313e-06	2.00812e-05	-2.66172e-06	-3.05139e-05	8.26456e-06	-4.39025e-06	-3.38815e-06	2.23797e-05	-1.18595e-05	4.53182e-06	3.33972e-06	5.44079e-06	8.78796e-06	-1.2666e-06	2.33762e-06	8.29995e-06	1.61231e-05	4.27477e-06	1.06376e-05
2.00134	-1.59442e-06	-4.33996e-07	4.45172e-06	1.03917e-05	2.56449e-05	1.35656e-05	-6.68317e-06	6.6366e-06	3.40678e-06	3.21623e-05	1.15745e-05	6.64406e-06	-7.69272e-07	3.54648e-06	1.04532e-05	6.92159e-06	-1.25412e-05	4.41633e-06	3.67891e-05	-1.59647e-05	-2.40281e-06	8.69296e-06	1.18241e-05	8.5514e-06	7.76537e-06	1.15708e-05	-1.11051e-05	1.06432e-05	-1.33365e-05	-5.1409e-06	1.1852e-05	2.28807e-05	-8.53091e-07	-3.14321e-05	8.44523e-06	-6.20261e-07	5.1111e-06	1.99731e-05	-1.12019e-05	1.98185e-06	1.71736e-06	2.72505e-06	4.35859e-06	-4.05498e-06	7.8138e-06	1.06245e-05	9.19215e-06	-2.1141e-06	3.13297e-06
2.01599	-6.82846e-06	-1.72667e-06	8.34092e-06	4.39025e-06	2.65148e-05	1.7358e-05	-8.76188e-06	1.37016e-05	-6.63102e-07	3.51667e-05	1.03712e-05	2.9169e-06	-9.50135e-06	-4.03821e-06	2.67103e-06	-3.52971e-06	-9.10833e-06	8.1379e-06	2.60044e-05	-2.20332e-05	-4.06429e-06	9.89623e-06	1.28895e-05	9.93535e-06	6.98306e-06	1.69966e-05	-7.75233e-06	8.37632e-06	-1.35656e-05	-8.68738e-06	1.37798e-05	2.41287e-05	3.35276e-07	-2.95565e-05	9.87016e-06	5.94556e-06	1.29901e-05	1.75685e-05	-9.92231e-06	-2.74181e-06	9.31323e-08	1.5609e-06	-1.93343e-06	-3.42727e-06	1.20495e-05	1.2327e-05	2.26311e-06	-7.26245e-06	-1.885e-06
2.03064	-1.131e-05	-2.59653e-06	1.07717e-05	-3.84077e-06	2.45906e-05	1.96248e-05	-7.78586e-06	2.18302e-05	-5.86547e-06	3.49823e-05	6.41122e-06	-2.17929e-06	-1.57356e-05	-1.20327e-05	-5.7444e-06	-1.18036e-05	-7.71694e-06	1.37202e-05	1.42641e-05	-2.49334e-05	-1.64285e-06	9.54978e-06	1.0604e-05	1.16974e-05	6.99982e-06	2.21953e-05	-3.99351e-06	7.3649e-06	-1.40704e-05	-1.19209e-05	1.36141e-05	2.14092e-05	-7.99075e-07	-2.69469e-05	1.12578e-05	1.41356e-05	1.67061e-05	1.54991e-05	-8.67434e-06	-9.48273e-06	-4.84288e-08	1.26101e-06	-7.25128e-06	2.37301e-06	1.2001e-05	9.1102e-06	-3.29502e-06	-9.14e-06	-3.3956e-06
2.04529	-1.33049e-05	-2.224e-06	1.32043e-05	-1.17589e-05	2.32868e-05	2.0653e-05	-4.94719e-06	2.68575e-05	-9.20519e-06	3.23169e-05	5.92321e-07	-6.65337e-06	-1.88611e-05	-2.12714e-05	-1.4782e-05	-1.63503e-05	-8.19005e-06	2.148e-05	3.76999e-06	-2.26572e-05	4.92111e-06	7.03521e-06	4.80376e-06	1.1703e-05	7.01845e-06	2.73939e-05	-2.32831e-07	6.04615e-06	-1.51917e-05	-1.42194e-05	1.09673e-05	1.46553e-05	-2.55182e-06	-2.0301e-05	1.14031e-05	2.0152e-05	1.7317e-05	1.40499e-05	-8.04476e-06	-1.62236e-05	4.30271e-07	1.16974e-06	-7.81193e-06	9.93535e-06	1.07139e-05	9.31323e-07	-7.60704e-06	-9.7733e-06	-3.6601e-06
2.05994	-1.29323e-05	-6.63102e-07	1.01645e-05	-1.62851e-05	2.16234e-05	1.9053e-05	6.59376e-07	2.90126e-05	-7.81193e-06	2.7936e-05	-4.07733e-06	-7.24941e-06	-1.83824e-05	-2.83923e-05	-1.98875e-05	-1.57934e-05	-1.14944e-05	2.60193e-05	-5.67734e-06	-1.78795e-05	1.29584e-05	4.15742e-06	-1.33179e-06	1.03004e-05	7.03521e-06	2.91783e-05	1.6652e-06	6.10948e-06	-1.4171e-05	-1.42232e-05	5.5898e-06	3.40678e-06	-4.04753e-06	-1.08629e-05	1.07717e-05	2.46558e-05	1.59871e-05	1.1161e-05	-1.05295e-05	-2.39443e-05	3.71411e-06	1.55158e-06	-2.68035e-06	1.74362e-05	9.31136e-06	-9.40263e-06	-7.42264e-06	-9.5889e-06	-1.8198e-06
2.07459	-1.00769e-05	2.4531e-06	2.78093e-06	-1.80155e-05	1.99582e-05	1.29025e-05	7.09295e-06	2.46521e-05	-3.72529e-06	2.27317e-05	-8.12486e-06	-5.46128e-06	-1.37631e-05	-3.16873e-05	-2.14707e-05	-1.0686e-05	-1.41766e-05	2.77665e-05	-1.13994e-05	-1.12373e-05	2.09957e-05	1.27964e-06	-7.46921e-06	7.65547e-06	4.57093e-06	2.87928e-05	1.7006e-06	3.0715e-06	-1.25244e-05	-1.39158e-05	2.14204e-07	-8.14721e-06	-6.16163e-06	-8.028e-07	7.0408e-06	2.761e-05	1.4659e-05	8.27014e-06	-1.30162e-05	-3.10447e-05	8.24407e-06	-1.16974e-06	4.93415e-06	2.18358e-05	9.14931e-06	-1.78721e-05	-4.75347e-06	-7.84919e-06	6.42613e-07
2.08924	-5.07198e-06	6.00703e-06	-7.74302e-06	-1.55251e-05	1.78721e-05	5.39236e-06	1.19526e-05	1.63782e-05	1.35787e-06	1.92691e-05	-9.1698e-06	-3.57255e-06	-7.80448e-06	-2.93925e-05	-1.95242e-05	-3.44962e-06	-1.72742e-05	2.22176e-05	-1.3398e-05	-4.72739e-06	2.52593e-05	2.49594e-07	-9.65782e-06	4.9565e-06	1.67079e-06	2.50172e-05	6.6869e-07	-2.40281e-06	-8.98726e-06	-1.18166e-05	-4.61005e-06	-1.77342e-05	-6.23427e-06	9.84222e-06	-4.84288e-08	2.64794e-05	1.18297e-05	3.0715e-06	-1.46851e-05	-3.32426e-05	1.43088e-05	-4.73671e-06	1.28448e-05	1.95671e-05	9.94466e-06	-2.38344e-05	1.15484e-07	-8.58121e-06	9.35048e-07
2.10389	5.55068e-07	9.2499e-06	-1.95056e-05	-9.30764e-06	1.45454e-05	-3.97675e-06	1.43312e-05	6.86757e-06	6.44103e-06	1.7358e-05	-7.10599e-06	-2.30595e-06	-1.22562e-06	-2.40933e-05	-1.21947e-05	3.16463e-06	-1.70618e-05	1.2638e-05	-1.02203e-05	-1.78814e-07	2.5386e-05	1.38953e-06	-8.32789e-06	4.01586e-06	-1.22562e-06	2.15508e-05	2.58908e-07	-9.42498e-06	-4.20585e-06	-1.18911e-05	-1.00546e-05	-2.29739e-05	-6.92531e-06	1.73841e-05	-7.75605e-06	2.06921e-05	1.02427e-05	-5.71832e-07	-1.44877e-05	-3.26484e-05	1.91331e-05	-8.5067e-06	1.66185e-05	1.24369e-05	1.01198e-05	-2.57604e-05	3.74392e-06	-9.93162e-06	1.22562e-06
2.11854	4.52623e-06	1.05016e-05	-2.84221e-05	-1.73599e-06	8.39867e-06	-1.11517e-05	1.60653e-05	-4.33996e-07	7.69459e-06	1.59163e-05	-2.13645e-06	-3.90969e-06	4.04753e-06	-1.58977e-05	-2.73436e-06	6.59935e-06	-1.36532e-05	3.09385e-06	-2.91876e-06	1.35787e-06	2.24989e-05	4.24497e-06	-4.07733e-06	3.42727e-06	-2.2091e-06	1.78888e-05	1.67638e-08	-1.6829e-05	-6.66827e-07	-1.35731e-05	-1.17887e-05	-2.19494e-05	-5.83194e-06	2.25212e-05	-1.48211e-05	1.13733e-05	7.98143e-06	-3.97116e-06	-1.14739e-05	-2.75597e-05	2.4125e-05	-9.08412e-06	1.40928e-05	3.30806e-06	1.15614e-05	-2.53152e-05	5.47059e-06	-1.15801e-05	8.56817e-07
2.13319	9.11951e-06	1.19619e-05	-3.25795e-05	6.35535e-06	-1.46776e-06	-1.52178e-05	1.77976e-05	-3.69921e-06	7.08736e-06	1.60299e-05	2.83495e-06	-7.68155e-06	9.94094e-06	-6.77072e-06	7.97026e-06	6.31064e-06	-9.00403e-06	-4.5877e-06	6.86757e-06	4.13507e-06	1.96118e-05	7.4096e-06	7.99075e-07	1.28709e-06	-1.95019e-06	1.36048e-05	2.25939e-06	-2.17464e-05	3.91155e-07	-1.80472e-05	-1.16546e-05	-1.50278e-05	-4.74043e-06	2.51755e-05	-1.69147e-05	-1.13621e-07	6.34231e-06	-3.9544e-06	-7.21589e-06	-2.02935e-05	2.72542e-05	-8.10809e-06	6.60121e-06	-4.57838e-06	1.05239e-05	-2.17613e-05	5.9586e-06	-1.38469e-05	4.91738e-07
2.14784	1.07698e-05	1.27573e-05	-2.96347e-05	1.4849e-05	-1.16359e-05	-1.40481e-05	1.99601e-05	-2.14949e-06	3.67314e-06	1.77268e-05	8.29622e-06	-1.0604e-05	1.20848e-05	2.02656e-06	1.68029e-05	2.35066e-06	-2.16998e-06	-6.98678e-06	1.77845e-05	5.80586e-06	1.70022e-05	1.17384e-05	5.85802e-06	-2.99141e-06	1.19954e-06	9.00403e-06	5.3253e-06	-2.09659e-05	-8.028e-07	-2.1277e-05	-8.74884e-06	-5.8189e-06	-3.20002e-06	2.41771e-05	-1.44485e-05	-1.05202e-05	4.99561e-06	-2.60212e-06	-4.19654e-06	-1.28895e-05	2.94205e-05	-4.9863e-06	-3.28571e-06	-8.52905e-06	1.09561e-05	-1.78441e-05	2.70642e-06	-1.40741e-05	8.08388e-07
2.16249	1.11796e-05	1.56257e-05	-2.13087e-05	2.16905e-05	-2.05599e-05	-1.16322e-05	2.33687e-05	4.36418e-06	-9.83477e-07	1.84923e-05	1.31391e-05	-1.16657e-05	1.36085e-05	8.4471e-06	2.15005e-05	-4.30085e-06	3.42354e-06	-5.66058e-06	2.74647e-05	7.16746e-06	1.50148e-05	1.45193e-05	1.21631e-05	-8.5067e-06	5.5898e-06	2.23145e-06	7.77282e-06	-1.64602e-05	-3.85754e-06	-2.11969e-05	-2.32086e-06	5.76861e-06	-4.20958e-07	2.15266e-05	-6.59935e-06	-1.85482e-05	3.0268e-06	6.14673e-07	-1.79373e-06	-5.79655e-06	3.15867e-05	-9.31323e-07	-1.131e-05	-9.37656e-06	1.07698e-05	-1.45454e-05	-1.16415e-06	-1.27442e-05	-1.13621e-07
2.17714	8.53837e-06	1.81179e-05	-1.03712e-05	2.55872e-05	-2.40151e-05	-5.76489e-06	2.86251e-05	1.21854e-05	-2.90945e-06	1.89487e-05	1.46329e-05	-1.15e-05	1.19228e-05	1.25468e-05	2.13441e-05	-9.86457e-06	8.38377e-06	-1.27964e-06	3.32352e-05	1.00862e-05	1.64267e-05	1.45938e-05	1.56574e-05	-1.43461e-05	8.51974e-06	-5.66803e-06	9.6336e-06	-7.55489e-06	-6.95139e-06	-1.809e-05	5.64195e-06	1.53538e-05	1.68756e-06	1.64304e-05	3.34345e-06	-2.06344e-05	1.84588e-06	2.83495e-06	-2.17557e-06	-1.12876e-06	3.13744e-05	2.3786e-06	-1.52346e-05	-8.08947e-06	1.3439e-05	-1.29752e-05	-4.82984e-06	-9.33744e-06	-3.59863e-06
2.19179	5.27687e-06	1.96826e-05	-6.72415e-07	2.72095e-05	-2.08467e-05	-2.17184e-06	3.2641e-05	1.93845e-05	-4.83356e-06	1.9094e-05	1.55065e-05	-9.47341e-06	9.62242e-06	1.57151e-05	1.99508e-05	-1.23214e-05	1.08592e-05	4.96581e-06	3.52859e-05	1.11479e-05	1.78404e-05	1.43573e-05	1.85352e-05	-1.83228e-05	1.08276e-05	-1.3873e-05	1.15e-05	7.26432e-07	-1.12876e-05	-1.09449e-05	1.29864e-05	2.24598e-05	4.41633e-06	1.1025e-05	1.20457e-05	-1.74399e-05	2.52761e-06	3.8147e-06	-1.93343e-06	2.92249e-06	2.93013e-05	4.14066e-06	-1.5432e-05	-6.79865e-06	1.73543e-05	-1.2951e-05	-7.8734e-06	-5.92694e-06	-7.70204e-06
2.20644	1.6205e-07	2.00029e-05	5.08502e-06	2.60584e-05	-1.24536e-05	6.53788e-07	3.36263e-05	2.49632e-05	-3.45893e-06	1.73748e-05	1.34818e-05	-6.79865e-06	7.36862e-06	1.74157e-05	1.69128e-05	-1.13863e-05	1.30739e-05	1.1947e-05	3.10987e-05	1.25021e-05	1.89431e-05	1.20718e-05	1.86544e-05	-1.92691e-05	1.07791e-05	-1.9392e-05	1.14813e-05	7.68527e-06	-1.34911e-05	-3.78117e-07	1.60448e-05	2.54158e-05	6.95698e-06	2.89641e-06	1.66278e-05	-1.0388e-05	5.21727e-06	1.85519e-06	-3.72529e-07	4.39398e-06	2.5712e-05	3.76999e-06	-1.15521e-05	-3.44589e-06	2.12155e-05	-1.32807e-05	-6.08526e-06	-3.13856e-06	-1.3534e-05
2.22109	-4.95277e-06	1.77398e-05	5.66989e-06	2.13925e-05	-9.574e-07	2.44752e-06	2.9441e-05	2.60938e-05	-8.40053e-07	1.28616e-05	9.59821e-06	-4.74602e-06	5.73881e-06	1.66334e-05	1.32546e-05	-6.72787e-06	1.34297e-05	1.7792e-05	2.15359e-05	1.30329e-05	1.88071e-05	1.07214e-05	1.69147e-05	-1.74195e-05	8.25152e-06	-2.11839e-05	1.14609e-05	1.02967e-05	-1.4456e-05	7.91065e-06	1.33142e-05	2.51662e-05	8.88109e-06	-4.92111e-06	1.74884e-05	-2.71574e-06	7.91065e-06	-2.27615e-06	1.81422e-06	6.17467e-06	2.21264e-05	3.40119e-06	-7.66851e-06	-1.33179e-06	2.25957e-05	-1.42325e-05	-3.05474e-06	-3.76254e-06	-1.75033e-05
2.23574	-1.01719e-05	1.19563e-05	9.79751e-07	1.29491e-05	8.67806e-06	3.90783e-06	2.27317e-05	2.35569e-05	1.62236e-06	6.42799e-06	6.06477e-06	-2.38232e-06	6.03683e-06	1.6097e-05	1.15782e-05	-5.21541e-08	1.41859e-05	2.19811e-05	7.74302e-06	1.10604e-05	1.60318e-05	1.00937e-05	1.4089e-05	-1.24276e-05	3.78303e-06	-1.93734e-05	8.58307e-06	1.13323e-05	-1.20942e-05	1.39382e-05	5.41843e-06	2.34302e-05	1.16453e-05	-1.05407e-05	1.34204e-05	4.02518e-06	1.0049e-05	-7.07433e-06	5.70714e-06	9.62429e-06	1.68607e-05	2.10851e-06	-5.40167e-06	1.14366e-06	2.14521e-05	-1.64174e-05	1.68197e-06	-4.9565e-06	-1.81124e-05
2.25039	-1.47689e-05	6.17467e-06	-4.33251e-06	3.67872e-06	1.23121e-05	7.02776e-06	1.54022e-05	1.88481e-05	5.32717e-06	-1.55531e-06	3.1516e-06	1.53482e-06	8.8159e-06	1.68048e-05	9.89996e-06	6.62729e-06	1.4944e-05	2.6172e-05	-6.04987e-06	9.08785e-06	1.32583e-05	9.46596e-06	1.12634e-05	-8.0578e-06	-1.92784e-06	-1.38376e-05	4.46476e-06	1.36085e-05	-6.00703e-06	1.54153e-05	-5.37001e-06	1.96248e-05	1.31689e-05	-1.24313e-05	8.11182e-06	9.52743e-06	1.0943e-05	-8.14348e-06	8.35769e-06	1.21463e-05	1.09728e-05	2.36742e-06	-4.37722e-06	5.17257e-06	1.969e-05	-1.86041e-05	7.0408e-06	-6.14859e-06	-1.4374e-05
2.26504	-1.52793e-05	-1.08592e-06	-8.40984e-06	-5.04032e-06	1.04364e-05	1.26157e-05	1.28318e-05	1.39829e-05	8.30926e-06	-9.47714e-06	2.43448e-06	5.50225e-06	1.33328e-05	1.71196e-05	7.66292e-06	1.15298e-05	1.3737e-05	2.72319e-05	-1.70022e-05	7.34627e-06	1.02744e-05	9.12696e-06	8.91276e-06	-3.63775e-06	-9.15304e-06	-8.57748e-06	-1.37649e-06	1.66539e-05	1.79186e-06	1.35135e-05	-1.59368e-05	1.9094e-05	1.43964e-05	-8.18633e-06	3.57814e-06	1.35209e-05	7.73743e-06	-7.24569e-06	7.35745e-06	1.4795e-05	5.9884e-06	3.39188e-06	-7.06688e-06	5.42216e-06	1.63596e-05	-2.00588e-05	9.63733e-06	-5.52461e-06	-6.92531e-06
2.27969	-1.45491e-05	-7.10227e-06	-1.12448e-05	-1.00322e-05	4.83729e-06	1.87233e-05	1.50204e-05	9.01707e-06	1.12895e-05	-1.49142e-05	1.71736e-06	7.29971e-06	1.84737e-05	1.77436e-05	5.42775e-06	1.58101e-05	1.12932e-05	2.48775e-05	-2.36072e-05	5.9139e-06	8.53464e-06	7.5493e-06	7.80821e-06	-7.65547e-07	-1.57543e-05	-3.31365e-06	-7.83987e-06	2.2186e-05	1.02092e-05	8.82335e-06	-2.27746e-05	2.01184e-05	1.50073e-05	-8.34465e-07	9.10833e-07	1.6585e-05	8.08388e-07	-3.86313e-06	5.12041e-06	1.68215e-05	1.00583e-06	4.72926e-06	-9.13441e-06	3.50177e-06	1.30329e-05	-2.08896e-05	8.50856e-06	-4.5877e-06	-9.68575e-08
2.29434	-1.15037e-05	-9.33371e-06	-1.07829e-05	-1.11088e-05	-1.81049e-06	2.3488e-05	1.94088e-05	3.73647e-06	1.11405e-05	-1.81012e-05	4.56348e-07	7.1004e-06	2.23331e-05	1.94795e-05	1.73226e-06	1.77566e-05	7.60704e-06	1.71643e-05	-2.30353e-05	5.30295e-06	8.91648e-06	5.86733e-06	8.71904e-06	8.88482e-07	-1.99769e-05	1.35973e-07	-1.43033e-05	2.73809e-05	1.44392e-05	2.79024e-06	-2.7068e-05	2.32626e-05	1.43126e-05	7.19726e-06	8.00937e-08	1.66371e-05	-9.22382e-06	1.42492e-06	-1.16415e-06	1.58288e-05	-3.79607e-06	6.32368e-06	-1.15912e-05	-2.24449e-06	1.00005e-05	-2.12342e-05	5.36442e-06	-4.69387e-07	4.97326e-06
2.30899	-5.35324e-06	-8.76747e-06	-7.83615e-06	-9.38959e-06	-5.35324e-06	2.7325e-05	2.37953e-05	1.30385e-08	9.13069e-06	-1.78758e-05	-2.04705e-06	5.03659e-06	2.37115e-05	1.99769e-05	-1.96323e-06	2.0327e-05	5.16325e-06	7.28108e-06	-1.81179e-05	5.00493e-06	1.05388e-05	3.2559e-06	1.14944e-05	-2.49594e-07	-2.17166e-05	4.84288e-07	-1.95242e-05	3.11285e-05	1.45324e-05	-3.23914e-06	-2.72188e-05	2.72356e-05	1.11349e-05	1.39866e-05	-7.50646e-07	1.66893e-05	-1.9256e-05	5.78724e-06	-9.31136e-06	1.20457e-05	-7.35559e-06	5.74812e-06	-1.46646e-05	-1.2951e-05	7.59028e-06	-1.90977e-05	1.60001e-06	2.09734e-06	7.56234e-06
2.32364	1.30571e-06	-5.40167e-06	-3.62471e-06	-5.16698e-06	-4.53368e-06	2.89902e-05	2.59932e-05	-2.33389e-06	5.55068e-06	-1.65757e-05	-7.35559e-06	2.64496e-07	2.41324e-05	2.09436e-05	-3.45334e-06	2.15452e-05	3.60794e-06	-2.54437e-06	-1.1798e-05	4.24497e-06	1.14944e-05	1.31875e-06	1.43219e-05	-1.24797e-06	-1.97161e-05	1.75461e-06	-2.12602e-05	3.17656e-05	1.00937e-05	-6.99237e-06	-2.53208e-05	2.79825e-05	6.89924e-06	1.69706e-05	-2.65054e-06	1.49105e-05	-2.72188e-05	8.01496e-06	-1.77883e-05	5.93625e-06	-9.75467e-06	2.2538e-06	-1.73971e-05	-2.34172e-05	5.53206e-06	-1.41412e-05	-1.01514e-06	3.11621e-06	5.59725e-06
2.33829	7.34627e-06	1.39698e-07	5.88596e-07	-4.2282e-07	2.29292e-06	2.66209e-05	2.40542e-05	-2.71201e-06	1.13621e-07	-1.4035e-05	-1.32844e-05	-4.81494e-06	2.45553e-05	2.34619e-05	-1.84029e-06	2.18321e-05	2.05636e-06	-1.01943e-05	-6.09457e-06	3.17767e-06	1.24499e-05	-3.03611e-07	1.77752e-05	-2.24449e-06	-1.33663e-05	1.16788e-06	-2.11317e-05	2.92975e-05	2.54996e-06	-6.40191e-06	-2.1562e-05	2.65557e-05	1.42492e-06	1.65403e-05	-5.17257e-06	9.10088e-06	-3.26969e-05	7.14138e-06	-2.50246e-05	7.59959e-07	-1.15298e-05	-3.41423e-06	-2.01296e-05	-3.17097e-05	2.85171e-06	-8.25152e-06	-1.14553e-06	4.1388e-06	1.14739e-06
2.35294	1.21184e-05	7.48783e-06	5.44824e-06	1.60374e-06	1.28672e-05	2.04388e-05	1.80788e-05	-5.75557e-07	-4.4331e-06	-1.07698e-05	-1.70022e-05	-4.44613e-06	2.48756e-05	2.42162e-05	1.82912e-06	1.94926e-05	8.40053e-07	-1.14217e-05	-7.15256e-07	1.28336e-06	1.07307e-05	-6.46338e-07	2.12938e-05	-1.27405e-06	-5.32158e-06	2.90573e-07	-1.99582e-05	2.44193e-05	-3.72529e-06	-1.4063e-06	-1.76076e-05	2.25306e-05	-1.78441e-06	1.42958e-05	-5.62519e-06	2.97464e-06	-3.27025e-05	5.66058e-06	-3.02549e-05	-1.84588e-06	-1.15074e-05	-8.26083e-06	-2.13608e-05	-3.38983e-05	3.01562e-06	1.45286e-07	2.55369e-06	2.65054e-06	-2.62819e-06
2.36759	1.44057e-05	1.26678e-05	8.4471e-06	5.30854e-07	2.40635e-05	1.42585e-05	1.14869e-05	3.73647e-06	-8.97795e-06	-7.9181e-06	-1.65794e-05	4.787e-07	2.5196e-05	2.31061e-05	6.74464e-06	1.49794e-05	-9.96515e-07	-8.6166e-06	3.42354e-06	-2.78465e-06	5.90645e-06	-3.68804e-07	2.41902e-05	-6.14673e-07	2.72132e-06	-5.81145e-07	-1.87811e-05	2.07853e-05	-7.51391e-06	5.1409e-06	-1.30329e-05	1.69538e-05	-3.75323e-06	1.08108e-05	-4.83356e-06	-4.08106e-06	-3.08473e-05	2.01166e-06	-3.17581e-05	-2.89641e-06	-1.21053e-05	-9.79565e-06	-2.03159e-05	-2.93627e-05	4.42564e-06	9.16608e-06	6.2529e-06	1.16415e-06	-6.40564e-06
2.38224	1.25319e-05	1.51247e-05	9.02638e-06	-4.62681e-06	3.12775e-05	5.54509e-06	2.78093e-06	7.66478e-06	-1.38283e-05	-7.97026e-06	-1.38022e-05	4.47035e-06	2.24374e-05	1.94404e-05	8.06712e-06	7.08364e-06	-6.00144e-06	-3.13297e-06	5.94929e-06	-8.48435e-06	-3.05288e-06	-5.71832e-07	2.31173e-05	-6.59376e-07	7.01286e-06	-4.1388e-06	-2.02525e-05	1.62199e-05	-1.02073e-05	1.21146e-05	-1.01496e-05	8.3223e-06	-4.65848e-06	6.86944e-06	-3.01376e-06	-1.20141e-05	-2.9292e-05	-2.02097e-06	-3.20617e-05	-3.28571e-06	-1.39214e-05	-8.01869e-06	-1.8457e-05	-2.13478e-05	3.80166e-06	1.27424e-05	6.57514e-06	-1.08406e-06	-9.98005e-06
2.39689	6.5174e-06	1.23046e-05	3.19444e-06	-1.43349e-05	3.08342e-05	-3.58187e-06	-9.02638e-06	7.25128e-06	-1.92989e-05	-1.26772e-05	-9.78075e-06	7.01845e-06	1.55419e-05	1.08108e-05	3.59863e-06	-5.25638e-06	-1.41095e-05	9.05246e-07	3.71411e-06	-1.8632e-05	-1.61454e-05	-5.74253e-06	1.62534e-05	-5.67175e-06	7.16746e-06	-1.10026e-05	-2.42032e-05	1.0727e-05	-1.22786e-05	1.51601e-05	-1.07829e-05	-1.75834e-06	-4.93973e-06	-1.71363e-07	-3.05474e-06	-2.21208e-05	-3.02158e-05	-7.29039e-06	-3.23672e-05	-3.98047e-06	-1.63559e-05	-4.68455e-06	-1.78404e-05	-1.35377e-05	-9.574e-07	9.17912e-06	1.7304e-06	-5.9139e-06	-1.35563e-05
2.41154	-4.20399e-06	3.24845e-06	-9.15863e-06	-2.90368e-05	2.07182e-05	-1.25356e-05	-2.44714e-05	-3.98606e-07	-2.7433e-05	-2.29347e-05	-1.01589e-05	2.32086e-06	1.55903e-06	1.49012e-07	-6.64033e-06	-1.97571e-05	-2.37692e-05	-2.27243e-07	-3.47197e-06	-3.29576e-05	-3.42969e-05	-1.56052e-05	1.4361e-06	-1.33403e-05	2.98023e-08	-2.18228e-05	-3.04338e-05	2.03587e-06	-1.84644e-05	1.04979e-05	-1.67191e-05	-1.62888e-05	-9.64478e-06	-1.16676e-05	-7.37794e-06	-3.38666e-05	-3.56287e-05	-1.43461e-05	-3.44422e-05	-9.64478e-06	-2.1467e-05	-4.31947e-06	-2.21375e-05	-1.11535e-05	-1.33105e-05	-3.58e-06	-1.17421e-05	-1.27833e-05	-2.12714e-05
2.42619	-1.74064e-05	-8.90717e-06	-2.52351e-05	-4.39417e-05	3.98047e-06	-2.10702e-05	-4.23957e-05	-1.48751e-05	-3.68077e-05	-3.7536e-05	-1.7982e-05	-8.99844e-06	-1.82185e-05	-1.54804e-05	-2.10144e-05	-3.63272e-05	-3.34308e-05	-4.25242e-06	-1.64527e-05	-5.01778e-05	-5.24465e-05	-2.83644e-05	-1.91759e-05	-2.59709e-05	-1.12485e-05	-3.47141e-05	-3.66606e-05	-9.23686e-06	-2.98191e-05	-2.13087e-06	-2.84482e-05	-3.36077e-05	-1.9107e-05	-2.7094e-05	-1.48006e-05	-4.62327e-05	-4.41447e-05	-2.4708e-05	-4.0032e-05	-2.09957e-05	-2.94764e-05	-9.32999e-06	-2.93273e-05	-1.52867e-05	-3.08342e-05	-2.18172e-05	-3.10093e-05	-2.37897e-05	-3.14638e-05
2.44084	-3.04393e-05	-2.37413e-05	-4.02164e-05	-5.4393e-05	-1.59126e-05	-2.75038e-05	-6.06105e-05	-3.30936e-05	-4.55081e-05	-5.15543e-05	-2.93497e-05	-2.30316e-05	-3.85381e-05	-3.07988e-05	-3.62955e-05	-4.96507e-05	-4.1483e-05	-1.41803e-05	-3.15718e-05	-6.42352e-05	-6.8754e-05	-4.14252e-05	-3.99612e-05	-3.97991e-05	-2.30875e-05	-4.70579e-05	-4.12278e-05	-2.18302e-05	-4.3815e-05	-1.71419e-05	-4.31295e-05	-4.92204e-05	-3.203e-05	-4.20362e-05	-2.38027e-05	-5.66691e-05	-5.32195e-05	-3.60385e-05	-4.70001e-05	-3.50885e-05	-3.69381e-05	-1.91294e-05	-3.76329e-05	-2.56374e-05	-4.95445e-05	-3.87058e-05	-5.10402e-05	-3.42708e-05	-4.39864e-05
2.45549	-3.93298e-05	-3.36077e-05	-4.94011e-05	-5.98803e-05	-3.1665e-05	-2.94857e-05	-7.40662e-05	-4.96544e-05	-5.06919e-05	-5.94668e-05	-4.19598e-05	-3.56156e-05	-5.47189e-05	-4.11477e-05	-4.57801e-05	-5.80046e-05	-4.53983e-05	-2.07983e-05	-4.42024e-05	-7.3323e-05	-7.76127e-05	-4.86933e-05	-5.66039e-05	-4.94886e-05	-3.07858e-05	-5.52591e-05	-4.16581e-05	-3.23541e-05	-5.78109e-05	-3.15327e-05	-5.65667e-05	-5.92433e-05	-4.49494e-05	-5.08763e-05	-3.05232e-05	-6.17225e-05	-5.87776e-05	-4.43701e-05	-5.14835e-05	-4.76297e-05	-4.37759e-05	-3.01674e-05	-4.40758e-05	-3.73349e-05	-6.28736e-05	-5.00064e-05	-6.52764e-05	-4.18555e-05	-5.65052e-05
2.47014	-4.19132e-05	-3.86778e-05	-4.8684e-05	-5.70696e-05	-3.88715e-05	-2.84798e-05	-7.77841e-05	-5.71869e-05	-5.10756e-05	-5.95786e-05	-4.86318e-05	-3.81768e-05	-6.36205e-05	-4.58844e-05	-4.83207e-05	-5.68889e-05	-4.55901e-05	-2.46e-05	-4.9958e-05	-7.36136e-05	-7.57519e-05	-4.8425e-05	-6.42389e-05	-5.03771e-05	-3.32072e-05	-5.71515e-05	-3.80538e-05	-3.976e-05	-6.62971e-05	-3.76645e-05	-6.50007e-05	-6.23539e-05	-5.30835e-05	-5.22789e-05	-3.03686e-05	-5.61774e-05	-5.71571e-05	-4.8086e-05	-4.97736e-05	-5.59092e-05	-4.63203e-05	-3.63104e-05	-4.4506e-05	-4.70858e-05	-6.63232e-05	-5.06565e-05	-6.80946e-05	-4.05107e-05	-6.2272e-05
2.48479	-3.70443e-05	-3.51593e-05	-3.82382e-05	-4.63985e-05	-3.51071e-05	-2.24058e-05	-7.23954e-05	-5.24074e-05	-4.58714e-05	-5.04851e-05	-4.74397e-05	-3.00799e-05	-6.4034e-05	-4.18257e-05	-4.17549e-05	-4.91496e-05	-4.16413e-05	-2.1778e-05	-4.66052e-05	-6.41793e-05	-6.35423e-05	-4.19468e-05	-5.98673e-05	-4.15426e-05	-2.818e-05	-5.40763e-05	-3.19649e-05	-4.13731e-05	-6.56769e-05	-3.46918e-05	-6.43283e-05	-5.66691e-05	-5.27352e-05	-4.35431e-05	-2.33818e-05	-4.26676e-05	-4.64302e-05	-4.35244e-05	-4.06131e-05	-5.75688e-05	-4.30718e-05	-3.60385e-05	-3.79011e-05	-5.22844e-05	-5.77681e-05	-3.99258e-05	-6.01523e-05	-3.08864e-05	-6.22459e-05
2.49944	-2.76919e-05	-2.60547e-05	-2.14186e-05	-3.24026e-05	-2.1765e-05	-1.39438e-05	-5.73322e-05	-3.79346e-05	-3.68468e-05	-3.65507e-05	-3.82159e-05	-1.30944e-05	-5.739e-05	-3.01879e-05	-3.09106e-05	-3.19723e-05	-3.40603e-05	-1.60523e-05	-3.44608e-05	-4.95724e-05	-4.48171e-05	-3.11695e-05	-4.69014e-05	-2.48924e-05	-1.74679e-05	-4.28483e-05	-2.35308e-05	-3.8363e-05	-5.81592e-05	-2.35084e-05	-5.63096e-05	-4.45973e-05	-4.32301e-05	-2.93665e-05	-1.21891e-05	-2.50135e-05	-3.0702e-05	-3.25087e-05	-2.5522e-05	-5.16865e-05	-3.51202e-05	-2.77311e-05	-2.67513e-05	-5.23571e-05	-4.17493e-05	-2.34693e-05	-4.32618e-05	-1.43815e-05	-5.62649e-05
2.51409	-1.58511e-05	-1.53985e-05	-3.97675e-06	-1.99582e-05	-7.17677e-06	-5.27315e-06	-3.81283e-05	-1.9215e-05	-2.84407e-05	-2.05431e-05	-2.42312e-05	5.031e-06	-4.8263e-05	-1.51303e-05	-2.06884e-05	-1.51023e-05	-2.64794e-05	-8.25711e-06	-1.81757e-05	-3.25833e-05	-2.54698e-05	-2.01836e-05	-2.91746e-05	-4.61936e-06	-4.27477e-06	-3.03779e-05	-1.50949e-05	-3.29707e-05	-4.58807e-05	-9.42685e-06	-4.22895e-05	-3.18009e-05	-2.83439e-05	-1.21854e-05	-3.72529e-07	-7.9833e-06	-1.1865e-05	-1.8701e-05	-7.94791e-06	-4.28036e-05	-2.36537e-05	-1.58008e-05	-1.6842e-05	-4.96302e-05	-2.38642e-05	-4.52995e-06	-2.32644e-05	3.05474e-06	-4.65587e-05
2.52874	-6.11134e-06	-5.88782e-06	9.43989e-06	-1.12448e-05	5.82822e-06	2.0694e-06	-1.99992e-05	-1.90176e-06	-2.20817e-05	-8.77492e-06	-1.03656e-05	1.89263e-05	-3.73386e-05	-1.05798e-06	-1.24704e-05	1.54786e-06	-1.89878e-05	-3.16463e-06	-1.72667e-06	-1.76001e-05	-1.03004e-05	-1.12578e-05	-1.25244e-05	1.21109e-05	7.05756e-06	-1.4443e-05	-6.143e-06	-2.59578e-05	-3.25311e-05	2.38232e-06	-2.90163e-05	-2.14167e-05	-1.01868e-05	1.40257e-06	7.4096e-06	2.563e-06	4.85964e-06	-5.61588e-06	5.63264e-06	-3.17357e-05	-1.12671e-05	-6.18584e-06	-9.68575e-06	-4.41484e-05	-1.01198e-05	9.38587e-06	-5.86733e-06	1.45417e-05	-3.63234e-05
2.54339	-9.12696e-08	1.03749e-06	1.64472e-05	-8.94628e-06	1.24238e-05	6.6217e-06	-6.00703e-06	9.10461e-06	-1.92374e-05	-1.03749e-06	-1.04681e-06	2.41343e-05	-2.93087e-05	9.29087e-06	-8.801e-06	1.03358e-05	-1.27349e-05	-7.63685e-07	1.05891e-05	-7.58469e-06	-9.23872e-07	-7.8138e-06	-1.04494e-06	2.20165e-05	1.48714e-05	-2.62633e-07	2.81259e-06	-1.95634e-05	-2.04202e-05	7.16187e-06	-1.86414e-05	-1.34073e-05	6.10761e-06	8.4769e-06	8.9854e-06	4.63054e-06	1.57934e-05	3.53716e-06	1.2178e-05	-2.20109e-05	4.97326e-07	8.47504e-07	-7.07991e-06	-3.65917e-05	-4.23566e-06	1.62683e-05	5.32158e-06	1.76523e-05	-2.67085e-05
2.55804	1.36159e-06	1.86451e-06	1.56164e-05	-1.03321e-05	1.34856e-05	6.93835e-06	3.49805e-06	1.42343e-05	-1.99247e-05	4.25801e-06	3.61167e-06	1.95857e-05	-2.27895e-05	1.31577e-05	-7.58469e-06	1.29323e-05	-9.38214e-06	-1.19582e-06	1.93007e-05	-2.30782e-06	4.22634e-06	-6.77072e-06	3.85754e-06	2.3026e-05	1.88164e-05	1.25058e-05	1.11572e-05	-1.19042e-05	-1.14776e-05	6.83777e-06	-1.26064e-05	-7.26804e-06	1.94889e-05	7.62008e-06	6.92531e-06	1.67638e-07	2.15545e-05	1.04178e-05	1.25244e-05	-1.45044e-05	8.02428e-06	4.28967e-06	-8.03359e-06	-2.82768e-05	-2.68966e-06	1.6436e-05	1.23922e-05	1.3195e-05	-1.91052e-05
2.57269	3.33413e-07	-4.07919e-07	1.10604e-05	-1.19228e-05	7.92742e-06	6.53416e-06	8.24407e-06	1.48173e-05	-1.99936e-05	7.58842e-06	3.72157e-06	7.79517e-06	-1.62721e-05	1.20625e-05	-6.36652e-06	9.63174e-06	-7.89203e-06	-2.45683e-06	2.32551e-05	-3.1665e-08	8.13417e-06	-4.5877e-06	2.34693e-06	1.65887e-05	1.92467e-05	2.22716e-05	1.70227e-05	-5.48363e-06	-2.53506e-06	4.1388e-06	-1.13286e-05	-2.57418e-06	2.97707e-05	5.21168e-06	4.86523e-06	-6.35907e-06	2.31769e-05	1.28523e-05	8.11554e-06	-9.27225e-06	1.07959e-05	5.04404e-06	-9.60566e-06	-1.93398e-05	-4.24497e-06	1.29864e-05	1.5324e-05	5.42775e-06	-1.39829e-05
2.58734	-1.39698e-06	-4.85592e-06	6.37583e-06	-1.20923e-05	-8.6613e-07	5.94556e-06	9.03383e-06	1.31074e-05	-1.7371e-05	1.17999e-05	1.24425e-06	-4.2282e-06	-1.09449e-05	8.16956e-06	-4.16674e-06	4.4778e-06	-7.77282e-06	-2.96719e-06	2.32514e-05	9.18284e-07	1.33496e-05	-1.40257e-06	-4.1537e-06	7.81007e-06	1.67787e-05	2.78763e-05	1.94181e-05	-1.42865e-06	5.65685e-06	1.28709e-06	-1.19787e-05	1.84029e-06	3.54219e-05	2.27243e-06	3.47942e-06	-1.22823e-05	2.12062e-05	1.21053e-05	3.62471e-06	-5.71646e-06	9.46596e-06	6.48946e-06	-7.86968e-06	-9.35048e-06	-4.42006e-06	8.47131e-06	1.74288e-05	-3.65078e-07	-1.00899e-05
2.60199	-1.88127e-06	-1.11666e-05	1.69128e-06	-1.03973e-05	-1.08983e-05	6.59935e-06	8.58121e-06	1.41934e-05	-1.28839e-05	1.63242e-05	-2.47359e-06	-1.25282e-05	-6.85453e-06	3.6601e-06	-1.96509e-06	-9.83477e-07	-8.27387e-06	-2.8573e-06	2.01445e-05	1.24797e-06	2.04258e-05	4.57466e-06	-1.18986e-05	-6.55651e-07	1.12094e-05	3.01674e-05	1.82986e-05	-1.61678e-06	1.38544e-05	2.99886e-07	-1.38693e-05	6.25663e-06	3.73479e-05	5.79283e-07	3.33227e-06	-1.50986e-05	1.92374e-05	9.1847e-06	-2.42144e-07	-3.39746e-06	5.03287e-06	8.86433e-06	-6.12997e-06	-1.53296e-06	-3.97116e-06	3.64333e-06	1.82968e-05	-2.43448e-06	-7.4394e-06
2.61664	2.42144e-07	-1.55214e-05	1.82353e-06	-6.71856e-06	-1.84644e-05	7.87154e-06	4.72739e-06	1.60616e-05	-7.15815e-06	2.19364e-05	-3.59491e-06	-1.48211e-05	-3.0715e-06	-5.21541e-07	4.787e-07	-4.11831e-06	-8.40612e-06	-2.75671e-07	1.57226e-05	1.15484e-07	2.85897e-05	1.15912e-05	-1.78237e-05	-5.35138e-06	5.9884e-06	2.88226e-05	1.36923e-05	-5.99027e-06	2.03643e-05	3.50736e-06	-1.36569e-05	9.30205e-06	3.55709e-05	2.54437e-06	4.39025e-06	-1.44448e-05	1.78274e-05	5.14463e-06	-2.05263e-06	-2.00048e-06	1.36346e-06	1.21538e-05	-3.54275e-06	3.29688e-06	-4.65661e-06	-7.07805e-07	1.95857e-05	1.41189e-06	-6.41122e-06
2.63129	3.61167e-06	-1.89431e-05	2.57604e-06	-3.65637e-06	-2.29217e-05	1.03917e-05	2.51457e-07	1.97925e-05	-2.05077e-06	2.78596e-05	-3.4757e-06	-1.27647e-05	-1.77138e-06	-1.59815e-06	1.68383e-06	-7.87526e-06	-8.53837e-06	2.31154e-06	1.12988e-05	-2.2538e-06	3.42708e-05	1.79857e-05	-2.25082e-05	-4.76837e-06	1.45286e-07	2.37562e-05	7.2252e-06	-1.25375e-05	2.43969e-05	6.71856e-06	-1.09598e-05	1.17254e-05	3.00668e-05	6.37583e-06	2.96533e-06	-1.06879e-05	1.51787e-05	4.84288e-07	-3.86126e-06	-6.01634e-07	-2.30595e-06	1.451e-05	-2.81632e-06	4.40702e-06	-5.9586e-06	-1.64658e-06	1.83936e-05	8.367e-06	-6.62543e-06
2.64594	8.36328e-06	-1.76784e-05	4.49456e-06	-8.73581e-07	-2.28975e-05	1.12969e-05	-6.23986e-06	2.13031e-05	3.25963e-07	2.97986e-05	-3.1665e-07	-5.93625e-06	1.37649e-06	4.33996e-07	3.52412e-06	-1.01905e-05	-5.90459e-06	6.71484e-06	7.43195e-06	-3.80911e-06	3.66792e-05	2.28602e-05	-2.23052e-05	1.58697e-06	-2.65799e-06	1.63596e-05	7.20844e-07	-2.08635e-05	2.52184e-05	9.62801e-06	-5.96233e-06	1.29361e-05	2.20034e-05	1.07698e-05	1.19023e-06	-3.67872e-06	1.2761e-05	-2.31154e-06	-6.93463e-06	2.49594e-07	-2.49594e-06	1.53799e-05	-4.71435e-06	-8.51229e-07	-9.91672e-06	-1.71736e-06	1.48583e-05	1.49757e-05	-5.18188e-06
2.66059	1.24965e-05	-1.39289e-05	7.03521e-06	-2.62633e-07	-1.79019e-05	1.06487e-05	-1.08704e-05	1.95056e-05	-8.12113e-07	2.9983e-05	2.8424e-06	5.81145e-07	3.90783e-06	4.63612e-06	5.36442e-06	-1.31261e-05	4.58211e-07	1.14292e-05	5.43147e-06	-1.84588e-06	3.43286e-05	2.44249e-05	-1.89971e-05	1.10473e-05	-2.35625e-06	8.96491e-06	-3.92273e-06	-2.51494e-05	2.23182e-05	1.09896e-05	-3.39001e-07	1.10418e-05	1.20793e-05	1.39214e-05	-1.20327e-06	4.57093e-06	8.48435e-06	-1.69501e-06	-1.12504e-05	2.03028e-06	4.17233e-07	1.43871e-05	-8.47317e-06	-7.65547e-06	-1.51116e-05	1.31503e-06	8.8457e-06	1.60001e-05	-2.49967e-06
2.67524	1.33552e-05	-8.64826e-06	8.76747e-06	-8.53091e-07	-1.15074e-05	9.87761e-06	-1.28131e-05	1.24834e-05	-4.94719e-06	2.77273e-05	5.7742e-06	4.0736e-06	8.78796e-06	1.03321e-05	7.22334e-06	-1.65924e-05	1.06003e-05	1.5961e-05	6.8415e-06	3.08454e-06	2.74722e-05	2.24151e-05	-1.23344e-05	2.02712e-05	1.45845e-06	3.35649e-06	-7.15815e-06	-2.6593e-05	1.66725e-05	1.05631e-05	5.69411e-06	6.37583e-06	2.20165e-06	1.80379e-05	-6.81728e-07	1.34148e-05	3.82215e-06	1.57766e-06	-1.69091e-05	3.78303e-06	4.61377e-06	1.06469e-05	-1.03228e-05	-1.47037e-05	-1.93883e-05	4.68828e-06	2.07499e-06	1.36923e-05	2.34693e-06
2.68989	1.42157e-05	-3.36953e-06	1.05016e-05	-1.44541e-06	-5.1111e-06	9.10461e-06	-1.47521e-05	5.46314e-06	-9.07853e-06	2.45422e-05	6.84708e-06	4.77582e-06	1.49105e-05	1.44802e-05	9.70624e-06	-1.94348e-05	2.13664e-05	1.86358e-05	8.87178e-06	7.39656e-06	1.87512e-05	1.79205e-05	-3.80538e-06	2.73231e-05	8.99844e-06	1.05985e-06	-7.49715e-06	-2.22363e-05	9.79006e-06	8.58307e-06	9.86457e-06	-7.69272e-07	-5.81332e-06	1.93603e-05	2.32458e-06	1.88462e-05	-2.19792e-07	8.57376e-06	-2.07014e-05	6.78003e-06	9.4343e-06	5.04404e-06	-1.15521e-05	-1.98875e-05	-2.05617e-05	8.06339e-06	-2.83308e-06	7.97212e-06	8.43406e-06
2.70454	1.2761e-05	-3.65078e-07	1.13416e-05	-3.37139e-07	-2.07871e-06	8.26083e-06	-1.61622e-05	7.46921e-07	-1.37929e-05	2.03233e-05	6.43358e-06	2.25008e-06	1.98968e-05	1.53314e-05	1.2422e-05	-1.86674e-05	3.28068e-05	1.92132e-05	1.23493e-05	1.14478e-05	1.04457e-05	1.31298e-05	5.05708e-06	3.03164e-05	1.73002e-05	2.61515e-06	-6.06477e-06	-1.38991e-05	3.20375e-06	5.33834e-06	1.12019e-05	-9.99682e-06	-1.13323e-05	1.95317e-05	7.56606e-06	2.07275e-05	-5.63264e-06	1.55903e-05	-2.13291e-05	8.72277e-06	1.22897e-05	-1.10269e-06	-1.10734e-05	-1.91182e-05	-1.73263e-05	9.54047e-06	-3.41982e-06	1.7304e-06	1.38115e-05
2.71919	1.131e-05	2.64123e-06	1.21817e-05	-1.2964e-06	-3.18512e-06	6.58818e-06	-1.50893e-05	-1.48639e-06	-1.60225e-05	1.7345e-05	6.02007e-06	-1.51619e-06	2.23983e-05	1.432e-05	1.38953e-05	-1.51079e-05	4.11402e-05	1.54506e-05	1.52122e-05	1.08462e-05	3.38256e-06	8.03173e-06	1.20588e-05	2.98992e-05	2.56021e-05	6.34603e-06	-5.2508e-06	-5.86733e-06	-3.38256e-06	2.09548e-06	1.25412e-05	-1.86041e-05	-1.56052e-05	1.66018e-05	1.52923e-05	1.98148e-05	-9.18284e-06	2.26088e-05	-1.88481e-05	9.52743e-06	9.76399e-06	-5.90086e-06	-1.24574e-05	-1.64825e-05	-1.34688e-05	8.2273e-06	-2.81259e-07	-3.89293e-06	1.67079e-05
2.73384	1.13547e-05	3.31365e-06	1.34818e-05	-7.20844e-07	-9.12696e-06	4.8168e-06	-1.4035e-05	7.24569e-07	-1.56574e-05	1.78013e-05	4.9118e-06	-5.46314e-06	2.35811e-05	1.10213e-05	1.49105e-05	-6.76699e-06	4.61526e-05	7.43568e-06	1.80695e-05	7.58842e-06	5.19678e-07	4.11272e-06	1.67061e-05	2.69096e-05	2.97669e-05	8.97422e-06	-3.85009e-06	3.01562e-06	-7.50087e-06	-5.1409e-07	1.44392e-05	-2.39741e-05	-1.64509e-05	1.18259e-05	2.02395e-05	1.54208e-05	-1.39158e-05	2.63341e-05	-1.27684e-05	1.01551e-05	3.27826e-06	-8.28877e-06	-1.67545e-05	-1.20848e-05	-9.17166e-06	2.72132e-06	6.34603e-06	-6.18584e-06	1.62534e-05
2.74849	1.14031e-05	3.98606e-06	1.4782e-05	-1.45286e-07	-1.50688e-05	4.28781e-06	-1.04979e-05	4.17791e-06	-1.52886e-05	1.95019e-05	6.28829e-06	-8.4769e-06	2.41436e-05	8.96491e-06	1.4063e-05	2.91876e-06	4.57838e-05	-4.20026e-06	1.90679e-05	2.98396e-06	1.79745e-06	2.57418e-06	1.70097e-05	2.48495e-05	3.02065e-05	8.81031e-06	-4.31016e-06	1.00378e-05	-8.51229e-06	-1.88127e-06	1.57151e-05	-2.62391e-05	-1.54283e-05	6.74091e-06	2.27019e-05	1.00974e-05	-1.80285e-05	2.81986e-05	-6.06291e-06	1.04718e-05	-4.44613e-06	-7.26432e-06	-2.29105e-05	-6.44289e-06	-5.49667e-06	-3.40119e-06	1.23531e-05	-6.61425e-06	1.51787e-05
2.76314	1.1811e-05	4.96954e-06	1.63391e-05	5.66244e-07	-1.93436e-05	3.64706e-06	-3.3658e-06	7.33323e-06	-1.36271e-05	2.05692e-05	8.72649e-06	-7.87526e-06	2.37375e-05	8.92021e-06	1.22078e-05	1.1785e-05	4.22988e-05	-1.44076e-05	1.80732e-05	-2.14763e-06	4.32879e-06	3.62657e-06	1.44131e-05	2.33743e-05	2.66507e-05	7.25873e-06	-6.75023e-06	1.54637e-05	-6.80983e-06	8.82894e-07	2.0057e-05	-2.24598e-05	-1.35563e-05	2.19606e-06	2.13645e-05	4.8168e-06	-1.97999e-05	2.73809e-05	2.03587e-06	1.20942e-05	-1.09542e-05	-1.36532e-06	-2.94279e-05	-1.17347e-06	-4.05684e-06	-1.09281e-05	1.54115e-05	-6.34603e-06	1.2964e-05
2.77779	9.73791e-06	4.71435e-06	1.79019e-05	2.83122e-06	-2.05133e-05	2.69711e-06	5.00865e-06	8.93697e-06	-1.13454e-05	2.16365e-05	1.05426e-05	-5.72205e-06	2.20891e-05	1.07363e-05	1.03526e-05	1.66148e-05	3.57088e-05	-2.21264e-05	1.52178e-05	-5.10179e-06	8.10251e-06	6.8564e-06	9.9577e-06	2.40766e-05	1.93696e-05	3.2261e-06	-1.04308e-05	1.56127e-05	-4.48525e-06	5.5097e-06	2.25417e-05	-1.46423e-05	-1.16806e-05	4.45172e-07	1.56797e-05	-4.61936e-07	-2.21878e-05	2.50116e-05	7.65547e-06	1.45454e-05	-1.33235e-05	6.60866e-06	-3.59453e-05	2.23704e-06	-6.34417e-06	-1.72127e-05	1.47484e-05	-7.00913e-06	1.26157e-05
2.79244	6.57514e-06	5.38677e-06	1.77491e-05	3.89293e-06	-1.82372e-05	7.02217e-07	1.16751e-05	9.50508e-06	-9.22009e-06	2.00085e-05	1.09598e-05	-2.38977e-06	2.06791e-05	1.32788e-05	7.22334e-06	1.78497e-05	2.85804e-05	-2.3989e-05	1.26194e-05	-6.57886e-06	1.2191e-05	9.33371e-06	7.4096e-06	2.4287e-05	1.11628e-05	4.28408e-08	-1.39736e-05	1.29249e-05	-1.1418e-06	1.27256e-05	2.34917e-05	-4.79817e-06	-1.14646e-05	3.53716e-06	1.01589e-05	-4.19095e-06	-2.16383e-05	2.15992e-05	1.15614e-05	1.62888e-05	-1.04327e-05	1.46981e-05	-3.72492e-05	4.18909e-06	-1.07531e-05	-2.05077e-05	9.05618e-06	-6.5919e-06	1.41766e-05
2.80709	3.41795e-06	4.8168e-06	1.51154e-05	4.9565e-06	-1.34781e-05	-1.29268e-06	1.58604e-05	9.14373e-06	-6.47269e-06	1.65217e-05	1.19973e-05	1.25356e-06	1.92728e-05	1.48881e-05	2.23145e-06	1.53594e-05	2.08337e-05	-2.21264e-05	8.16025e-06	-6.81542e-06	1.56648e-05	1.18129e-05	5.48363e-06	2.26349e-05	3.57814e-06	-2.52202e-06	-1.68961e-05	8.06898e-06	2.20537e-06	2.08765e-05	2.13422e-05	3.18512e-06	-1.18688e-05	8.48994e-06	4.01773e-06	-6.98306e-06	-1.8606e-05	1.81887e-05	1.29845e-05	1.90679e-05	-2.98768e-06	1.96826e-05	-3.27546e-05	4.38653e-06	-1.45417e-05	-2.13161e-05	2.74554e-06	-7.10227e-06	1.45007e-05
2.82174	6.42613e-07	2.48291e-06	9.07853e-06	5.37001e-06	-9.92231e-06	-3.70853e-06	1.41002e-05	9.16235e-06	-1.87568e-06	1.3236e-05	1.30348e-05	4.49643e-06	1.56164e-05	1.41859e-05	-3.48501e-06	1.31037e-05	1.51042e-05	-1.84812e-05	5.25452e-06	-5.85429e-06	1.7494e-05	1.25542e-05	6.37583e-06	1.98632e-05	-3.16463e-06	-3.61167e-06	-1.89524e-05	1.69128e-06	2.78093e-06	2.55536e-05	1.69799e-05	9.1698e-06	-1.30236e-05	1.31838e-05	-2.36556e-07	-7.84732e-06	-1.42157e-05	1.4009e-05	1.09915e-05	1.94274e-05	6.03683e-06	2.07052e-05	-2.56635e-05	4.85592e-06	-1.74902e-05	-1.98092e-05	-2.57045e-06	-7.99261e-06	1.47298e-05
2.83639	3.55765e-07	-2.0247e-06	1.18278e-06	4.85592e-06	-6.36652e-06	-7.67224e-06	9.23313e-06	9.80496e-06	2.10106e-06	9.95211e-06	1.46981e-05	5.87851e-06	1.25803e-05	1.37947e-05	-9.19774e-06	1.08462e-05	9.37656e-06	-1.48304e-05	2.34693e-06	-6.13369e-06	1.68402e-05	1.26734e-05	8.50856e-06	1.46106e-05	-6.18584e-06	-2.83495e-06	-2.1005e-05	-5.61588e-06	1.49757e-06	2.61981e-05	1.1377e-05	1.26697e-05	-1.29323e-05	1.72574e-05	-2.00421e-06	-5.60656e-06	-1.10678e-05	1.13826e-05	8.38377e-06	1.77212e-05	1.15428e-05	1.81086e-05	-1.73301e-05	3.77372e-06	-1.98185e-05	-1.67508e-05	-5.40167e-06	-7.63685e-06	1.49626e-05
2.85104	3.03984e-06	-7.33323e-06	-5.80959e-06	4.3232e-06	-7.06501e-06	-1.24965e-05	3.59863e-06	1.17291e-05	6.41122e-06	8.8755e-06	1.90977e-05	5.6345e-06	8.72649e-06	1.16844e-05	-1.37053e-05	1.10772e-05	4.71994e-06	-1.36793e-05	2.68593e-06	-4.70132e-06	1.44038e-05	1.09915e-05	1.00713e-05	9.89996e-06	-6.19702e-06	-2.13645e-06	-2.2592e-05	-1.08369e-05	-3.21679e-06	2.35401e-05	5.50225e-06	1.19228e-05	-1.29994e-05	1.89692e-05	-2.13645e-06	-1.03377e-06	-1.05891e-05	9.45665e-06	4.36418e-06	1.57356e-05	1.21053e-05	1.29621e-05	-9.25362e-06	4.53554e-06	-1.9541e-05	-1.05649e-05	-6.55651e-06	-6.23427e-06	1.23009e-05
2.86569	6.96629e-06	-1.07791e-05	-1.03172e-05	5.031e-06	-7.7635e-06	-1.7006e-05	-1.41561e-06	1.14813e-05	1.07232e-05	9.97074e-06	2.2877e-05	5.39236e-06	5.49667e-06	8.9556e-06	-1.51042e-05	1.28616e-05	6.51926e-08	-1.25244e-05	3.0268e-06	-4.5076e-06	9.48273e-06	6.83218e-06	9.14931e-06	5.19305e-06	-3.72715e-06	-1.93715e-07	-2.41809e-05	-1.54339e-05	-6.6869e-06	1.74716e-05	1.49012e-06	1.05593e-05	-1.12019e-05	1.66465e-05	-2.26684e-06	7.88271e-06	-1.1351e-05	6.60121e-06	-2.71946e-07	1.2923e-05	6.67013e-06	7.61077e-06	-5.51902e-06	6.53975e-06	-1.74008e-05	-3.44962e-06	-7.70763e-06	-5.44824e-06	8.40239e-06
2.88034	1.30255e-05	-1.16136e-05	-1.14255e-05	4.87827e-06	-8.6166e-06	-1.88779e-05	-2.65427e-06	9.13069e-06	1.28523e-05	1.15354e-05	2.47043e-05	3.44962e-06	2.26684e-06	6.65709e-06	-1.37798e-05	1.31689e-05	-4.78514e-06	-1.19116e-05	5.79655e-06	-3.1013e-06	2.90573e-06	3.11248e-06	5.80959e-06	1.9744e-06	1.76765e-06	2.28174e-06	-2.38921e-05	-1.72704e-05	-9.4045e-06	9.46224e-06	-1.15111e-06	8.08015e-06	-1.05202e-05	1.18967e-05	-3.44403e-06	1.78926e-05	-1.37445e-05	3.08082e-06	-3.26894e-06	1.19712e-05	-1.02818e-06	3.16277e-06	-6.09457e-06	1.07046e-05	-1.367e-05	3.93763e-06	-7.94046e-06	-2.89641e-06	2.14577e-06
2.89499	1.84681e-05	-1.06879e-05	-8.39308e-06	8.03731e-06	-6.98306e-06	-1.91983e-05	-3.27267e-06	4.61005e-06	1.49794e-05	1.49626e-05	2.52929e-05	3.05846e-06	-1.58511e-06	4.36045e-06	-1.18297e-05	1.16136e-05	-9.01334e-06	-1.09822e-05	8.56817e-06	-1.69128e-06	-3.66941e-06	-6.01634e-07	2.46987e-06	-9.27597e-07	7.88458e-06	2.90014e-06	-2.29813e-05	-1.75517e-05	-9.64105e-06	3.94136e-06	-1.30571e-06	5.60284e-06	-1.23177e-05	5.91017e-06	-4.61936e-06	2.79006e-05	-1.61361e-05	-7.50646e-07	-6.88247e-06	1.22655e-05	-1.05891e-05	1.8198e-06	-8.52905e-06	1.61137e-05	-1.05556e-05	1.10157e-05	-8.17329e-06	-3.46452e-07	-4.10527e-06
2.90964	2.18358e-05	-5.64195e-06	-3.32296e-06	9.46969e-06	-2.56673e-06	-1.75815e-05	-2.80328e-06	7.15256e-07	1.3439e-05	1.70637e-05	2.224e-05	4.03449e-06	-5.06267e-06	3.3211e-06	-1.12634e-05	7.58097e-06	-1.16453e-05	-7.05197e-06	1.07884e-05	7.63685e-07	-9.25921e-06	-3.0268e-06	1.03749e-06	-4.20585e-06	1.4862e-05	3.25218e-06	-1.88034e-05	-1.65012e-05	-7.16373e-06	4.71249e-07	-6.85453e-07	5.83939e-06	-1.71196e-05	-6.98492e-07	-5.58607e-06	3.29893e-05	-1.46143e-05	-1.92784e-06	-9.10461e-06	1.54544e-05	-1.62683e-05	2.01352e-06	-1.14646e-05	2.17948e-05	-5.67734e-06	1.56518e-05	-9.574e-06	2.38232e-06	-1.04923e-05
2.92429	2.27243e-05	-1.83284e-06	1.74902e-06	1.09058e-05	1.85333e-06	-1.62758e-05	-2.95229e-06	-1.62981e-06	1.06618e-05	1.94795e-05	1.60877e-05	3.1516e-06	-9.15863e-06	4.14066e-06	-1.13156e-05	4.48152e-06	-1.17905e-05	-3.11621e-06	1.05277e-05	1.97813e-06	-1.48471e-05	-3.89665e-06	2.70829e-06	-9.34675e-06	1.99806e-05	2.67662e-06	-1.46236e-05	-1.45175e-05	-2.82191e-06	1.09896e-07	-6.81728e-07	4.21517e-06	-2.50246e-05	-6.06477e-06	-5.93252e-06	3.52859e-05	-9.36352e-06	-1.23866e-06	-1.1323e-05	1.98856e-05	-1.94628e-05	3.76068e-06	-1.37761e-05	2.59224e-05	4.45172e-07	1.87382e-05	-1.03489e-05	6.66641e-06	-1.43908e-05
2.93894	2.03159e-05	2.6226e-06	5.10179e-06	1.08331e-05	4.97885e-06	-1.62888e-05	-2.79024e-06	-2.4531e-06	6.47642e-06	2.0802e-05	8.64267e-06	2.25566e-06	-1.14702e-05	6.88247e-06	-1.41766e-05	2.57604e-06	-1.02594e-05	3.12552e-06	6.57886e-06	3.44403e-06	-1.75908e-05	-2.00793e-06	7.98889e-06	-1.35265e-05	2.40337e-05	4.33996e-07	-7.75233e-06	-1.24481e-05	1.0673e-06	2.08803e-06	-4.07919e-07	1.4808e-06	-3.29427e-05	-9.5889e-06	-4.75347e-06	3.34755e-05	-2.36928e-06	1.14739e-06	-1.51992e-05	2.24411e-05	-2.06139e-05	6.09457e-06	-1.34408e-05	2.5738e-05	4.70318e-06	1.93976e-05	-1.19433e-05	9.17539e-06	-1.6056e-05
2.95359	1.27349e-05	4.49084e-06	8.45455e-06	9.52184e-06	5.62146e-06	-1.75387e-05	-2.62819e-06	-3.27453e-06	2.28919e-06	2.24337e-05	1.81608e-06	7.3947e-07	-1.06785e-05	1.08704e-05	-1.7656e-05	2.53506e-06	-9.34303e-06	7.81752e-06	1.49012e-07	3.97675e-06	-1.97124e-05	-2.29292e-06	1.32676e-05	-1.67731e-05	2.49874e-05	-3.36207e-06	-8.82894e-07	-1.19302e-05	1.85333e-06	4.99748e-06	-1.32248e-07	-3.42727e-06	-4.02387e-05	-1.2489e-05	-2.94857e-06	2.9806e-05	5.24707e-06	4.15742e-06	-1.84514e-05	2.3447e-05	-2.05245e-05	7.91438e-06	-1.04103e-05	1.75871e-05	6.89551e-06	1.77845e-05	-1.60169e-05	1.19973e-05	-1.46143e-05
2.96824	2.72505e-06	3.25963e-07	9.30391e-06	8.91089e-06	2.20165e-06	-2.22009e-05	-2.58908e-07	-3.84822e-06	-1.22935e-06	2.28677e-05	-2.28547e-06	-1.10641e-06	-6.34044e-06	1.57617e-05	-1.9867e-05	4.67896e-06	-8.8457e-06	9.90368e-06	-8.79727e-06	3.87989e-06	-1.94442e-05	-4.19654e-06	1.75685e-05	-1.68215e-05	2.42125e-05	-7.66851e-06	6.38142e-06	-1.15447e-05	3.241e-07	7.47107e-06	-1.75089e-07	-9.87761e-06	-4.26471e-05	-1.2558e-05	-3.98234e-06	2.54773e-05	1.05519e-05	3.99351e-06	-2.07759e-05	2.14521e-05	-2.0843e-05	6.09085e-06	-4.94346e-06	4.17046e-06	6.45965e-06	1.65459e-05	-2.13683e-05	1.22078e-05	-1.18427e-05
2.98289	-9.14373e-06	-8.1826e-06	8.29622e-06	6.12624e-06	-3.69921e-06	-2.74852e-05	3.35649e-06	-7.83429e-06	-2.88151e-06	2.23704e-05	-5.14463e-06	-3.88362e-06	-1.35973e-07	1.72425e-05	-2.08337e-05	7.44499e-06	-8.34465e-06	1.23009e-05	-1.71233e-05	1.92411e-06	-1.85519e-05	-8.06712e-06	1.7317e-05	-1.22115e-05	2.07499e-05	-1.11479e-05	1.30292e-05	-1.24015e-05	-3.06778e-06	7.15069e-06	1.02445e-06	-1.58101e-05	-4.02965e-05	-1.02427e-05	-5.01424e-06	1.99061e-05	1.33775e-05	3.2112e-06	-2.18563e-05	1.60448e-05	-1.92989e-05	3.33972e-06	1.76765e-06	-1.28653e-05	2.50898e-06	1.35526e-05	-2.67141e-05	1.2422e-05	-9.06922e-06
2.99754	-2.04295e-05	-1.63298e-05	4.32506e-06	1.7453e-06	-8.0727e-06	-3.23597e-05	7.60332e-06	-1.29845e-05	-2.1141e-06	2.15489e-05	-4.54858e-06	-3.34904e-06	6.75395e-06	1.69631e-05	-1.92784e-05	7.2252e-06	-9.51253e-06	1.13826e-05	-2.41026e-05	9.66713e-07	-1.54469e-05	-1.34893e-05	1.29901e-05	-4.08664e-06	1.69091e-05	-1.29379e-05	1.82539e-05	-1.16937e-05	-6.87316e-06	3.65078e-06	1.65589e-06	-1.82241e-05	-3.28254e-05	-1.06506e-05	-8.33906e-06	1.4063e-05	1.32918e-05	-1.29268e-06	-2.20817e-05	8.40239e-06	-1.70805e-05	-4.13507e-07	7.66478e-06	-2.85096e-05	-2.9169e-06	1.11349e-05	-3.07821e-05	1.01998e-05	-9.9577e-06
3.01219	-2.75783e-05	-2.20947e-05	9.76026e-07	-3.25218e-06	-9.34303e-06	-3.56808e-05	1.1852e-05	-1.75107e-05	-1.06171e-07	1.66949e-05	-3.33413e-06	2.90573e-07	1.42641e-05	1.29621e-05	-1.58623e-05	6.38515e-06	-8.8159e-06	8.91648e-06	-2.61143e-05	-1.84961e-06	-1.11032e-05	-1.95317e-05	6.18212e-06	2.17557e-06	1.18297e-05	-1.10064e-05	2.22363e-05	-1.09822e-05	-9.43802e-06	-3.57628e-06	3.52971e-06	-1.87755e-05	-2.28677e-05	-9.81614e-06	-1.16583e-05	6.97933e-06	1.07232e-05	-7.03521e-06	-2.23089e-05	7.59959e-07	-1.4862e-05	-5.20237e-06	1.14944e-05	-3.79458e-05	-1.04103e-05	9.23313e-06	-3.17451e-05	6.74091e-06	-1.14646e-05
3.02684	-2.92975e-05	-2.21822e-05	-3.78676e-06	-9.97819e-06	-7.99634e-06	-3.67444e-05	1.35489e-05	-1.96155e-05	5.26011e-06	1.11833e-05	-4.10341e-06	4.57466e-06	1.84253e-05	8.53837e-06	-1.10734e-05	2.70642e-06	-8.34465e-06	5.41285e-06	-2.34526e-05	-6.3926e-06	-6.39819e-06	-2.03066e-05	7.52509e-07	5.55813e-06	9.32813e-06	-7.92183e-06	2.10796e-05	-8.12486e-06	-1.08443e-05	-1.07009e-05	5.16698e-06	-1.52048e-05	-1.23959e-05	-1.09859e-05	-1.45398e-05	-2.78093e-06	7.32206e-06	-1.04066e-05	-2.10963e-05	-5.83567e-06	-9.29832e-06	-8.90717e-06	1.31037e-05	-3.91006e-05	-1.49533e-05	9.73791e-06	-2.86773e-05	9.72301e-07	-1.42734e-05
3.04149	-2.58423e-05	-1.7507e-05	-9.1698e-06	-1.60821e-05	-4.78141e-06	-3.53251e-05	1.3385e-05	-1.83061e-05	9.38959e-06	4.74043e-06	-5.49294e-06	1.04103e-05	2.13478e-05	5.66803e-06	-6.90669e-06	-9.74163e-07	-7.24941e-06	1.29081e-06	-1.76877e-05	-9.68948e-06	-2.31154e-06	-1.81869e-05	-3.2261e-06	2.11038e-06	8.27573e-06	-3.17767e-06	1.68178e-05	-5.57676e-06	-9.76399e-06	-1.6585e-05	6.80238e-06	-1.28746e-05	-4.40702e-06	-1.21538e-05	-1.49328e-05	-1.12988e-05	3.92087e-06	-1.40872e-05	-2.0504e-05	-1.1187e-05	-5.59352e-06	-1.02334e-05	1.14068e-05	-3.2289e-05	-1.68029e-05	9.7286e-06	-2.43653e-05	-6.34417e-06	-1.64602e-05
3.05614	-1.9541e-05	-9.37842e-06	-1.1526e-05	-1.99117e-05	-4.69387e-07	-3.28477e-05	9.36538e-06	-1.39382e-05	1.36588e-05	-1.77138e-06	-9.0301e-06	1.37947e-05	2.15136e-05	3.53344e-06	-4.40702e-06	-6.66082e-06	-7.66851e-06	-2.60584e-06	-1.13025e-05	-1.37668e-05	-1.95205e-06	-1.39121e-05	-3.00445e-06	-6.17467e-06	8.45082e-06	7.52509e-07	1.10567e-05	-4.66593e-06	-8.48994e-06	-1.85184e-05	8.28318e-06	-1.13193e-05	5.30854e-07	-1.18241e-05	-1.25896e-05	-1.80081e-05	-2.55182e-07	-1.45398e-05	-1.72351e-05	-1.26678e-05	-3.95812e-06	-9.8832e-06	6.95512e-06	-1.96695e-05	-1.48397e-05	1.09114e-05	-1.93045e-05	-1.38637e-05	-1.67992e-05
3.07079	-1.1377e-05	-2.49036e-06	-1.32583e-05	-2.40542e-05	2.60212e-06	-2.81986e-05	1.00583e-06	-9.87947e-06	1.66893e-05	-6.42054e-06	-1.25635e-05	1.31447e-05	1.8578e-05	2.64496e-06	-6.2529e-06	-1.23437e-05	-8.706e-06	-7.12276e-06	-5.53764e-06	-1.80509e-05	-6.34976e-06	-1.01514e-05	9.44361e-07	-1.66316e-05	1.04904e-05	3.44403e-06	5.91576e-06	-4.06429e-06	-8.45827e-06	-1.67284e-05	8.52533e-06	-1.16266e-05	2.98396e-06	-1.27349e-05	-1.02427e-05	-2.47173e-05	-4.42937e-06	-1.53016e-05	-1.45882e-05	-1.25933e-05	-3.56324e-06	-7.97957e-06	1.88127e-06	-7.35931e-06	-1.28746e-05	1.17868e-05	-1.4862e-05	-1.92076e-05	-1.71345e-05
3.08544	-3.72715e-06	-4.97326e-07	-1.42325e-05	-2.56281e-05	2.59839e-06	-2.36183e-05	-1.04178e-05	-7.45244e-06	1.7032e-05	-7.92369e-06	-1.47726e-05	9.28529e-06	1.52364e-05	1.6652e-06	-1.0252e-05	-1.69184e-05	-1.18949e-05	-9.78075e-06	-1.87196e-06	-2.22083e-05	-1.3059e-05	-1.03172e-05	4.01586e-06	-2.66731e-05	1.21668e-05	1.90176e-06	1.67079e-06	-6.24731e-06	-9.4045e-06	-1.35861e-05	6.44289e-06	-1.20141e-05	4.2934e-06	-1.33719e-05	-9.51253e-06	-2.66042e-05	-8.93697e-06	-1.67433e-05	-1.131e-05	-1.08369e-05	-7.15442e-06	-7.7989e-06	-3.47942e-06	2.70642e-06	-1.06655e-05	1.03489e-05	-1.33272e-05	-2.24765e-05	-1.66222e-05
3.10009	1.02818e-06	-4.60632e-06	-1.45845e-05	-2.4721e-05	1.97813e-06	-1.93473e-05	-2.18395e-05	-6.577e-06	1.42734e-05	-7.25128e-06	-1.4497e-05	4.49456e-06	1.25207e-05	3.74392e-07	-1.54935e-05	-1.77696e-05	-1.63205e-05	-1.42995e-05	-6.89179e-07	-2.76081e-05	-1.97645e-05	-1.10995e-05	5.84498e-06	-3.26764e-05	1.32229e-05	-1.81422e-06	-1.33179e-06	-1.12224e-05	-1.22115e-05	-1.13733e-05	4.36418e-06	-1.23996e-05	5.60284e-06	-1.40052e-05	-8.78051e-06	-2.72524e-05	-1.09561e-05	-1.72555e-05	-8.65199e-06	-8.45827e-06	-1.38469e-05	-8.54768e-06	-7.594e-06	6.97747e-06	-1.1351e-05	5.60284e-06	-1.55121e-05	-2.29478e-05	-1.67247e-05
3.11474	1.82725e-06	-1.49887e-05	-1.83508e-05	-2.31806e-05	-1.62981e-06	-1.68569e-05	-3.22927e-05	-6.71484e-06	9.34303e-06	-7.2252e-06	-1.08592e-05	-6.14673e-08	9.39146e-06	-3.1814e-06	-2.07201e-05	-1.69519e-05	-1.98018e-05	-1.91145e-05	-2.16067e-07	-3.09758e-05	-2.53208e-05	-1.38544e-05	1.75275e-06	-3.46228e-05	9.07853e-06	-6.12997e-06	-2.82191e-06	-1.58325e-05	-1.52886e-05	-1.16136e-05	-4.84288e-07	-1.02222e-05	6.52485e-06	-1.87773e-05	-1.15931e-05	-2.57902e-05	-1.18427e-05	-1.86581e-05	-7.26245e-06	-6.63474e-06	-2.05915e-05	-9.83477e-06	-1.08704e-05	7.13579e-06	-1.4171e-05	5.97909e-07	-1.93957e-05	-1.91182e-05	-1.7181e-05
3.12939	-3.37511e-06	-2.65054e-05	-2.33557e-05	-1.97794e-05	-5.23776e-06	-1.49887e-05	-3.90168e-05	-8.40612e-06	2.54996e-06	-8.12858e-06	-7.21961e-06	-3.99537e-06	7.5046e-06	-9.22009e-06	-2.22214e-05	-1.42716e-05	-2.32849e-05	-2.51699e-05	-2.224e-06	-3.35164e-05	-2.67383e-05	-1.6816e-05	-6.89365e-06	-3.16035e-05	2.86847e-06	-1.14813e-05	-4.31016e-06	-2.04425e-05	-1.83675e-05	-1.18501e-05	-5.33089e-06	-8.04663e-06	7.44872e-06	-2.35494e-05	-1.44076e-05	-2.30838e-05	-1.02427e-05	-2.00588e-05	-8.35396e-06	-5.74253e-06	-2.67141e-05	-1.39121e-05	-1.53854e-05	3.26149e-06	-1.88518e-05	-5.33834e-06	-2.32756e-05	-1.5283e-05	-1.76337e-05
3.14404	-1.41859e-05	-3.72641e-05	-3.04431e-05	-1.65179e-05	-1.05556e-05	-1.76691e-05	-4.10248e-05	-1.01607e-05	-5.8841e-06	-1.38115e-05	-5.18933e-06	-4.85033e-06	3.76999e-06	-1.61007e-05	-2.06567e-05	-1.29025e-05	-2.54251e-05	-3.29521e-05	-7.36862e-06	-3.49656e-05	-2.61459e-05	-1.80956e-05	-1.74902e-05	-2.9223e-05	-8.26456e-06	-1.68998e-05	-8.9854e-06	-2.25604e-05	-2.28975e-05	-1.27163e-05	-1.16397e-05	-6.31064e-06	5.64568e-06	-2.92826e-05	-1.80658e-05	-1.89431e-05	-1.02967e-05	-2.18432e-05	-1.18688e-05	-6.68317e-06	-3.00519e-05	-2.19811e-05	-2.10479e-05	-4.40329e-06	-2.38661e-05	-9.38959e-06	-2.4708e-05	-1.2951e-05	-1.81608e-05
3.15869	-2.62372e-05	-4.42993e-05	-3.8771e-05	-1.51154e-05	-1.83582e-05	-1.97291e-05	-3.93037e-05	-1.43964e-05	-1.30739e-05	-2.01166e-05	-5.63823e-06	-8.1826e-06	-2.44752e-06	-2.35979e-05	-1.78497e-05	-1.52569e-05	-2.6321e-05	-4.01102e-05	-1.25114e-05	-3.51723e-05	-2.30707e-05	-1.8131e-05	-2.8085e-05	-2.68444e-05	-1.9392e-05	-2.35587e-05	-1.61398e-05	-2.59206e-05	-2.74237e-05	-1.35824e-05	-1.79466e-05	-7.26245e-06	-1.53854e-06	-3.33581e-05	-2.29646e-05	-1.5419e-05	-1.03526e-05	-2.42479e-05	-1.66222e-05	-1.25896e-05	-3.21474e-05	-3.06685e-05	-2.91914e-05	-1.33105e-05	-2.88785e-05	-1.28169e-05	-2.48943e-05	-1.43424e-05	-1.74455e-05
3.17334	-3.88157e-05	-4.54579e-05	-4.54709e-05	-1.4348e-05	-2.77106e-05	-2.38307e-05	-3.65023e-05	-2.29962e-05	-2.00458e-05	-2.54828e-05	-1.10567e-05	-1.05072e-05	-1.32695e-05	-3.0905e-05	-1.33626e-05	-2.3175e-05	-2.73976e-05	-4.70486e-05	-2.20016e-05	-3.26373e-05	-2.00998e-05	-1.91499e-05	-3.47532e-05	-2.81893e-05	-3.03127e-05	-3.33749e-05	-2.65017e-05	-2.70288e-05	-3.4174e-05	-1.5432e-05	-2.48235e-05	-1.34651e-05	-1.20327e-05	-3.54573e-05	-2.92882e-05	-1.38339e-05	-1.47261e-05	-2.68444e-05	-2.24076e-05	-2.16197e-05	-3.32464e-05	-4.26639e-05	-3.86294e-05	-2.14223e-05	-3.40063e-05	-1.60076e-05	-2.44901e-05	-2.1968e-05	-1.88258e-05
3.18799	-5.01554e-05	-4.53703e-05	-5.09266e-05	-1.7304e-05	-3.58187e-05	-2.85506e-05	-3.61782e-05	-3.28384e-05	-2.70158e-05	-3.29185e-05	-2.06102e-05	-1.55214e-05	-2.53282e-05	-3.57255e-05	-1.25989e-05	-3.41926e-05	-3.09572e-05	-5.52274e-05	-3.14899e-05	-3.13446e-05	-1.96081e-05	-1.95466e-05	-3.76906e-05	-3.20133e-05	-3.99929e-05	-4.2567e-05	-3.68636e-05	-2.81334e-05	-4.09242e-05	-1.72779e-05	-3.17004e-05	-2.15285e-05	-2.62521e-05	-3.50699e-05	-3.68506e-05	-1.41133e-05	-2.15806e-05	-3.19239e-05	-3.06796e-05	-3.18903e-05	-3.43416e-05	-5.46556e-05	-4.80656e-05	-3.07728e-05	-4.16171e-05	-2.04369e-05	-2.4084e-05	-3.1665e-05	-2.43448e-05
3.20264	-5.74868e-05	-4.59123e-05	-5.62724e-05	-2.29999e-05	-4.41447e-05	-3.38573e-05	-4.01195e-05	-4.49084e-05	-3.33488e-05	-3.7523e-05	-3.50755e-05	-2.2348e-05	-4.04492e-05	-3.74485e-05	-1.64434e-05	-4.83859e-05	-3.72864e-05	-6.3967e-05	-4.42937e-05	-2.96049e-05	-2.15322e-05	-2.26647e-05	-3.93111e-05	-3.8499e-05	-4.86542e-05	-5.56372e-05	-4.77266e-05	-3.09795e-05	-5.0649e-05	-2.32011e-05	-3.71281e-05	-3.35015e-05	-4.1455e-05	-3.22703e-05	-4.62551e-05	-2.00234e-05	-3.06182e-05	-3.99277e-05	-4.09596e-05	-4.49177e-05	-3.9354e-05	-6.61202e-05	-5.44004e-05	-3.74317e-05	-5.19138e-05	-3.08529e-05	-2.46875e-05	-4.39771e-05	-3.18103e-05
3.21729	-6.23334e-05	-5.10085e-05	-6.32722e-05	-3.51109e-05	-5.37112e-05	-4.26769e-05	-4.985e-05	-6.11115e-05	-4.21628e-05	-4.54374e-05	-5.36758e-05	-3.12421e-05	-5.55702e-05	-4.12408e-05	-2.44267e-05	-6.58873e-05	-4.60967e-05	-7.51857e-05	-5.95786e-05	-3.20002e-05	-2.92491e-05	-3.0743e-05	-4.50667e-05	-4.70504e-05	-5.73136e-05	-6.99516e-05	-6.10687e-05	-3.71356e-05	-6.45127e-05	-3.24305e-05	-4.50406e-05	-4.79538e-05	-5.9139e-05	-3.13278e-05	-5.68982e-05	-3.21362e-05	-4.08944e-05	-4.9172e-05	-5.24819e-05	-5.69057e-05	-5.09825e-05	-7.65491e-05	-6.19758e-05	-4.76073e-05	-6.80014e-05	-4.62327e-05	-2.94279e-05	-5.95953e-05	-4.17586e-05
3.23194	-7.16802e-05	-6.71875e-05	-7.69701e-05	-5.56149e-05	-6.83982e-05	-5.83921e-05	-6.8251e-05	-7.86632e-05	-5.88652e-05	-6.18231e-05	-7.63647e-05	-4.50239e-05	-7.30716e-05	-5.23794e-05	-4.22373e-05	-8.43704e-05	-6.35982e-05	-9.31192e-05	-8.12542e-05	-4.43421e-05	-4.65363e-05	-4.39994e-05	-6.25663e-05	-6.26277e-05	-7.26189e-05	-8.93455e-05	-7.79293e-05	-5.16456e-05	-8.49459e-05	-5.12861e-05	-6.06589e-05	-6.60419e-05	-8.1351e-05	-3.84189e-05	-7.30772e-05	-5.18449e-05	-5.64754e-05	-6.50268e-05	-6.98511e-05	-7.03316e-05	-7.0814e-05	-8.90382e-05	-7.4774e-05	-6.07595e-05	-9.4125e-05	-6.99535e-05	-4.14383e-05	-7.62139e-05	-5.47078e-05
3.24659	-9.34415e-05	-9.57791e-05	-0.000103083	-8.85315e-05	-9.54978e-05	-8.63131e-05	-9.86475e-05	-0.000104904	-9.08785e-05	-8.97925e-05	-0.000106914	-7.24625e-05	-0.000100086	-7.44797e-05	-7.24625e-05	-0.000114441	-9.18582e-05	-0.00012181	-0.000113688	-6.97188e-05	-7.91326e-05	-6.84243e-05	-9.70308e-05	-9.12379e-05	-9.7027e-05	-0.000118669	-0.000105551	-7.77394e-05	-0.000117794	-8.25543e-05	-8.86936e-05	-9.50936e-05	-0.000113079	-6.0821e-05	-0.000100428	-8.2517e-05	-8.28113e-05	-9.08114e-05	-9.6323e-05	-9.36911e-05	-0.000101402	-0.000112284	-9.83346e-05	-8.46684e-05	-0.000131007	-0.000105262	-6.58613e-05	-0.00010276	-7.51019e-05
3.26124	-0.000132607	-0.000140389	-0.000144864	-0.000132941	-0.000137568	-0.000130489	-0.000143273	-0.000140516	-0.00013941	-0.000136746	-0.000147324	-0.000114594	-0.00013959	-0.000115182	-0.000116019	-0.000155715	-0.000134163	-0.000162421	-0.000159226	-0.000115531	-0.000128528	-0.000108492	-0.000149287	-0.000134991	-0.000137247	-0.000158738	-0.000147121	-0.000121538	-0.000162164	-0.000130923	-0.00013444	-0.000134932	-0.000158599	-0.000100775	-0.000143096	-0.000126807	-0.000125417	-0.000131728	-0.000138039	-0.000130048	-0.00014564	-0.000149759	-0.000137325	-0.000126038	-0.000179103	-0.000152042	-0.000108013	-0.000141567	-0.000108903
3.27589	-0.000188736	-0.000200519	-0.000200713	-0.000192245	-0.000195362	-0.000188734	-0.000200314	-0.000191024	-0.000205319	-0.000197975	-0.000198904	-0.000174722	-0.000193991	-0.000175539	-0.000174055	-0.000211265	-0.000190536	-0.00021648	-0.000217592	-0.00018079	-0.000194062	-0.000163661	-0.00021561	-0.000192814	-0.000191534	-0.000212872	-0.000202758	-0.000179403	-0.000220606	-0.000195015	-0.000197567	-0.000189874	-0.000216946	-0.000159349	-0.000200244	-0.000186203	-0.000183748	-0.000187751	-0.000194237	-0.000184195	-0.000201052	-0.00020089	-0.000192452	-0.000184996	-0.000236303	-0.000206891	-0.000167131	-0.000195889	-0.000156775
3.29054	-0.000255445	-0.000266686	-0.000264686	-0.000255559	-0.000261329	-0.000254042	-0.000264959	-0.000250483	-0.000279455	-0.00026484	-0.000256848	-0.000245726	-0.000256332	-0.000244666	-0.000238998	-0.00027601	-0.000253424	-0.000275908	-0.000280175	-0.000253903	-0.000266735	-0.000228362	-0.000284962	-0.000259031	-0.000254614	-0.000271717	-0.000265643	-0.000247464	-0.000282254	-0.00026978	-0.000267239	-0.000249956	-0.000281708	-0.000225633	-0.000265362	-0.000254171	-0.000250641	-0.000253499	-0.000260081	-0.00024957	-0.00026161	-0.000263091	-0.000256296	-0.000253767	-0.000293037	-0.000265608	-0.000237139	-0.000260595	-0.000216182
3.30519	-0.000316359	-0.000327062	-0.000322862	-0.000313077	-0.0003215	-0.000313761	-0.000324225	-0.000308696	-0.000346553	-0.000326119	-0.000310654	-0.000312593	-0.000314534	-0.000309652	-0.000299802	-0.000335786	-0.00031052	-0.000329537	-0.000336964	-0.000320185	-0.000331542	-0.000291821	-0.000343138	-0.000317588	-0.000313556	-0.000325592	-0.000322729	-0.000309728	-0.000338109	-0.000338752	-0.000331115	-0.00030279	-0.000337778	-0.000289848	-0.000325095	-0.000316553	-0.000311736	-0.000315107	-0.000323443	-0.000310805	-0.000316372	-0.000320533	-0.000316415	-0.000320468	-0.000339421	-0.000317078	-0.000303008	-0.000323232	-0.00027559
3.31984	-0.000358742	-0.000366285	-0.000362236	-0.000354491	-0.000358332	-0.000351358	-0.000362592	-0.000350304	-0.000390364	-0.000363704	-0.000348631	-0.000359863	-0.000352681	-0.000350872	-0.000342447	-0.000376269	-0.000348842	-0.000365848	-0.000374578	-0.000363458	-0.000372201	-0.000338331	-0.000376675	-0.000355102	-0.000355046	-0.000359137	-0.000357019	-0.000351707	-0.000374531	-0.000384202	-0.000371315	-0.000337685	-0.000370681	-0.000336042	-0.000362027	-0.000361357	-0.000349512	-0.000359133	-0.000368755	-0.000353754	-0.000351992	-0.000358202	-0.000356136	-0.000365192	-0.000364315	-0.00034957	-0.000348067	-0.000368364	-0.000320792
3.33449	-0.000370501	-0.000374882	-0.000370985	-0.000364451	-0.000362881	-0.000357503	-0.000370335	-0.00035963	-0.000400238	-0.000369834	-0.000357639	-0.000376508	-0.000358544	-0.000360643	-0.000354465	-0.000386126	-0.000356536	-0.000371534	-0.000381567	-0.000373831	-0.000377681	-0.00035546	-0.000376688	-0.000360543	-0.000365913	-0.000361228	-0.000359027	-0.000361403	-0.000378678	-0.000395095	-0.00037468	-0.000343198	-0.000371719	-0.00034954	-0.000365434	-0.000377603	-0.000353767	-0.000370258	-0.000381785	-0.000366075	-0.000358639	-0.000365868	-0.00036482	-0.000376394	-0.000363139	-0.000352059	-0.000359189	-0.00038287	-0.000338681
3.34914	-0.000349101	-0.000351345	-0.000346964	-0.000343686	-0.000332749	-0.000330724	-0.000343602	-0.000334218	-0.000372842	-0.000342831	-0.000334341	-0.000357252	-0.000331743	-0.000335431	-0.000334978	-0.000357963	-0.000332935	-0.00034458	-0.000357881	-0.000348397	-0.000347188	-0.000338176	-0.000345716	-0.0003317	-0.000343543	-0.000331884	-0.000327257	-0.000335861	-0.000350673	-0.000366274	-0.000341736	-0.000317827	-0.00033965	-0.000331344	-0.000334622	-0.000358298	-0.000324035	-0.000348898	-0.000358861	-0.000341279	-0.000335285	-0.000338968	-0.00033975	-0.000349732	-0.000334261	-0.000323808	-0.000334876	-0.000359999	-0.000325533
3.36379	-0.000302043	-0.00030132	-0.00029563	-0.000296431	-0.000276955	-0.00027746	-0.00028955	-0.000280667	-0.000316476	-0.000287483	-0.000283318	-0.000306958	-0.000280524	-0.000284351	-0.000288179	-0.000302482	-0.000282021	-0.000291141	-0.000308538	-0.000295648	-0.000287721	-0.000294404	-0.00029074	-0.000277197	-0.00029386	-0.000276053	-0.000269828	-0.000284456	-0.000296596	-0.000306418	-0.000282716	-0.00026742	-0.000283577	-0.000286661	-0.000274844	-0.000311678	-0.000268642	-0.000299396	-0.000305315	-0.000288345	-0.000286272	-0.000286615	-0.000289438	-0.000292858	-0.000286758	-0.000271762	-0.000281595	-0.000308989	-0.000285067
3.37844	-0.00024141	-0.000238303	-0.000231473	-0.000235016	-0.00021	-0.000211995	-0.000223923	-0.000211343	-0.000246143	-0.000221556	-0.000216832	-0.000238258	-0.00021892	-0.000222597	-0.000228759	-0.00023259	-0.000218419	-0.000225116	-0.000248365	-0.000227427	-0.000216415	-0.000235008	-0.000225049	-0.000211053	-0.000228917	-0.000213021	-0.000202917	-0.000218824	-0.000231003	-0.00023398	-0.000214402	-0.000208026	-0.000218613	-0.000228235	-0.000204748	-0.000249092	-0.000205908	-0.000234665	-0.000236936	-0.000224914	-0.000224482	-0.000221077	-0.00022636	-0.000222504	-0.000230644	-0.000208104	-0.000213075	-0.000240605	-0.000229439
3.39309	-0.000180773	-0.000175908	-0.000168556	-0.000171114	-0.000146773	-0.000149636	-0.000160774	-0.000143258	-0.000175811	-0.00015563	-0.000150347	-0.000171628	-0.000161454	-0.000162911	-0.000169335	-0.000162698	-0.000154816	-0.00015909	-0.00018819	-0.000161065	-0.000148835	-0.000173751	-0.000161834	-0.000150491	-0.00016273	-0.000152266	-0.000141799	-0.000156086	-0.000165407	-0.000164438	-0.000151876	-0.000152767	-0.000156134	-0.000171673	-0.000135893	-0.000184847	-0.00014855	-0.000172624	-0.000168553	-0.000161486	-0.000162691	-0.000156781	-0.000165766	-0.000154631	-0.000177015	-0.000146924	-0.000147041	-0.000173461	-0.000173811
3.40774	-0.000130121	-0.000124803	-0.000118237	-0.000117199	-9.85693e-05	-9.8424e-05	-0.000109863	-9.19588e-05	-0.000117507	-0.000100076	-9.42349e-05	-0.000113482	-0.000116998	-0.000116158	-0.000120284	-0.000106074	-0.000103032	-0.00010751	-0.000138465	-0.000104751	-9.42126e-05	-0.000121703	-0.000110082	-0.000103675	-0.000107199	-0.000105994	-9.56822e-05	-0.000102598	-0.000112824	-0.000113284	-0.000105467	-0.000109185	-0.000108346	-0.00012362	-8.26083e-05	-0.00013214	-0.000107383	-0.000119401	-0.000114866	-0.000111893	-0.000111816	-0.000105301	-0.000116993	-0.000101516	-0.000130523	-0.000101548	-9.20221e-05	-0.000119753	-0.000124726
3.42239	-9.35402e-05	-8.7766e-05	-8.19881e-05	-7.81789e-05	-6.60904e-05	-6.23148e-05	-7.34329e-05	-6.09364e-05	-7.53403e-05	-6.12829e-05	-5.54994e-05	-7.18851e-05	-8.8267e-05	-8.36812e-05	-8.40593e-05	-6.88974e-05	-6.73868e-05	-7.10301e-05	-0.000102812	-6.41644e-05	-5.69671e-05	-8.53762e-05	-7.23992e-05	-7.17584e-05	-6.73942e-05	-7.62753e-05	-6.69472e-05	-6.64908e-05	-7.76201e-05	-7.95107e-05	-7.64355e-05	-8.13287e-05	-7.46287e-05	-9.19122e-05	-4.79463e-05	-9.14317e-05	-8.1528e-05	-8.25245e-05	-7.85533e-05	-7.88514e-05	-7.66627e-05	-6.89235e-05	-8.26996e-05	-6.63977e-05	-9.56152e-05	-7.5208e-05	-5.35566e-05	-8.48752e-05	-8.68104e-05
3.43704	-6.6828e-05	-6.05565e-05	-5.84181e-05	-5.45252e-05	-4.64953e-05	-3.94396e-05	-4.72832e-05	-4.92036e-05	-4.947e-05	-3.4472e-05	-3.27099e-05	-4.64432e-05	-7.0937e-05	-6.08563e-05	-6.07073e-05	-4.75626e-05	-4.70374e-05	-5.16549e-05	-7.61319e-05	-3.74392e-05	-3.51593e-05	-5.94947e-05	-4.90658e-05	-5.33257e-05	-4.22765e-05	-5.8502e-05	-5.15543e-05	-4.59123e-05	-5.62035e-05	-6.20354e-05	-5.79339e-05	-6.4116e-05	-5.3741e-05	-7.21291e-05	-3.09218e-05	-6.47139e-05	-6.76718e-05	-5.5531e-05	-5.82896e-05	-5.65592e-05	-5.4827e-05	-4.7233e-05	-5.95022e-05	-4.71603e-05	-7.10301e-05	-6.17448e-05	-3.05232e-05	-6.69248e-05	-5.86323e-05
3.45169	-4.92167e-05	-4.24478e-05	-4.39528e-05	-3.9978e-05	-3.60012e-05	-2.4844e-05	-2.85842e-05	-4.74043e-05	-3.60124e-05	-2.00719e-05	-2.2335e-05	-3.09348e-05	-6.10538e-05	-4.63072e-05	-4.64562e-05	-3.61595e-05	-3.74448e-05	-4.13805e-05	-5.69019e-05	-1.98148e-05	-2.41119e-05	-4.41633e-05	-3.60738e-05	-4.10993e-05	-2.9156e-05	-5.04553e-05	-4.36101e-05	-3.44384e-05	-4.55435e-05	-5.28358e-05	-4.5225e-05	-5.26961e-05	-3.86443e-05	-6.06198e-05	-2.46558e-05	-4.62681e-05	-5.96046e-05	-3.59844e-05	-4.71249e-05	-4.3368e-05	-4.20921e-05	-3.31979e-05	-4.25093e-05	-3.90969e-05	-5.26514e-05	-5.67622e-05	-1.82483e-05	-5.80754e-05	-3.78974e-05
3.46634	-3.6547e-05	-2.73287e-05	-3.4662e-05	-3.11211e-05	-2.75783e-05	-1.62106e-05	-1.22897e-05	-4.8602e-05	-2.71872e-05	-1.30553e-05	-1.71326e-05	-1.98223e-05	-5.39664e-05	-3.41516e-05	-3.75099e-05	-2.87648e-05	-3.49134e-05	-3.66308e-05	-4.16543e-05	-1.24369e-05	-1.79801e-05	-3.26242e-05	-2.90629e-05	-2.978e-05	-2.20109e-05	-4.80171e-05	-3.76068e-05	-2.92752e-05	-3.957e-05	-4.81736e-05	-3.19462e-05	-4.36045e-05	-2.54642e-05	-5.10756e-05	-2.37171e-05	-3.35425e-05	-5.10216e-05	-2.30577e-05	-3.97898e-05	-3.20133e-05	-3.45837e-05	-2.85134e-05	-2.7407e-05	-3.45521e-05	-4.16972e-05	-5.42421e-05	-1.4225e-05	-5.39366e-05	-2.10218e-05
3.48099	-2.80142e-05	-1.42772e-05	-2.53692e-05	-2.22623e-05	-1.91536e-05	-9.43802e-06	2.81259e-07	-4.8561e-05	-2.20817e-05	-9.14373e-06	-1.44094e-05	-9.95211e-06	-4.68772e-05	-2.32365e-05	-3.10447e-05	-2.26088e-05	-3.23821e-05	-3.31197e-05	-2.88915e-05	-8.367e-06	-1.59815e-05	-2.43932e-05	-2.45292e-05	-2.09399e-05	-1.73487e-05	-4.62011e-05	-3.03593e-05	-2.90778e-05	-3.48333e-05	-4.41317e-05	-1.86674e-05	-3.45092e-05	-1.22786e-05	-4.27738e-05	-2.52631e-05	-2.3298e-05	-4.49196e-05	-1.13733e-05	-3.24529e-05	-2.1901e-05	-2.95565e-05	-2.50693e-05	-1.23028e-05	-3.1041e-05	-3.28086e-05	-4.61303e-05	-1.35116e-05	-4.91757e-05	-9.52184e-06
3.49564	-2.20276e-05	-5.41285e-06	-1.85929e-05	-1.3113e-05	-1.11517e-05	-5.70342e-06	7.19354e-06	-4.4005e-05	-1.59517e-05	-9.01707e-06	-1.1187e-05	-2.08803e-06	-4.03784e-05	-1.57189e-05	-2.68538e-05	-1.66539e-05	-2.96254e-05	-2.82321e-05	-2.02134e-05	-7.15256e-06	-1.5609e-05	-1.90437e-05	-2.08206e-05	-1.22413e-05	-1.60709e-05	-4.46364e-05	-2.25063e-05	-3.14005e-05	-3.03611e-05	-4.09205e-05	-6.78375e-06	-2.6999e-05	1.82353e-06	-3.52245e-05	-2.59206e-05	-1.79727e-05	-3.8581e-05	-5.77047e-06	-2.59317e-05	-1.23791e-05	-2.69674e-05	-2.4626e-05	2.71946e-07	-2.69897e-05	-2.73511e-05	-3.35407e-05	-1.48956e-05	-4.13191e-05	-3.39188e-06
3.51029	-1.97608e-05	1.5907e-06	-1.18166e-05	-3.96371e-06	-3.14601e-06	-4.65848e-06	8.72649e-06	-3.77912e-05	-1.10604e-05	-9.51253e-06	-7.95908e-06	5.7742e-06	-3.38759e-05	-9.43989e-06	-2.51476e-05	-1.19358e-05	-2.68668e-05	-2.54083e-05	-1.56704e-05	-8.00565e-06	-1.52346e-05	-1.36886e-05	-1.71103e-05	-3.53716e-06	-1.47913e-05	-4.30718e-05	-1.46516e-05	-3.37213e-05	-2.58908e-05	-3.89498e-05	2.6226e-06	-2.19718e-05	1.34427e-05	-2.82936e-05	-2.5332e-05	-1.76113e-05	-3.34792e-05	-2.02656e-06	-2.18917e-05	-5.34207e-06	-2.68612e-05	-2.72878e-05	9.11951e-06	-2.04556e-05	-2.31322e-05	-2.09473e-05	-1.50334e-05	-3.0566e-05	-2.64123e-06
3.52494	-2.02097e-05	4.30271e-06	-5.94556e-06	4.79817e-06	5.19492e-06	-9.70624e-06	5.18933e-06	-2.82694e-05	-7.72439e-06	-1.01235e-05	-5.07012e-06	1.04941e-05	-2.73231e-05	-6.98119e-06	-2.01557e-05	-1.04178e-05	-2.38512e-05	-1.90679e-05	-1.59424e-05	-1.01514e-05	-1.42939e-05	-9.37283e-06	-1.43815e-05	-1.23493e-06	-1.29156e-05	-3.81656e-05	-6.72229e-06	-3.27062e-05	-2.02041e-05	-3.88511e-05	6.4373e-06	-1.78497e-05	2.11839e-05	-2.22139e-05	-2.15359e-05	-1.71326e-05	-2.86605e-05	-2.35997e-06	-2.07499e-05	-2.63564e-06	-2.7556e-05	-2.83569e-05	1.26418e-05	-1.34557e-05	-1.86544e-05	-8.04476e-06	-1.33663e-05	-1.81179e-05	-6.31437e-06
3.53959	-2.06586e-05	6.39446e-06	-1.31316e-06	7.35186e-06	1.22953e-05	-1.66148e-05	-8.3074e-07	-1.99899e-05	-4.38467e-06	-1.01104e-05	-9.36911e-07	1.21146e-05	-1.82856e-05	-7.62008e-06	-1.39214e-05	-8.27387e-06	-2.083e-05	-1.39698e-05	-1.86935e-05	-1.35396e-05	-1.33496e-05	-6.29574e-06	-1.41356e-05	-7.95349e-07	-1.22823e-05	-3.01581e-05	-1.27032e-06	-2.73455e-05	-1.32751e-05	-3.99966e-05	6.53043e-06	-1.33105e-05	2.35438e-05	-1.88258e-05	-1.77398e-05	-1.66539e-05	-2.38437e-05	-4.75906e-06	-2.37431e-05	-2.61515e-06	-2.94894e-05	-2.69413e-05	1.24369e-05	-7.69831e-06	-1.29361e-05	1.13435e-06	-1.04532e-05	-7.1153e-06	-1.41226e-05
3.55424	-1.87326e-05	7.79517e-06	2.87406e-06	1.92039e-06	1.91778e-05	-2.11727e-05	-5.86547e-06	-1.4443e-05	-4.39771e-06	-7.95349e-06	7.45058e-08	7.93673e-06	-1.17198e-05	-8.91276e-06	-4.45172e-06	-7.55489e-06	-1.97608e-05	-9.06549e-06	-2.15415e-05	-1.79987e-05	-1.01067e-05	-1.62609e-06	-1.30069e-05	-3.8892e-06	-7.18795e-06	-1.90884e-05	2.12155e-06	-1.79894e-05	-5.61029e-06	-3.83127e-05	5.54696e-06	-8.12858e-06	1.95801e-05	-1.64267e-05	-1.55997e-05	-1.28355e-05	-1.66893e-05	-8.34092e-06	-2.64756e-05	-5.6345e-06	-2.94857e-05	-2.24933e-05	7.67596e-06	-6.08712e-06	-8.26456e-06	7.17677e-06	-6.96816e-06	4.07919e-07	-2.346e-05
3.56889	-1.68029e-05	7.95722e-06	4.57838e-06	-5.99027e-06	2.35811e-05	-2.57324e-05	-8.41543e-06	-8.89413e-06	-6.88992e-06	-7.03894e-06	1.08965e-06	3.76068e-06	-5.15394e-06	-8.96491e-06	7.50087e-06	-6.83777e-06	-2.11727e-05	-5.40167e-06	-2.43895e-05	-2.24542e-05	-6.86012e-06	1.80304e-06	-1.43573e-05	-6.98306e-06	3.91155e-07	-8.01496e-06	3.03239e-06	-1.04923e-05	8.13976e-07	-3.28999e-05	3.32668e-06	-5.42775e-06	1.18911e-05	-1.15447e-05	-1.47e-05	-9.63546e-06	-9.53116e-06	-1.19209e-05	-2.92044e-05	-7.4096e-06	-2.69972e-05	-1.68029e-05	2.91318e-06	-3.85754e-06	-2.35066e-06	8.87737e-06	-3.47942e-06	3.58932e-06	-3.15513e-05
3.58354	-1.19749e-05	9.37283e-06	4.23938e-06	-1.56779e-05	2.54512e-05	-2.57492e-05	-8.66503e-06	-5.22099e-06	-1.12969e-05	-6.7316e-06	-5.08502e-07	-6.23986e-07	-2.38977e-06	-7.71135e-06	1.71773e-05	-3.50736e-06	-2.41902e-05	-5.85243e-06	-2.39275e-05	-2.45329e-05	-3.82401e-06	2.50526e-06	-1.43386e-05	-1.03358e-05	1.04271e-05	2.25566e-06	1.95019e-06	-5.26011e-06	5.73881e-06	-2.50041e-05	-8.75443e-08	-2.30223e-06	2.31527e-06	-7.45244e-06	-1.72164e-05	-5.65872e-06	-2.37301e-06	-1.25505e-05	-2.76938e-05	-9.36911e-06	-2.24933e-05	-9.97446e-06	-1.17719e-06	-5.76489e-06	2.89083e-06	7.68155e-06	-1.80118e-06	4.46849e-06	-3.87169e-05
3.59819	-7.14883e-06	1.01719e-05	2.65986e-06	-2.22567e-05	2.48365e-05	-2.26609e-05	-1.01514e-05	-2.16998e-06	-1.5704e-05	-6.42054e-06	-2.10479e-06	-5.62519e-06	-8.6613e-07	-2.7325e-06	2.56151e-05	-7.95349e-07	-2.72039e-05	-5.67734e-06	-2.22214e-05	-2.16421e-05	-2.02656e-06	2.58721e-06	-1.432e-05	-1.30683e-05	2.17035e-05	7.56234e-06	-3.72529e-07	-1.89058e-06	8.17887e-06	-1.77305e-05	-2.25753e-06	-2.89641e-06	-6.01634e-06	-3.97675e-06	-2.22139e-05	-4.16487e-06	2.30223e-06	-1.31819e-05	-2.36984e-05	-9.4641e-06	-1.67433e-05	-6.86757e-06	-4.02145e-06	-8.2925e-06	5.64754e-06	4.62309e-06	-1.36532e-06	1.62236e-06	-4.21535e-05
3.61284	-3.80538e-06	9.64105e-06	-8.75443e-08	-2.42218e-05	2.09641e-05	-2.06437e-05	-1.3208e-05	-7.17118e-07	-1.74008e-05	-7.19726e-06	-1.96323e-06	-5.76489e-06	-1.29081e-06	4.06057e-06	2.76193e-05	2.76044e-06	-2.95434e-05	-4.63612e-06	-1.78013e-05	-1.42287e-05	-2.58908e-06	-2.35066e-06	-1.1012e-05	-1.26865e-05	3.01227e-05	5.92694e-06	-2.75485e-06	-3.84077e-06	8.31485e-06	-1.13379e-05	-3.88548e-06	-6.26221e-06	-1.17403e-05	-3.37139e-07	-2.742e-05	-7.02962e-06	3.43286e-06	-1.08536e-05	-1.85221e-05	-6.85453e-06	-1.17403e-05	-5.94184e-06	-3.66382e-06	-8.35769e-06	5.15953e-06	-8.60542e-07	-1.9148e-06	-4.17046e-06	-4.05684e-05
3.62749	-4.60073e-07	9.73232e-06	-1.59442e-06	-2.12211e-05	1.58492e-05	-1.9243e-05	-1.62628e-05	7.37607e-07	-1.9094e-05	-7.97212e-06	-1.81794e-06	-5.90459e-06	-1.71363e-06	8.78423e-06	2.54903e-05	4.25056e-06	-3.1881e-05	-4.21517e-06	-1.46199e-05	-3.09013e-06	-4.39025e-06	-8.52905e-06	-8.94256e-06	-1.06506e-05	3.31644e-05	1.60001e-06	-5.13345e-06	-7.03149e-06	5.97164e-06	-5.56372e-06	-4.27105e-06	-1.27293e-05	-1.49757e-05	2.03028e-07	-3.138e-05	-1.05109e-05	2.0843e-06	-9.76771e-06	-1.33421e-05	-5.48735e-06	-9.21451e-06	-5.01797e-06	-8.21427e-07	-7.17677e-06	4.67524e-06	-6.34417e-06	-2.46428e-06	-7.89575e-06	-3.48426e-05
3.64214	-7.37607e-07	4.86895e-06	-2.81259e-07	-1.83117e-05	8.35396e-06	-2.02786e-05	-1.91107e-05	1.89058e-06	-1.55903e-05	-9.40822e-06	1.73971e-06	-4.72367e-06	-1.25729e-06	1.36103e-05	1.97887e-05	3.1814e-06	-3.16352e-05	-1.42865e-06	-1.09468e-05	6.15977e-06	-8.1826e-06	-1.30907e-05	-8.27014e-06	-8.47131e-06	2.9197e-05	-3.65637e-06	-6.71111e-06	-9.44734e-06	2.72132e-06	-2.97092e-06	-2.45683e-06	-1.89617e-05	-1.66334e-05	-3.60236e-06	-3.29874e-05	-1.27126e-05	-2.36928e-06	-6.27525e-06	-1.01849e-05	-3.01935e-06	-1.07531e-05	-4.25242e-06	2.2538e-06	-6.19516e-06	1.9148e-06	-1.22022e-05	-4.79817e-06	-1.50818e-05	-2.70214e-05
3.65679	-1.01142e-06	1.2517e-06	3.51667e-06	-1.4158e-05	8.60542e-07	-2.06884e-05	-2.07182e-05	-6.7614e-07	-1.08443e-05	-1.02222e-05	5.29923e-06	-2.92249e-06	4.4331e-07	1.34725e-05	1.28485e-05	1.49012e-06	-3.13874e-05	1.36159e-06	-7.27363e-06	1.47913e-05	-1.32173e-05	-1.45454e-05	-1.00806e-05	-4.42564e-06	2.15061e-05	-9.53116e-06	-5.80586e-06	-9.99682e-06	7.15256e-07	-4.10341e-06	5.97909e-07	-2.45739e-05	-1.8293e-05	-6.16536e-06	-3.21101e-05	-1.36737e-05	-6.82101e-06	-2.78465e-06	-7.02217e-06	-1.79373e-06	-1.47726e-05	-4.72367e-06	5.32717e-06	-5.20796e-06	-8.47504e-07	-1.80602e-05	-7.12834e-06	-2.10274e-05	-1.67191e-05
3.67144	-2.14949e-06	-2.58721e-06	1.10511e-05	-1.25188e-05	-5.04963e-06	-2.0653e-05	-1.97031e-05	-4.17791e-06	-3.75696e-06	-1.07344e-05	8.77678e-06	-1.4808e-06	1.50688e-06	8.24779e-06	8.16584e-06	-2.12155e-06	-2.73064e-05	3.40492e-06	-5.61588e-06	1.83061e-05	-1.77827e-05	-1.10865e-05	-1.28783e-05	-8.92207e-07	1.27479e-05	-1.17812e-05	-4.85592e-06	-8.47317e-06	-5.01052e-07	-4.56162e-06	5.23776e-06	-2.74684e-05	-2.04463e-05	-6.8415e-06	-2.9657e-05	-1.09561e-05	-1.04681e-05	-2.17929e-06	-3.82215e-06	-2.41213e-06	-2.08635e-05	-4.93042e-06	5.20796e-06	-6.32741e-06	-2.96533e-06	-1.93529e-05	-1.09114e-05	-2.49073e-05	-8.06898e-06
3.68609	-3.28571e-06	-5.80028e-06	1.98279e-05	-1.46031e-05	-9.71928e-06	-1.8755e-05	-1.6205e-05	-6.4373e-06	3.33041e-06	-1.24834e-05	9.77702e-06	-1.27777e-06	2.57045e-06	3.0268e-06	3.48501e-06	-5.73322e-06	-2.32235e-05	4.82611e-06	-5.19492e-06	1.6233e-05	-2.23443e-05	-3.28198e-06	-1.69128e-05	2.02097e-06	3.98979e-06	-1.40276e-05	-3.90597e-06	-6.94767e-06	-1.71363e-06	-5.02169e-06	9.87947e-06	-3.03611e-05	-2.25957e-05	-6.27525e-06	-2.47173e-05	-6.99982e-06	-1.41133e-05	-1.57207e-06	-6.18398e-07	-3.0268e-06	-2.69506e-05	-5.13718e-06	5.08875e-06	-6.20447e-06	-2.59653e-06	-1.81627e-05	-1.22078e-05	-2.75429e-05	5.79283e-07
3.70074	-3.49246e-06	-4.74975e-06	2.71033e-05	-1.73356e-05	-1.0455e-05	-1.33272e-05	-1.04047e-05	-8.64454e-06	7.18422e-06	-1.40406e-05	6.12065e-06	3.11062e-07	1.95205e-06	-3.1013e-06	2.60584e-06	-6.92531e-06	-1.64509e-05	5.46128e-06	-5.73322e-06	8.53464e-06	-2.29217e-05	7.43195e-06	-2.01445e-05	3.8594e-06	-6.81728e-07	-1.10548e-05	-1.55903e-06	-8.51601e-06	-5.71832e-07	-2.63564e-06	1.02036e-05	-2.84053e-05	-2.23145e-05	-1.05426e-06	-1.62069e-05	-3.89665e-06	-1.47559e-05	-4.11831e-06	1.96509e-06	-5.99399e-06	-3.05045e-05	-7.0259e-06	3.2112e-06	-4.83729e-06	3.59491e-07	-1.20457e-05	-1.24481e-05	-2.65054e-05	6.20075e-06
3.71539	-2.4531e-06	-3.07523e-06	3.43807e-05	-1.88239e-05	-8.706e-06	-6.65709e-06	-4.60446e-06	-1.08536e-05	1.1038e-05	-1.55959e-05	2.46428e-06	1.90176e-06	1.33924e-06	-7.98516e-06	4.20958e-06	-6.87316e-06	-9.67644e-06	6.0983e-06	-6.26966e-06	2.08244e-06	-2.10181e-05	2.12546e-05	-1.96546e-05	3.22051e-06	-4.11272e-06	-7.45617e-06	7.87899e-07	-1.00806e-05	5.68107e-07	-2.45869e-07	1.05277e-05	-2.52053e-05	-1.95503e-05	5.41285e-06	-7.69831e-06	-7.89762e-07	-1.53985e-05	-6.66641e-06	4.54858e-06	-7.72066e-06	-3.15737e-05	-7.67224e-06	1.33552e-06	-3.47011e-06	3.31365e-06	-5.30481e-06	-1.14422e-05	-2.05003e-05	1.05817e-05
3.73004	5.01052e-07	1.22935e-07	3.61614e-05	-1.72816e-05	-4.09037e-06	-3.98606e-06	2.55182e-07	-1.12504e-05	1.03489e-05	-1.89431e-05	-3.53716e-06	6.58818e-06	9.9279e-07	-7.64057e-06	5.24707e-06	-4.28967e-06	-3.89293e-06	6.89551e-06	-7.14138e-06	-3.29874e-06	-1.45584e-05	3.21269e-05	-1.42977e-05	1.30013e-06	-5.65499e-06	-5.0012e-06	3.92832e-06	-1.15447e-05	4.4331e-06	4.49456e-06	6.21378e-06	-1.91759e-05	-1.31093e-05	1.09673e-05	2.84985e-07	9.79751e-07	-1.32229e-05	-1.02594e-05	6.3628e-06	-6.47642e-06	-2.92473e-05	-8.05967e-06	1.53854e-06	5.32717e-07	6.56396e-06	2.13645e-06	-8.49739e-06	-1.2625e-05	1.07661e-05
3.74469	4.70132e-06	2.07871e-06	3.42187e-05	-1.32527e-05	-7.15256e-07	-1.93715e-06	5.11855e-06	-1.1649e-05	9.65968e-06	-2.10442e-05	-7.05384e-06	1.25207e-05	6.50063e-07	-7.29039e-06	6.28829e-06	-1.70432e-06	1.89431e-06	7.69831e-06	-8.01496e-06	-8.0578e-06	-6.85453e-06	3.92776e-05	-7.69831e-06	-1.24238e-06	-9.68017e-06	-3.78862e-06	7.06688e-06	-1.30106e-05	8.29622e-06	9.23686e-06	1.90176e-06	-1.31428e-05	-6.66641e-06	1.44541e-05	4.12762e-06	1.92039e-06	-8.56072e-06	-1.26082e-05	8.17701e-06	-3.16277e-06	-2.27764e-05	-6.37956e-06	1.74344e-06	4.53554e-06	9.81614e-06	9.57958e-06	-5.55068e-06	-5.99027e-06	8.46758e-06
3.75934	9.13069e-06	1.96509e-06	2.95602e-05	-5.24148e-06	7.20844e-07	-3.80538e-06	6.56582e-06	-1.27163e-05	7.72998e-06	-2.19438e-05	-6.92531e-06	1.80267e-05	5.62519e-07	-4.00841e-06	2.79956e-06	-6.33299e-07	4.2133e-06	8.27946e-06	-7.51764e-06	-1.09151e-05	1.41561e-06	3.91882e-05	-1.87568e-06	-3.84822e-06	-1.57487e-05	-4.19281e-06	1.10865e-05	-1.27684e-05	1.13826e-05	1.11572e-05	-6.53788e-07	-8.97422e-06	9.14559e-07	1.62106e-05	3.36953e-06	4.77768e-06	-3.74392e-06	-1.26809e-05	8.17887e-06	3.1516e-06	-1.34651e-05	-1.9297e-06	2.98023e-06	6.8862e-06	1.20327e-05	1.08704e-05	-1.88127e-06	2.03028e-07	4.56534e-06
3.77399	1.35619e-05	1.85333e-06	2.49036e-05	2.76975e-06	2.15694e-06	-5.67362e-06	8.01496e-06	-1.37836e-05	5.804e-06	-2.16011e-05	-4.31016e-06	2.4775e-05	4.787e-07	-7.24569e-07	-6.85453e-07	-8.028e-07	4.05125e-06	8.24034e-06	-5.77793e-06	-8.80286e-06	8.4471e-06	3.72343e-05	1.46404e-06	-7.69086e-06	-2.18134e-05	-4.59701e-06	1.51042e-05	-1.37668e-05	1.1988e-05	1.1839e-05	-3.20747e-06	-4.80376e-06	8.49552e-06	1.58995e-05	-1.52551e-06	6.80797e-06	3.55579e-06	-1.15093e-05	8.18633e-06	9.46596e-06	-4.15184e-06	2.5183e-06	4.22262e-06	7.99447e-06	1.17682e-05	1.09188e-05	1.79186e-06	6.39819e-06	6.63102e-07
3.78864	1.47e-05	1.45473e-06	1.96639e-05	8.26642e-06	-4.35859e-07	-5.3253e-06	7.9982e-06	-1.34278e-05	4.87454e-06	-1.94013e-05	-6.42613e-07	2.69376e-05	1.13435e-06	3.03611e-07	-4.25242e-06	-9.18284e-07	3.6601e-06	5.42775e-06	-3.14601e-06	-2.86475e-06	1.16937e-05	2.79881e-05	-4.07919e-07	-8.48994e-06	-2.81595e-05	-7.25128e-06	1.73841e-05	-1.27088e-05	8.51229e-06	8.94256e-06	-5.58794e-07	-3.23728e-06	1.39531e-05	1.90586e-05	-1.05985e-05	8.0429e-06	9.10088e-06	-5.96419e-06	5.45755e-06	1.58027e-05	4.63054e-06	1.0429e-05	6.2976e-06	7.46921e-06	9.87947e-06	6.12251e-06	5.68107e-06	1.03842e-05	-1.87568e-06
3.80329	1.46013e-05	4.39584e-07	1.44225e-05	1.37668e-05	-3.02866e-06	-4.97326e-06	7.98516e-06	-1.30683e-05	3.95067e-06	-1.65831e-05	4.26732e-06	2.59969e-05	4.27663e-06	-1.76951e-06	-6.57327e-06	-4.09782e-07	3.27267e-06	2.61888e-06	-5.1409e-07	3.07523e-06	1.4944e-05	1.75033e-05	-4.76278e-06	-8.46013e-06	-3.03648e-05	-7.83429e-06	1.96658e-05	-1.16527e-05	5.03659e-06	6.04615e-06	2.08803e-06	-2.90573e-06	1.69314e-05	2.09752e-05	-1.96695e-05	9.28156e-06	1.46497e-05	-4.17233e-07	2.72878e-06	2.08989e-05	1.093e-05	1.70991e-05	8.37445e-06	6.94208e-06	7.99261e-06	1.95205e-06	1.08145e-05	1.06487e-05	-3.17208e-06
3.81794	9.76399e-06	3.43286e-06	1.1174e-05	1.34166e-05	-5.44079e-06	-3.23728e-06	8.90344e-06	-1.37463e-05	3.33227e-06	-1.3208e-05	6.66641e-06	2.21599e-05	6.82101e-06	-6.93463e-06	-6.61798e-06	8.08388e-07	2.8573e-06	2.62633e-07	1.60001e-06	8.30181e-06	1.66632e-05	7.79517e-06	-9.35048e-06	-7.39656e-06	-2.79956e-05	-6.82846e-06	1.93082e-05	-9.2499e-06	2.68221e-07	4.80376e-06	4.37349e-06	-2.20165e-06	1.771e-05	2.18228e-05	-2.64142e-05	8.76188e-06	1.70413e-05	5.35138e-06	-2.40467e-06	1.97515e-05	1.54208e-05	2.37729e-05	1.0604e-05	6.28456e-06	4.448e-06	-9.62988e-07	1.51433e-05	5.81704e-06	-2.89083e-06
3.83259	2.44752e-06	6.22123e-06	9.99682e-06	6.86385e-06	-5.78351e-06	-4.65661e-07	9.82173e-06	-1.44225e-05	2.71946e-06	-1.10734e-05	6.58631e-06	1.58381e-05	6.8862e-06	-1.20979e-05	-4.17978e-06	3.26894e-06	2.44379e-06	-2.09548e-06	3.71411e-06	1.3534e-05	1.83862e-05	-6.72415e-07	-1.14553e-05	-3.01935e-06	-2.14837e-05	-3.75137e-06	1.89524e-05	-4.77582e-06	-3.59491e-07	5.63264e-06	6.66082e-06	-3.56697e-06	1.43517e-05	2.32905e-05	-2.77758e-05	5.34765e-06	1.81925e-05	1.05016e-05	-7.53626e-06	1.65347e-05	1.57747e-05	2.83774e-05	1.28392e-05	5.62891e-06	9.05246e-07	-3.87989e-06	1.94758e-05	9.83477e-07	-2.60957e-06
3.84724	-5.48363e-06	8.62218e-06	1.19694e-05	-3.35835e-06	-3.37139e-06	1.546e-07	1.527e-05	-1.60467e-05	3.95998e-06	-1.11312e-05	5.23031e-06	1.16453e-05	4.82425e-06	-1.55941e-05	2.06754e-07	5.4352e-06	7.37607e-07	-1.0673e-06	2.51271e-06	1.26734e-05	2.03513e-05	-5.18933e-06	-9.83477e-06	-1.09896e-07	-1.23214e-05	1.84402e-07	1.64136e-05	5.19678e-07	2.83495e-06	1.05463e-05	5.01797e-06	-2.55369e-06	8.08202e-06	1.97161e-05	-2.36891e-05	2.23331e-06	1.92598e-05	1.33161e-05	-1.12485e-05	9.64478e-06	1.50204e-05	2.68184e-05	1.48211e-05	4.06429e-06	-2.96719e-06	-4.23193e-06	1.93361e-05	-7.46921e-06	-5.0962e-06
3.86189	-1.34148e-05	1.1025e-05	1.39438e-05	-1.35787e-05	-9.574e-07	7.76723e-07	2.07182e-05	-1.76653e-05	5.20237e-06	-1.1187e-05	3.87616e-06	6.83405e-06	1.51992e-06	-1.53612e-05	3.35276e-06	6.3628e-06	-2.21096e-06	3.68804e-06	7.07805e-08	1.11964e-05	2.23219e-05	-7.8436e-06	-4.48711e-06	3.1665e-07	-1.9148e-06	4.74043e-06	1.38786e-05	7.05756e-06	8.51229e-06	1.54637e-05	8.95932e-07	-2.16253e-06	3.05846e-06	1.36588e-05	-1.58772e-05	3.61353e-07	1.90884e-05	1.11703e-05	-1.37147e-05	2.13645e-06	1.1785e-05	2.27764e-05	1.432e-05	1.25729e-06	-6.83777e-06	-4.58211e-06	1.91983e-05	-1.59163e-05	-7.5791e-06
3.87654	-1.67415e-05	8.57748e-06	1.73412e-05	-2.13925e-05	2.15322e-06	6.59376e-07	2.73027e-05	-1.78888e-05	6.44289e-06	-1.10641e-05	4.53927e-06	6.44661e-06	-4.88758e-06	-9.85153e-06	4.84288e-06	5.37559e-06	-7.33323e-06	1.06134e-05	-4.54672e-06	5.66803e-06	2.16737e-05	-7.80821e-06	1.19209e-06	-1.26101e-06	6.21751e-06	8.70042e-06	1.24276e-05	1.10473e-05	1.50427e-05	2.13608e-05	-4.80376e-06	-3.8743e-07	-9.35048e-07	9.03942e-06	-5.81704e-06	1.40071e-06	1.73096e-05	7.15815e-06	-1.27163e-05	-3.0417e-06	6.63474e-06	1.59293e-05	1.074e-05	-1.71922e-06	-9.21078e-06	-4.34928e-06	1.54115e-05	-2.21953e-05	-9.72487e-06
3.89119	-1.75852e-05	6.75023e-06	1.94982e-05	-2.42423e-05	6.50808e-06	1.16415e-06	3.38927e-05	-1.81124e-05	7.68527e-06	-1.09375e-05	5.20423e-06	6.67945e-06	-1.00508e-05	6.23986e-07	5.09433e-06	3.76999e-06	-1.24499e-05	1.75424e-05	-9.15863e-06	-4.787e-07	1.97887e-05	-4.04753e-06	5.6345e-06	-5.52833e-06	1.02092e-05	1.05947e-05	1.09803e-05	1.37947e-05	1.9094e-05	2.60193e-05	-1.05035e-05	2.63192e-06	-2.44193e-06	5.66058e-06	4.24497e-06	2.44007e-06	1.55345e-05	3.76999e-06	-1.04755e-05	-3.87244e-06	-9.96515e-07	1.21854e-05	5.91949e-06	-5.31599e-06	-1.15801e-05	-4.73671e-06	1.0388e-05	-2.35047e-05	-1.06301e-05
3.90584	-1.60038e-05	6.13555e-06	2.00029e-05	-1.99415e-05	1.02576e-05	5.4948e-07	3.71896e-05	-1.38115e-05	4.71063e-06	-1.04308e-05	5.88782e-06	8.1528e-06	-1.27479e-05	1.13193e-05	2.28174e-06	3.11062e-06	-1.59238e-05	2.33129e-05	-1.17328e-05	-4.69759e-06	1.39251e-05	-3.50177e-07	6.27898e-06	-9.17166e-06	1.22115e-05	8.99099e-06	1.48751e-05	1.32322e-05	2.02842e-05	2.60454e-05	-1.32937e-05	7.26432e-06	-1.97254e-06	6.77258e-06	1.09691e-05	5.07571e-06	1.24238e-05	2.15322e-06	-9.35979e-06	5.30854e-07	-8.82335e-06	1.23829e-05	2.13645e-06	-5.97723e-06	-1.03656e-05	-6.03683e-06	6.56955e-06	-2.16812e-05	-9.16608e-06
3.92049	-1.19396e-05	5.73136e-06	1.8442e-05	-8.19005e-06	1.44262e-05	1.41561e-07	4.04883e-05	-9.51253e-06	1.73599e-06	-9.91859e-06	6.56955e-06	1.08723e-05	-1.29621e-05	2.32551e-05	-5.30854e-07	4.31575e-06	-1.56667e-05	2.78465e-05	-1.0578e-05	-7.05197e-06	8.06339e-06	2.7325e-06	5.68107e-06	-1.03321e-05	1.04886e-05	5.52461e-06	1.87736e-05	1.03973e-05	1.69221e-05	2.15229e-05	-1.07046e-05	1.52085e-05	-2.58908e-07	1.16136e-05	1.39698e-05	5.84871e-06	9.31695e-06	5.36442e-07	-8.24407e-06	6.17467e-06	-1.41636e-05	1.50632e-05	8.3819e-07	-5.39608e-06	-9.14559e-06	-7.3351e-06	2.75113e-06	-1.98539e-05	-7.69831e-06
3.93514	-8.367e-06	1.05146e-05	1.5121e-05	5.46128e-06	1.8565e-05	8.47504e-07	3.94136e-05	-7.17677e-06	-3.48873e-06	-6.29574e-06	7.45803e-06	9.72487e-06	-1.11833e-05	3.19201e-05	-4.22262e-06	8.01496e-06	-1.22339e-05	3.138e-05	-9.22009e-06	-5.19305e-06	2.14949e-06	3.67872e-06	2.52202e-06	-9.25548e-06	8.14348e-06	2.33017e-06	2.40412e-05	6.35907e-06	1.01961e-05	1.32751e-05	-2.68407e-06	2.27373e-05	1.6205e-07	1.64788e-05	1.29361e-05	5.84498e-06	5.79283e-06	2.563e-06	-9.76771e-06	1.22208e-05	-1.64825e-05	2.02488e-05	4.21889e-06	-3.01935e-06	-4.87827e-06	-9.22009e-06	2.99327e-06	-1.72295e-05	-5.99772e-06
3.94979	-4.79072e-06	1.52979e-05	1.17999e-05	1.91145e-05	2.27056e-05	1.55531e-06	3.83444e-05	-4.84288e-06	-8.71345e-06	-2.66731e-06	8.34838e-06	9.19774e-06	-8.16025e-06	3.68636e-05	-6.67013e-06	1.29584e-05	-7.55489e-06	3.11919e-05	-6.61798e-06	-1.46776e-06	-1.27964e-06	5.86733e-06	-6.37025e-07	-8.17887e-06	5.80028e-06	-8.60542e-07	2.93106e-05	2.32086e-06	3.4757e-06	5.02728e-06	5.33834e-06	2.90293e-05	-1.90176e-06	1.88611e-05	9.41753e-06	4.60446e-06	2.27243e-06	4.59328e-06	-1.12895e-05	1.88909e-05	-1.75554e-05	2.17129e-05	8.84198e-06	-2.23517e-08	-6.07222e-07	-1.11032e-05	3.23541e-06	-1.58418e-05	-6.78003e-06
3.96444	-3.24845e-06	1.8904e-05	9.19215e-06	2.9508e-05	2.62354e-05	4.24869e-06	3.85437e-05	-7.65361e-06	-1.12224e-05	1.23121e-06	1.20364e-05	5.54696e-06	-5.90459e-06	3.88362e-05	-5.60656e-06	1.85873e-05	-1.70805e-06	2.84016e-05	-7.07991e-06	3.05101e-06	-1.09337e-06	7.15069e-06	8.3819e-08	-5.57303e-06	3.66941e-06	-1.48639e-06	2.8532e-05	1.22935e-07	-3.45334e-06	-2.81632e-06	1.39605e-05	3.12272e-05	-6.12624e-06	1.93361e-05	6.31437e-06	4.98444e-06	-8.95932e-07	6.9607e-06	-1.1662e-05	2.23462e-05	-1.35787e-05	1.85221e-05	1.54469e-05	2.23331e-06	3.92087e-06	-1.37705e-05	6.61425e-06	-1.34036e-05	-1.02464e-05
3.97909	-2.94857e-06	1.81627e-05	9.06549e-06	3.55579e-05	2.85283e-05	6.94394e-06	3.99873e-05	-1.29454e-05	-1.00061e-05	6.9961e-06	1.57263e-05	2.52202e-06	-2.40281e-06	3.77037e-05	-2.05636e-06	2.11112e-05	5.38304e-06	2.62335e-05	-7.53999e-06	8.19191e-06	3.35276e-07	4.71063e-06	2.04891e-06	-2.96533e-06	2.98023e-07	3.68804e-07	2.40318e-05	-3.31365e-06	-9.13627e-06	-7.75978e-06	1.72071e-05	3.0119e-05	-1.15912e-05	1.48453e-05	4.45545e-06	5.9884e-06	-4.06429e-06	9.95211e-06	-1.07922e-05	2.27019e-05	-7.11903e-06	1.09859e-05	2.08151e-05	2.63192e-06	5.97164e-06	-1.76746e-05	9.99309e-06	-1.09635e-05	-1.37091e-05
3.99374	-4.30271e-06	1.16546e-05	8.37073e-06	3.45036e-05	2.81539e-05	1.12802e-05	4.07565e-05	-1.76169e-05	-6.46338e-06	9.65782e-06	1.91554e-05	-3.241e-07	6.14673e-08	3.49693e-05	2.63192e-06	2.09343e-05	1.131e-05	2.31192e-05	-8.10251e-06	1.14199e-05	2.38605e-06	2.28174e-06	7.76537e-06	-2.23331e-06	-2.2985e-06	2.46987e-06	1.71736e-05	-5.86174e-06	-1.17198e-05	-9.09716e-06	1.60784e-05	2.60063e-05	-1.53761e-05	8.36328e-06	4.5877e-06	8.42474e-06	-4.28408e-06	1.00322e-05	-1.0414e-05	1.83247e-05	1.33179e-06	3.4105e-06	2.2456e-05	2.83495e-06	4.73298e-06	-2.18693e-05	1.21556e-05	-7.37235e-06	-1.7792e-05
4.00839	-8.1379e-06	2.66358e-06	5.19305e-06	3.09702e-05	2.52984e-05	1.43778e-05	4.15295e-05	-2.10442e-05	-4.35859e-07	1.35601e-05	2.25902e-05	-3.16836e-06	2.52761e-06	3.28571e-05	8.56072e-06	1.57934e-05	1.59945e-05	2.12509e-05	-4.93973e-06	1.21631e-05	5.68107e-06	4.74975e-07	1.34818e-05	-1.49943e-06	-4.89131e-06	4.57466e-06	1.03191e-05	-6.33672e-06	-1.01607e-05	-1.04327e-05	1.08145e-05	2.10702e-05	-1.66763e-05	3.12552e-06	4.71994e-06	1.08667e-05	-4.50388e-06	1.01123e-05	-1.00322e-05	1.33272e-05	8.54582e-06	-1.68197e-06	2.03755e-05	1.17719e-06	3.49805e-06	-2.60584e-05	1.43219e-05	-2.53506e-06	-1.9392e-05
4.02304	-1.10567e-05	-6.34044e-06	1.69314e-06	2.30167e-05	2.2823e-05	1.56052e-05	3.81898e-05	-2.14297e-05	5.44824e-06	1.4063e-05	2.1439e-05	-1.60374e-06	5.15394e-06	3.08622e-05	1.18744e-05	7.56793e-06	1.87848e-05	2.00607e-05	1.47335e-06	9.73418e-06	7.44499e-06	-1.19582e-06	1.66502e-05	-3.53716e-06	-7.17118e-06	4.89503e-06	6.61425e-06	-7.10599e-06	-4.68828e-06	-1.01682e-05	5.87106e-06	1.79783e-05	-1.29491e-05	-2.31154e-06	6.67013e-06	1.10697e-05	-2.7325e-06	8.52533e-06	-1.16676e-05	6.48201e-06	1.47e-05	-2.80701e-06	1.58977e-05	1.97254e-06	-1.19396e-06	-2.76808e-05	1.5771e-05	3.05474e-06	-1.71103e-05
4.03769	-1.27349e-05	-1.47205e-05	-1.8049e-06	1.50669e-05	2.03494e-05	1.49757e-05	3.11248e-05	-1.93268e-05	1.00899e-05	1.39475e-05	2.02879e-05	-3.53903e-08	7.78213e-06	2.76268e-05	1.27088e-05	-1.89431e-06	2.1575e-05	2.01128e-05	1.03749e-05	8.5514e-06	9.21078e-06	-2.86475e-06	1.98223e-05	-4.95277e-06	-8.20495e-06	3.35276e-06	7.87899e-06	-8.49739e-06	4.51319e-06	-8.03731e-06	9.31323e-07	1.69612e-05	-5.07943e-06	-5.68107e-06	8.61846e-06	1.12765e-05	-9.61125e-07	6.93835e-06	-1.33049e-05	-9.83477e-07	1.96174e-05	-2.06754e-07	1.01775e-05	2.76789e-06	-4.63985e-06	-2.43355e-05	1.59778e-05	8.02428e-06	-1.48229e-05
4.05234	-1.41282e-05	-1.43964e-05	-4.73298e-06	6.85453e-06	2.17557e-05	1.21854e-05	2.08281e-05	-1.43833e-05	1.10343e-05	1.46721e-05	1.54115e-05	3.05474e-06	1.05631e-05	2.3162e-05	9.27597e-06	-1.05333e-05	2.09752e-05	2.05617e-05	2.0152e-05	7.95908e-06	1.21146e-05	-1.51061e-06	1.96304e-05	-5.81332e-06	-6.42426e-06	-7.63685e-07	1.54506e-05	-9.18843e-06	1.47969e-05	-6.3628e-06	0	1.41449e-05	3.46266e-06	-6.77258e-06	7.82683e-06	1.10418e-05	-6.37025e-07	3.66941e-06	-1.51992e-05	-8.706e-06	2.09641e-05	4.25428e-06	8.44151e-06	3.87616e-06	-4.82798e-06	-1.80658e-05	1.50464e-05	9.0003e-06	-1.02874e-05
4.06699	-1.55196e-05	-1.28318e-05	-5.18002e-06	-1.13621e-07	2.3162e-05	9.39891e-06	1.05333e-05	-1.06785e-05	9.49576e-06	1.41542e-05	1.05388e-05	6.14859e-06	1.33459e-05	1.86972e-05	5.84126e-06	-1.91685e-05	2.03773e-05	2.10144e-05	2.99308e-05	7.37049e-06	1.50204e-05	-1.39326e-06	1.69575e-05	-6.67013e-06	-2.15694e-06	-3.63775e-06	2.3026e-05	-1.11219e-05	2.26032e-05	-4.68455e-06	1.55158e-06	1.2571e-05	1.20047e-05	-7.86223e-06	7.03521e-06	1.08089e-05	-3.12924e-07	4.00469e-07	-1.70898e-05	-1.76691e-05	1.98279e-05	7.47479e-06	6.70925e-06	7.05384e-06	-8.75443e-07	-9.72487e-06	1.41189e-05	9.35607e-06	-6.99237e-06
4.08164	-1.63391e-05	-7.96281e-06	-2.89641e-06	-2.44752e-06	2.5522e-05	5.87851e-06	1.13063e-06	-5.70901e-06	6.28084e-06	1.44187e-05	6.00703e-06	8.31485e-06	1.64174e-05	1.07307e-05	1.73226e-06	-2.42572e-05	1.76225e-05	1.82725e-05	3.38275e-05	9.05618e-06	1.61529e-05	2.24449e-06	9.86084e-06	-8.48062e-06	4.63054e-06	-6.38515e-06	2.9983e-05	-1.2625e-05	2.69115e-05	-3.6303e-06	5.34765e-06	1.0239e-05	1.51303e-05	-7.37421e-06	6.53975e-06	1.23307e-05	-1.73971e-06	-2.07499e-06	-1.73096e-05	-2.30931e-05	1.51992e-05	6.53975e-06	6.15977e-06	9.69507e-06	6.61239e-06	-2.01724e-06	1.21146e-05	4.96022e-06	-5.50598e-06
4.09629	-1.71587e-05	-1.84961e-06	1.87196e-06	-3.53716e-06	2.78857e-05	4.42937e-06	-4.12948e-06	9.12696e-08	5.88596e-07	1.34464e-05	1.47708e-06	9.24245e-06	1.70097e-05	1.52178e-06	-2.37301e-06	-2.93441e-05	1.48695e-05	1.28448e-05	3.2343e-05	1.23996e-05	1.6043e-05	5.26384e-06	2.76417e-06	-9.04873e-06	1.39028e-05	-7.89203e-06	3.69437e-05	-1.68178e-05	2.58442e-05	3.20375e-07	1.0388e-05	6.45965e-06	1.41226e-05	-7.71135e-06	8.53278e-06	1.50986e-05	-3.16277e-06	-3.30992e-06	-1.50464e-05	-2.72784e-05	1.05686e-05	5.60656e-06	5.60842e-06	1.29584e-05	1.53407e-05	7.24569e-07	8.86805e-06	-1.30013e-06	-6.50249e-06
4.11094	-1.82372e-05	2.14204e-07	5.42216e-06	-3.61353e-07	2.57194e-05	1.2964e-06	-4.91366e-06	5.19305e-06	-4.97513e-06	1.07531e-05	1.65589e-06	6.74091e-06	1.76225e-05	-7.20657e-06	-2.86102e-06	-3.27602e-05	1.12094e-05	5.01052e-06	2.69543e-05	1.15354e-05	1.20532e-05	5.73136e-06	-6.58259e-06	-7.36862e-06	2.16477e-05	-8.97236e-06	4.02816e-05	-1.98353e-05	1.97832e-05	5.37001e-06	1.43386e-05	2.60212e-06	7.41892e-06	-4.58397e-06	9.89996e-06	1.68309e-05	-2.72319e-06	-1.92039e-06	-1.2707e-05	-2.62614e-05	6.94767e-06	4.24497e-06	5.2657e-06	1.39438e-05	2.26218e-05	-2.32831e-07	6.70925e-06	-9.73232e-06	-7.96281e-06
4.12559	-1.68309e-05	2.90014e-06	7.7337e-06	5.29923e-06	1.98316e-05	-1.83284e-06	-1.97627e-06	7.81007e-06	-9.29832e-06	8.67993e-06	1.83284e-06	3.00072e-06	1.5758e-05	-1.59368e-05	-8.62405e-07	-3.49358e-05	7.55303e-06	-2.82191e-06	2.15676e-05	1.06748e-05	8.06339e-06	7.44499e-06	-1.34464e-05	-5.06267e-06	2.81539e-05	-6.94394e-06	4.11384e-05	-2.0368e-05	1.12411e-05	1.35247e-05	1.70507e-05	-1.87568e-06	7.20844e-07	-1.45473e-06	1.12709e-05	1.8565e-05	-2.28174e-06	-1.15111e-06	-1.16061e-05	-1.94497e-05	6.22682e-06	5.57303e-06	7.40774e-06	1.41021e-05	2.57641e-05	-3.25963e-06	4.54858e-06	-1.75424e-05	-8.1826e-06
4.14024	-1.24089e-05	2.42144e-06	8.56072e-06	1.2191e-05	9.20147e-06	-6.20075e-06	-8.00937e-08	7.57538e-06	-1.2286e-05	9.59262e-06	4.98444e-06	-1.10827e-06	1.20401e-05	-2.2037e-05	3.27453e-06	-3.52114e-05	3.89852e-06	-8.4769e-06	1.55699e-05	7.50087e-06	6.05918e-06	7.70763e-06	-1.58809e-05	-1.8049e-06	2.88319e-05	-5.70714e-06	3.85903e-05	-1.79596e-05	2.67103e-06	2.28155e-05	2.06139e-05	-5.5898e-06	-5.30854e-06	4.61377e-06	1.01943e-05	1.6693e-05	-1.6354e-06	6.81728e-07	-1.18949e-05	-6.4075e-06	8.39308e-06	1.0265e-05	1.09021e-05	1.30478e-05	2.51308e-05	-8.11927e-06	3.74392e-06	-2.01818e-05	-7.68527e-06
4.15489	-7.9833e-06	7.0408e-07	6.90855e-06	1.7846e-05	-1.42679e-06	-1.05649e-05	1.81608e-06	7.34255e-06	-1.527e-05	1.17458e-05	1.06245e-05	-4.59701e-06	7.08364e-06	-2.50302e-05	4.93042e-06	-3.23821e-05	-9.96515e-07	-1.35079e-05	1.20569e-05	6.19143e-06	5.2955e-06	6.31809e-06	-1.29361e-05	2.07871e-06	2.5373e-05	-6.53788e-06	3.60422e-05	-1.55512e-05	-5.89713e-06	3.08659e-05	2.1698e-05	-8.4769e-06	-7.19726e-06	1.1513e-05	6.6366e-06	1.35824e-05	-9.89065e-07	2.5183e-06	-1.21817e-05	7.87899e-06	1.30422e-05	1.74418e-05	1.68793e-05	1.1377e-05	2.07722e-05	-1.04923e-05	1.69687e-06	-2.13683e-05	-3.04915e-06
4.16954	-1.85333e-06	-1.41561e-06	3.57255e-06	2.17911e-05	-1.10958e-05	-1.48527e-05	1.25729e-06	4.3679e-06	-1.73487e-05	1.85799e-05	1.47838e-05	-5.37001e-06	1.37463e-06	-2.39275e-05	3.53344e-06	-2.79751e-05	-5.06267e-06	-1.62106e-05	1.07139e-05	4.83915e-06	1.05593e-05	4.92297e-06	-5.04963e-06	4.74229e-06	1.61976e-05	-6.99237e-06	3.10633e-05	-9.0301e-06	-1.2707e-05	3.55281e-05	2.18973e-05	-1.15074e-05	-4.14811e-06	1.66409e-05	-2.09175e-06	9.95398e-06	-2.82563e-06	-4.07919e-07	-1.45398e-05	2.15154e-05	1.68122e-05	2.01184e-05	2.34265e-05	1.28746e-05	1.39046e-05	-8.64826e-06	-3.74392e-07	-1.74586e-05	3.52785e-06
4.18419	4.28036e-06	-2.91318e-06	1.4808e-06	2.20146e-05	-1.95242e-05	-1.85184e-05	6.98492e-07	1.39326e-06	-1.94274e-05	2.47974e-05	1.77082e-05	-1.79745e-06	-4.33251e-06	-1.90977e-05	-3.42727e-07	-1.92206e-05	-7.88644e-06	-1.70507e-05	1.18557e-05	5.97537e-06	1.83061e-05	4.77582e-06	2.83495e-06	6.16908e-06	4.53927e-06	-8.6911e-06	2.60845e-05	-2.32831e-07	-1.49626e-05	3.39858e-05	2.16868e-05	-1.28802e-05	2.62819e-06	1.92858e-05	-9.57958e-06	6.94767e-06	-4.6622e-06	-3.33041e-06	-1.68961e-05	3.3088e-05	1.64472e-05	1.94851e-05	2.74945e-05	1.31298e-05	7.0408e-06	-6.80611e-06	-2.44379e-06	-1.35507e-05	1.01067e-05
4.19884	7.75978e-06	-3.33041e-06	-2.83308e-06	1.96509e-05	-2.55276e-05	-1.91294e-05	5.1409e-07	-4.13135e-06	-2.07797e-05	3.03201e-05	1.74809e-05	2.63751e-06	-7.23824e-06	-1.14068e-05	-5.64195e-06	-1.10026e-05	-8.08015e-06	-1.85966e-05	1.55792e-05	9.60566e-06	2.51494e-05	3.81842e-06	1.00099e-05	7.59773e-06	-8.05408e-06	-7.93673e-06	2.19792e-05	7.17118e-06	-1.36364e-05	2.75206e-05	1.96379e-05	-1.31391e-05	1.07791e-05	2.01184e-05	-1.668e-05	4.5076e-06	-3.47942e-06	-6.92531e-06	-1.65757e-05	3.68692e-05	1.27256e-05	1.29286e-05	2.90684e-05	1.41971e-05	1.60001e-06	-2.62447e-06	-2.91876e-06	-7.94791e-06	1.68215e-05
4.21349	1.12411e-05	-3.12738e-06	-5.90459e-06	1.48043e-05	-2.78037e-05	-1.78758e-05	3.29688e-07	-9.65782e-06	-2.21264e-05	3.37735e-05	1.31167e-05	6.24545e-06	-7.6592e-06	-2.47359e-06	-1.09412e-05	-2.78093e-06	-8.27387e-06	-2.01426e-05	1.93082e-05	1.19954e-05	2.95117e-05	3.78117e-07	1.47e-05	9.0301e-06	-1.81608e-05	-5.93998e-06	1.78721e-05	1.51955e-05	-1.10678e-05	1.67079e-05	1.75871e-05	-9.67272e-06	1.6449e-05	1.66111e-05	-2.00551e-05	3.92832e-06	-2.29478e-06	-9.89623e-06	-1.50111e-05	3.48613e-05	6.10761e-06	3.68245e-06	2.81595e-05	1.4022e-05	-3.84077e-06	1.55531e-06	-3.3956e-06	-3.58559e-06	2.10535e-05
4.22814	1.09188e-05	8.13976e-07	-9.28529e-06	8.0429e-06	-2.69767e-05	-1.41673e-05	1.54227e-06	-1.45752e-05	-2.28286e-05	3.0918e-05	8.10437e-06	8.93697e-06	-5.54882e-06	5.65685e-06	-1.4998e-05	4.76837e-06	-7.32951e-06	-2.30297e-05	2.41734e-05	1.49142e-05	2.883e-05	-2.67476e-06	1.58995e-05	1.07829e-05	-2.41287e-05	-3.61726e-06	1.68961e-05	2.07145e-05	-7.33323e-06	7.76164e-06	1.5201e-05	-3.98234e-06	1.92467e-05	1.2612e-05	-1.82316e-05	3.76254e-06	5.17815e-07	-9.07853e-06	-1.16359e-05	2.75355e-05	-2.60584e-06	-3.40492e-06	2.43541e-05	9.60566e-06	-5.55813e-06	4.79072e-06	-1.71363e-07	4.00469e-07	2.24933e-05
4.24279	9.35607e-06	5.37932e-06	-1.01812e-05	2.52575e-06	-2.61497e-05	-1.0455e-05	2.75858e-06	-1.88723e-05	-2.22884e-05	2.37171e-05	3.09758e-06	7.90134e-06	-9.49949e-07	1.131e-05	-1.6572e-05	9.21451e-06	-5.1409e-06	-2.52966e-05	2.90386e-05	1.59722e-05	2.4423e-05	-3.23914e-06	1.58604e-05	1.39866e-05	-2.59578e-05	1.39698e-06	1.71643e-05	2.25082e-05	-2.35625e-06	-5.62519e-07	1.28187e-05	-3.61353e-07	1.79075e-05	8.40612e-06	-1.26828e-05	1.11945e-06	4.57466e-06	-7.01658e-06	-7.01845e-06	1.58679e-05	-1.13156e-05	-5.52274e-06	2.05524e-05	1.46776e-06	-4.78886e-06	6.16536e-06	6.7763e-06	5.00865e-06	2.14484e-05
4.25744	5.85243e-06	1.26511e-05	-8.06712e-06	1.41002e-06	-2.22214e-05	-6.92531e-06	2.99327e-06	-1.77007e-05	-2.18432e-05	1.451e-05	1.71363e-07	5.68107e-06	4.36045e-06	1.4659e-05	-1.58064e-05	1.15708e-05	-3.46638e-06	-2.44882e-05	3.2289e-05	1.62851e-05	1.84905e-05	-2.41213e-06	1.57934e-05	1.63745e-05	-2.27708e-05	2.48291e-06	1.78069e-05	2.27187e-05	1.76765e-06	-3.4105e-06	1.12727e-05	1.34483e-06	1.29379e-05	5.91949e-06	-4.41074e-06	-3.67314e-06	5.34393e-06	-2.31154e-06	-2.9318e-06	6.33672e-06	-1.52178e-05	-4.36418e-06	1.72518e-05	-4.89503e-06	-5.56931e-07	4.82425e-06	1.41375e-05	1.14646e-05	1.66539e-05
4.27209	-1.32248e-07	1.99247e-05	-3.47011e-06	1.53482e-06	-1.82893e-05	-3.39188e-06	3.22983e-06	-1.6531e-05	-2.13925e-05	6.5472e-06	-2.71946e-07	3.45893e-06	7.19354e-06	1.67675e-05	-1.50409e-05	1.39307e-05	-1.78814e-06	-2.36798e-05	3.55411e-05	1.6598e-05	1.2558e-05	-1.58511e-06	1.57282e-05	2.00067e-05	-1.70991e-05	4.81308e-06	1.84514e-05	2.29329e-05	5.89713e-06	-6.25849e-06	9.7286e-06	3.05474e-06	7.97212e-06	3.43286e-06	3.86313e-06	-1.05295e-05	1.97813e-06	3.241e-07	1.15484e-06	-1.12131e-06	-1.49813e-05	-1.13808e-06	1.39512e-05	-1.00154e-05	6.15977e-06	4.72367e-06	2.15005e-05	1.79205e-05	1.18595e-05
4.28674	-7.28108e-06	2.52444e-05	2.7325e-06	5.16698e-06	-1.32974e-05	-2.02097e-06	9.83477e-07	-1.34334e-05	-1.91592e-05	1.13063e-06	1.5609e-06	2.19606e-06	1.02818e-05	1.60821e-05	-1.28783e-05	1.34073e-05	1.6205e-06	-1.68309e-05	3.58969e-05	1.84029e-05	9.59821e-06	-5.21541e-07	1.58455e-05	2.03643e-05	-9.87761e-06	7.20657e-06	1.60169e-05	2.29646e-05	1.00508e-05	-6.06477e-06	7.61449e-06	2.48849e-06	3.16277e-06	2.24076e-06	1.12578e-05	-1.72835e-05	-5.68293e-06	5.24707e-06	5.00865e-06	-3.40864e-06	-1.01682e-05	1.99862e-06	1.0442e-05	-8.86433e-06	1.36234e-05	6.82101e-06	2.65073e-05	2.05878e-05	9.28901e-06
4.30139	-1.1947e-05	2.7461e-05	1.01775e-05	9.41753e-06	-8.30553e-06	-6.46338e-07	-1.26101e-06	-1.03358e-05	-1.69259e-05	-3.0417e-06	5.87851e-06	9.35048e-07	1.0889e-05	1.4158e-05	-1.07139e-05	1.28839e-05	5.031e-06	-9.98378e-06	3.62527e-05	2.14484e-05	9.12696e-06	5.43892e-07	1.34781e-05	1.94833e-05	-2.65427e-06	9.60194e-06	1.35861e-05	2.29999e-05	1.42064e-05	-5.87106e-06	5.50225e-06	1.92598e-06	-1.64844e-06	4.30271e-07	1.74101e-05	-2.0314e-05	-1.45845e-05	9.55351e-06	8.86247e-06	-3.83146e-06	-1.62609e-06	2.03401e-06	6.93835e-06	-3.3658e-06	1.98502e-05	6.23241e-06	2.73809e-05	2.11895e-05	6.72229e-06
4.31604	-1.49086e-05	2.46577e-05	1.51861e-05	9.9279e-06	-4.01959e-06	1.67079e-06	-2.57045e-06	-1.19843e-05	-1.43647e-05	-5.33834e-06	8.65757e-06	9.79751e-07	9.85339e-06	1.33161e-05	-6.3926e-06	9.56655e-06	8.55699e-06	-1.2964e-06	3.35462e-05	2.56859e-05	1.16192e-05	-2.25753e-06	1.20066e-05	1.51992e-05	4.3232e-06	1.56295e-05	8.72836e-06	2.40449e-05	1.78441e-05	-4.72367e-06	2.50898e-06	5.44451e-06	-5.68666e-06	-2.60025e-06	2.0355e-05	-1.97515e-05	-2.2402e-05	1.28001e-05	1.055e-05	-2.71946e-06	7.18795e-06	4.91738e-07	4.55789e-06	7.47479e-06	2.3013e-05	6.49132e-06	2.47322e-05	1.70972e-05	7.80448e-06
4.33069	-1.53836e-05	2.24765e-05	1.89561e-05	5.47431e-06	1.51247e-06	4.61005e-06	-3.87616e-06	-1.36346e-05	-1.18017e-05	-7.62939e-06	1.14422e-05	1.02445e-06	8.81962e-06	1.24797e-05	-2.06567e-06	6.2529e-06	1.20886e-05	6.15232e-06	2.83606e-05	2.86829e-05	1.41114e-05	-5.05708e-06	1.0537e-05	1.09188e-05	1.13025e-05	2.16588e-05	3.87244e-06	2.38512e-05	1.89971e-05	-3.57255e-06	1.99862e-06	1.02073e-05	-9.72115e-06	-5.62519e-06	2.32998e-05	-1.62888e-05	-2.4423e-05	1.89431e-05	1.22376e-05	-1.60746e-06	1.60001e-05	-1.05053e-06	2.17929e-06	1.7073e-05	2.36947e-05	4.26732e-06	1.96025e-05	1.17626e-05	8.88854e-06
4.34534	-1.4361e-05	2.07722e-05	2.11447e-05	-2.74554e-06	4.8168e-06	6.63102e-06	-3.14228e-06	-1.67564e-05	-9.46969e-06	-9.28901e-06	1.24108e-05	-4.04194e-07	8.30181e-06	1.1513e-05	1.48453e-06	1.04681e-06	1.17868e-05	1.43219e-05	2.18265e-05	2.95341e-05	1.73803e-05	-8.23103e-06	1.25058e-05	6.66268e-06	1.75852e-05	2.62484e-05	3.46638e-06	2.27224e-05	1.71512e-05	-5.21541e-07	1.66893e-06	1.64695e-05	-1.28038e-05	-6.63847e-06	2.27019e-05	-1.07437e-05	-1.93566e-05	2.30838e-05	1.21407e-05	-1.30944e-06	2.00029e-05	6.78003e-07	-1.67452e-06	2.39834e-05	1.98483e-05	6.0536e-07	1.44709e-05	7.66851e-06	9.14373e-06
4.35999	-1.08536e-05	2.03103e-05	2.33371e-05	-1.09635e-05	8.12486e-06	9.89251e-06	7.82311e-08	-1.86358e-05	-7.13952e-06	-1.09468e-05	1.3385e-05	-5.88596e-07	1.02688e-05	1.17868e-05	5.03287e-06	-4.1537e-06	1.14907e-05	2.24952e-05	1.5296e-05	2.91467e-05	1.81701e-05	-1.0578e-05	1.86134e-05	3.23541e-06	2.13832e-05	2.96012e-05	3.05846e-06	2.0355e-05	1.28262e-05	2.53133e-06	3.82401e-06	2.39722e-05	-1.58809e-05	-8.88854e-06	1.96248e-05	-3.74764e-06	-8.91089e-06	2.4328e-05	1.08052e-05	-3.49432e-06	2.02805e-05	4.89503e-06	-6.76699e-06	2.9033e-05	1.35209e-05	-3.05474e-06	1.18241e-05	4.8168e-06	9.40077e-06
4.37464	-8.04663e-06	2.31806e-05	2.46167e-05	-1.6395e-05	1.02576e-05	1.04178e-05	4.16115e-06	-1.77138e-05	-4.41633e-06	-9.43802e-06	1.20271e-05	2.29105e-07	1.49179e-05	7.14138e-06	4.33251e-06	-6.17281e-06	9.81241e-06	2.80477e-05	1.21426e-05	2.63825e-05	1.57934e-05	-9.68948e-06	2.77329e-05	2.43075e-06	2.38959e-05	3.07299e-05	6.1132e-06	1.61044e-05	9.54419e-06	5.97723e-06	8.20495e-06	2.80347e-05	-1.54506e-05	-8.37632e-06	1.25635e-05	2.7474e-06	4.5225e-06	2.02581e-05	6.81914e-06	-5.10551e-06	1.60784e-05	1.21463e-05	-1.12355e-05	2.8817e-05	6.58818e-06	-2.79024e-06	1.26641e-05	2.8573e-06	9.60566e-06
4.38929	-5.23776e-06	2.54344e-05	2.46577e-05	-1.80993e-05	1.11535e-05	1.09412e-05	9.48831e-06	-1.18259e-05	-2.9318e-06	-8.54582e-06	1.0673e-05	1.04681e-06	1.95671e-05	1.25356e-06	1.15111e-06	-9.42685e-06	8.1379e-06	3.36021e-05	8.99099e-06	2.36183e-05	1.34166e-05	-9.42126e-06	3.56119e-05	4.109e-06	2.26833e-05	2.9996e-05	9.1698e-06	1.1852e-05	6.26221e-06	1.00452e-05	1.38301e-05	2.96142e-05	-1.12932e-05	-6.00144e-06	5.50225e-06	9.24617e-06	1.79559e-05	1.61882e-05	2.83495e-06	-6.71484e-06	1.18744e-05	1.93976e-05	-1.57002e-05	2.86028e-05	-3.39001e-07	-4.52623e-07	1.7643e-05	2.96719e-06	9.81241e-06
4.40394	-3.85381e-06	2.7556e-05	2.31713e-05	-1.53668e-05	1.21016e-05	1.215e-05	1.53091e-05	-3.94695e-06	-3.95812e-06	-6.16908e-06	8.17701e-06	2.93925e-06	2.25343e-05	-4.78886e-06	-2.93553e-06	-1.17775e-05	9.17539e-06	3.71356e-05	8.39867e-06	2.08411e-05	8.45455e-06	-5.93252e-06	3.92757e-05	6.66641e-06	1.97887e-05	2.80477e-05	1.14739e-05	8.32416e-06	6.21378e-06	9.68948e-06	2.06176e-05	2.64756e-05	-5.11855e-06	-3.9991e-06	-1.6354e-06	1.17589e-05	2.63974e-05	8.59983e-06	-2.57418e-06	-5.89713e-06	6.09457e-06	2.43094e-05	-1.76858e-05	2.69804e-05	-3.25963e-06	6.21378e-06	2.35531e-05	2.60957e-06	1.31205e-05
4.41859	-2.46614e-06	2.90591e-05	2.04463e-05	-9.53116e-06	1.05649e-05	1.64658e-05	1.98856e-05	3.31365e-06	-4.98258e-06	-3.78862e-06	5.68293e-06	4.83356e-06	2.55052e-05	-1.08313e-05	-7.02217e-06	-1.35079e-05	1.14571e-05	3.69474e-05	9.05246e-06	1.86879e-05	3.49432e-06	-4.50946e-06	3.88008e-05	7.15442e-06	1.68961e-05	2.60975e-05	1.37817e-05	6.04242e-06	8.65199e-06	9.33744e-06	2.49241e-05	2.2715e-05	2.2985e-06	-4.4778e-06	-5.04777e-06	1.32397e-05	2.90461e-05	-6.4075e-07	-5.49667e-06	-2.79956e-06	2.38232e-06	2.3637e-05	-1.63559e-05	2.39089e-05	-2.4531e-06	1.47466e-05	2.94633e-05	2.2538e-06	1.64304e-05
4.43324	-6.72415e-07	2.53208e-05	1.77938e-05	-5.88037e-06	9.54978e-06	2.29869e-05	2.11112e-05	8.51974e-06	-7.38353e-06	-5.46314e-06	3.08082e-06	6.916e-06	2.39965e-05	-1.59461e-05	-9.12137e-06	-1.58623e-05	1.54693e-05	3.49078e-05	8.6166e-06	1.98446e-05	-3.78117e-07	-2.81259e-06	3.11695e-05	7.24196e-06	1.3113e-05	2.32868e-05	1.35973e-05	5.73136e-06	1.15223e-05	9.23313e-06	2.61869e-05	1.74977e-05	9.84222e-06	-6.76326e-06	-2.88337e-06	1.23493e-05	2.63471e-05	-5.30854e-06	-7.16746e-06	1.02445e-06	-2.99886e-07	1.85166e-05	-1.17067e-05	2.064e-05	2.28919e-06	2.24113e-05	3.05306e-05	3.48873e-06	2.1141e-05
4.44789	2.3637e-06	1.66185e-05	1.39046e-05	-3.47197e-06	7.29412e-06	3.19909e-05	1.86153e-05	1.18613e-05	-9.78634e-06	-7.13952e-06	4.787e-07	8.38004e-06	2.12472e-05	-1.60914e-05	-9.97446e-06	-1.75908e-05	1.94851e-05	3.16296e-05	5.69969e-06	2.10013e-05	-1.76951e-06	-1.94274e-06	1.94013e-05	5.26011e-06	9.32999e-06	1.86153e-05	9.69321e-06	7.90507e-06	1.31559e-05	7.26804e-06	2.49688e-05	9.79565e-06	1.49012e-05	-9.04873e-06	1.76579e-06	1.06376e-05	1.95112e-05	-1.08015e-05	-6.35348e-06	6.71111e-06	-1.74344e-06	9.67085e-06	-5.81332e-06	1.79913e-05	7.03521e-06	2.71797e-05	2.58069e-05	1.82725e-06	2.58554e-05
4.46254	6.87316e-06	6.60494e-06	1.19265e-05	-6.63847e-06	4.59701e-06	4.06206e-05	1.20848e-05	9.87947e-06	-8.87737e-06	-9.69321e-06	-5.71832e-07	8.58679e-06	1.77454e-05	-1.32658e-05	-8.4769e-06	-1.70749e-05	2.23331e-05	2.64719e-05	8.17701e-07	2.36202e-05	-9.61125e-07	1.00769e-06	7.94418e-06	3.57628e-06	8.31485e-06	1.00005e-05	4.43868e-06	1.08536e-05	1.16844e-05	7.5791e-06	1.96118e-05	3.46638e-06	1.58735e-05	-1.24983e-05	8.78982e-06	7.12276e-06	1.394e-05	-1.33887e-05	-2.64123e-06	1.06655e-05	-2.51271e-06	1.48453e-06	-5.1409e-07	1.47745e-05	1.26865e-05	2.85991e-05	1.63745e-05	2.42144e-07	2.88058e-05
4.47719	1.13826e-05	-3.40492e-06	9.95211e-06	-9.17912e-06	3.14228e-06	4.42825e-05	4.31202e-06	7.27735e-06	-7.96653e-06	-1.22432e-05	-1.6205e-06	8.79727e-06	1.42474e-05	-9.19588e-06	-4.49456e-06	-1.65533e-05	2.27019e-05	2.00775e-05	-4.06429e-06	2.62391e-05	-1.52737e-07	5.20237e-06	-1.02818e-06	4.37722e-06	9.78634e-06	2.62447e-06	-8.12113e-07	1.31838e-05	8.97236e-06	1.09915e-05	1.17719e-05	2.38419e-07	1.5609e-05	-1.65664e-05	1.58194e-05	3.61167e-06	8.37445e-06	-1.47298e-05	3.55393e-06	1.58604e-05	-3.28198e-06	-6.69993e-06	4.78514e-06	1.03191e-05	1.58548e-05	2.75392e-05	4.46104e-06	-3.82215e-06	2.92789e-05
4.49184	1.64621e-05	-9.05991e-06	8.45827e-06	-1.30385e-05	1.88127e-06	4.28893e-05	-2.79583e-06	1.99117e-06	-3.56697e-06	-1.09803e-05	-3.49432e-06	7.74302e-06	1.07009e-05	-2.87406e-06	1.76206e-06	-1.27163e-05	1.91554e-05	1.65626e-05	-7.5493e-06	2.79564e-05	2.42144e-06	1.06115e-05	-3.74764e-06	8.15652e-06	1.2612e-05	-6.19702e-06	-7.00541e-06	1.30199e-05	6.56396e-06	1.33067e-05	4.32506e-06	7.63685e-07	1.18949e-05	-1.78926e-05	1.85389e-05	9.31323e-08	5.24148e-06	-1.33105e-05	1.11759e-05	1.72481e-05	-1.51061e-06	-1.27088e-05	5.88968e-06	8.67061e-06	1.55922e-05	2.5833e-05	-6.34603e-06	-7.04825e-06	2.8668e-05
4.50649	2.15415e-05	-1.34725e-05	9.45106e-06	-1.46236e-05	2.68966e-06	3.52915e-05	-7.83429e-06	-2.25939e-06	8.34465e-07	-9.71556e-06	-5.36628e-06	6.68876e-06	7.15815e-06	3.44962e-06	8.02055e-06	-1.0116e-05	1.31298e-05	1.24276e-05	-9.79379e-06	2.59485e-05	6.23614e-06	1.87121e-05	-2.32831e-06	1.3385e-05	1.41989e-05	-1.00508e-05	-1.19563e-05	1.34781e-05	4.1537e-06	1.68644e-05	-6.37025e-07	3.76999e-06	1.06618e-05	-1.98353e-05	1.75368e-05	1.13063e-06	5.00865e-06	-1.04439e-05	1.87997e-05	1.98763e-05	2.74554e-06	-1.74772e-05	6.9961e-06	5.78351e-06	1.28523e-05	2.41287e-05	-1.46683e-05	-1.02725e-05	2.5576e-05
4.52114	2.4138e-05	-1.37985e-05	9.51067e-06	-1.09412e-05	3.36953e-06	2.23145e-05	-9.63733e-06	-4.14252e-06	4.25056e-06	-4.41633e-06	-6.88061e-06	4.93601e-06	1.85333e-06	6.46338e-06	1.52122e-05	-7.69831e-06	5.80959e-06	1.15e-05	-9.2946e-06	2.29962e-05	9.14559e-06	2.49017e-05	3.82401e-06	1.58064e-05	1.28876e-05	-8.94256e-06	-1.4009e-05	1.15577e-05	5.67734e-06	2.16365e-05	-2.5481e-06	7.55303e-06	1.0414e-05	-2.08504e-05	1.07884e-05	5.37559e-06	4.93042e-06	-3.82401e-06	2.38381e-05	1.9867e-05	8.03359e-06	-1.86265e-05	7.689e-06	4.6175e-06	8.16956e-06	2.1955e-05	-1.76392e-05	-1.06525e-05	2.28193e-05
4.53579	2.67383e-05	-1.28839e-05	1.20569e-05	-6.01634e-06	4.05125e-06	1.14087e-05	-7.30343e-06	-3.9544e-06	7.67224e-06	8.82894e-07	-8.38935e-06	3.18512e-06	-3.44962e-06	9.47528e-06	2.2402e-05	-5.2806e-06	-1.51061e-06	1.11926e-05	-7.55489e-06	1.57002e-05	1.20569e-05	2.67439e-05	1.12224e-05	1.69873e-05	7.85291e-06	-3.27826e-06	-1.31652e-05	1.17067e-05	8.44151e-06	2.39238e-05	-7.30157e-07	1.32006e-05	1.01682e-05	-2.18619e-05	4.0438e-06	9.62242e-06	4.85219e-06	1.55158e-06	2.63918e-05	1.86153e-05	1.33235e-05	-1.97738e-05	8.38004e-06	4.06988e-06	4.72926e-06	1.8131e-05	-1.52271e-05	-8.96305e-06	1.8822e-05
4.55044	2.39722e-05	-1.09952e-05	1.36308e-05	1.67079e-06	6.26966e-06	4.84288e-07	-3.84822e-06	2.56673e-06	7.32578e-06	5.3402e-06	-6.99051e-06	1.39698e-06	-8.42474e-06	8.30553e-06	2.91783e-05	-6.82846e-06	-6.41495e-06	1.46236e-05	-5.72205e-06	6.19702e-06	1.31559e-05	2.41827e-05	1.88649e-05	1.28094e-05	-6.94767e-07	4.14066e-06	-8.81404e-06	1.41189e-05	1.22208e-05	2.43057e-05	3.90783e-06	1.55922e-05	1.03135e-05	-2.39126e-05	-1.85519e-06	1.36308e-05	4.49456e-06	7.66292e-06	2.55257e-05	1.64341e-05	1.76877e-05	-1.60653e-05	9.77702e-06	3.76627e-06	2.72132e-06	1.14422e-05	-1.06692e-05	-2.23145e-06	1.51042e-05
4.56509	2.12081e-05	-9.10461e-06	1.52085e-05	8.74139e-06	7.24569e-06	-5.47059e-06	8.53091e-07	9.70811e-06	6.97933e-06	9.79938e-06	-5.5898e-06	-3.91155e-07	-1.34017e-05	5.89713e-06	3.34717e-05	-8.37445e-06	-8.83639e-06	1.92951e-05	-3.88548e-06	-3.30061e-06	1.42548e-05	2.03811e-05	2.40244e-05	7.39098e-06	-9.24058e-06	1.15652e-05	-4.45917e-06	1.52886e-05	1.35172e-05	2.40672e-05	9.79006e-06	1.42604e-05	1.17011e-05	-2.34786e-05	-4.0289e-06	1.39177e-05	2.89641e-06	1.31559e-05	2.46577e-05	1.42511e-05	2.20519e-05	-1.23531e-05	1.11759e-05	3.46266e-06	7.15256e-07	4.75161e-06	-6.10761e-06	5.74253e-06	1.38693e-05
4.57974	1.6531e-05	-6.69993e-06	1.64248e-05	1.13118e-05	1.11703e-05	-6.55092e-06	3.66382e-06	1.7833e-05	6.143e-06	9.76957e-06	-3.15532e-06	-1.37649e-06	-1.4497e-05	4.52064e-06	3.51276e-05	-1.04923e-05	-6.44661e-06	2.10311e-05	-2.80328e-06	-1.08462e-05	1.56648e-05	1.59461e-05	2.90554e-05	-1.16788e-06	-1.56648e-05	1.76169e-05	-8.27014e-07	1.82576e-05	1.08574e-05	2.15136e-05	1.23084e-05	8.77678e-06	1.08369e-05	-1.97478e-05	-2.32458e-06	1.15e-05	7.0408e-07	1.44318e-05	2.1955e-05	1.3195e-05	2.26405e-05	-6.16163e-06	1.13863e-05	2.39536e-06	2.6077e-08	-8.3819e-07	-1.7006e-06	1.17254e-05	1.31521e-05
4.59439	1.18557e-05	-5.53206e-06	1.51563e-05	1.20234e-05	1.38562e-05	-5.14649e-06	2.75113e-06	2.40989e-05	5.30481e-06	9.74163e-06	-7.20844e-07	-1.12131e-06	-1.31093e-05	4.38653e-06	3.67817e-05	-1.26064e-05	-4.05498e-06	2.21506e-05	-2.95788e-06	-1.46683e-05	1.58325e-05	1.0889e-05	3.40901e-05	-7.86223e-06	-1.83638e-05	2.11857e-05	4.0438e-06	2.06046e-05	5.71273e-06	1.64751e-05	1.23437e-05	2.05636e-06	9.97633e-06	-1.41505e-05	3.10689e-06	7.22334e-06	9.96515e-07	1.26064e-05	2.04947e-05	1.27573e-05	2.32328e-05	3.1665e-08	1.15968e-05	1.32807e-06	-6.59376e-07	-5.80586e-06	3.94695e-06	1.46069e-05	1.49198e-05
4.60904	1.06171e-05	-3.77931e-06	1.16229e-05	8.85502e-06	1.93343e-05	5.71832e-07	-5.97909e-07	2.57902e-05	7.07433e-06	5.55813e-06	7.30157e-07	-3.98606e-07	-8.56072e-06	5.19864e-06	3.55113e-05	-1.04755e-05	-1.78814e-07	1.97608e-05	-1.68197e-06	-1.39028e-05	1.67117e-05	9.26666e-06	3.65824e-05	-1.22041e-05	-1.69184e-05	2.22083e-05	7.3351e-06	1.77305e-05	-1.66893e-06	1.00639e-05	8.56072e-06	-4.8168e-06	9.94839e-06	-6.83405e-06	7.83615e-06	4.28408e-06	7.33882e-07	6.27898e-06	1.9066e-05	1.4687e-05	2.06586e-05	4.63985e-06	1.1798e-05	1.52737e-07	9.31323e-08	-3.71784e-06	1.06785e-05	1.50427e-05	1.67172e-05
4.62369	1.18613e-05	-7.82311e-07	8.09319e-06	5.69038e-06	2.48104e-05	6.916e-06	-2.7027e-06	2.37599e-05	1.00844e-05	1.99489e-06	2.18302e-06	3.25963e-07	-4.01214e-06	6.01076e-06	3.4241e-05	-8.34465e-06	3.69921e-06	1.67545e-05	-1.64285e-06	-9.40822e-06	1.63503e-05	7.02217e-06	3.90783e-05	-1.53054e-05	-1.29901e-05	2.44752e-05	1.06264e-05	1.48583e-05	-9.04873e-06	3.65637e-06	4.77768e-06	-1.16881e-05	9.91859e-06	4.84288e-07	1.2571e-05	1.34856e-06	4.74975e-07	-4.84288e-08	1.76355e-05	1.66185e-05	1.80863e-05	9.2499e-06	1.2001e-05	-1.02445e-06	8.47504e-07	-1.62981e-06	1.74139e-05	1.61007e-05	1.97571e-05
4.63834	1.75554e-05	1.66893e-06	3.99351e-06	6.41681e-06	2.87089e-05	1.07344e-05	-1.85892e-06	2.04239e-05	1.3534e-05	-5.45755e-07	3.58187e-06	1.36159e-06	-2.10106e-06	7.54558e-06	3.04356e-05	-3.75696e-06	6.7465e-06	1.44169e-05	5.68107e-07	-8.27014e-07	1.20569e-05	5.07198e-06	3.7821e-05	-1.56518e-05	-7.45803e-06	2.38139e-05	1.20569e-05	9.07481e-06	-1.27312e-05	-1.52364e-06	1.41002e-06	-1.40052e-05	1.03042e-05	3.97302e-06	1.41971e-05	2.27988e-06	1.12131e-06	-3.73833e-06	1.6233e-05	1.73189e-05	1.38562e-05	1.23568e-05	1.08592e-05	-9.61125e-07	2.11783e-06	5.46314e-06	2.20519e-05	1.47689e-05	1.90716e-05
4.65299	2.32514e-05	5.36442e-06	2.37674e-06	7.14883e-06	3.01283e-05	1.45547e-05	1.46776e-06	1.83322e-05	1.69873e-05	-3.08454e-06	4.98444e-06	2.39909e-06	-1.88127e-07	9.08412e-06	2.6634e-05	8.34465e-07	9.79938e-06	1.20811e-05	2.78093e-06	7.75233e-06	7.76164e-06	2.50526e-06	3.53251e-05	-1.22692e-05	-3.16836e-06	2.2538e-05	1.34856e-05	5.36442e-06	-1.22767e-05	-3.39188e-06	5.27129e-07	-1.50818e-05	1.06916e-05	5.60284e-06	1.21016e-05	5.69411e-06	5.27129e-07	-8.04663e-06	1.48304e-05	1.80248e-05	9.63174e-06	1.54674e-05	9.71928e-06	-8.95932e-07	3.39188e-06	1.2558e-05	2.66917e-05	1.34371e-05	1.83899e-05
4.66764	2.88449e-05	5.99958e-06	3.01935e-06	1.19619e-05	2.75262e-05	1.44001e-05	8.30926e-06	1.84346e-05	1.69743e-05	-1.76206e-06	7.64243e-06	5.33089e-06	-1.11945e-06	9.69879e-06	2.0517e-05	3.92087e-06	1.21556e-05	1.30162e-05	3.94695e-06	1.40797e-05	5.58794e-09	-5.92321e-07	2.86065e-05	-7.00913e-06	1.44541e-06	1.97757e-05	1.16229e-05	3.58559e-06	-7.34814e-06	-2.60025e-06	3.80538e-06	-1.50632e-05	1.07661e-05	3.75696e-06	8.33534e-06	1.15801e-05	-1.9297e-06	-6.34603e-06	1.57226e-05	1.73319e-05	7.35559e-06	1.527e-05	5.59911e-06	3.8743e-07	2.62819e-06	1.74101e-05	2.5576e-05	1.14441e-05	1.22152e-05
4.68229	3.19593e-05	6.6366e-06	6.14673e-06	1.5948e-05	2.0789e-05	1.21761e-05	1.51508e-05	1.85389e-05	1.69631e-05	8.00937e-07	1.27833e-05	9.50508e-06	-2.05077e-06	1.03135e-05	1.44038e-05	7.00913e-06	1.45137e-05	1.39512e-05	5.11482e-06	2.04071e-05	-7.75047e-06	-3.6899e-06	2.18917e-05	-1.74902e-06	6.06105e-06	1.6395e-05	8.51974e-06	7.60145e-06	4.787e-07	-3.59491e-07	7.08364e-06	-1.50409e-05	1.08443e-05	1.9148e-06	4.57093e-06	1.74716e-05	-4.38653e-06	-4.64544e-06	1.66148e-05	1.66409e-05	5.07943e-06	1.50725e-05	1.4808e-06	1.67079e-06	1.86451e-06	2.10237e-05	2.19792e-05	7.594e-06	4.79817e-06
4.69694	3.07262e-05	3.11062e-06	8.59983e-06	1.82837e-05	1.14124e-05	1.16844e-05	1.89915e-05	2.10479e-05	1.15186e-05	6.44289e-06	1.66818e-05	1.1351e-05	-2.25753e-06	1.22208e-05	1.18073e-05	5.75185e-06	1.62497e-05	1.57002e-05	1.91107e-06	2.23368e-05	-1.39289e-05	-7.79517e-06	1.6544e-05	8.11554e-06	1.12709e-05	1.3439e-05	4.01773e-06	1.35601e-05	6.5472e-06	4.54858e-06	9.17166e-06	-1.35172e-05	1.17999e-05	9.23872e-07	1.6354e-06	2.18879e-05	-8.5514e-06	-1.05798e-06	1.71959e-05	1.55475e-05	5.62146e-06	1.16415e-05	-2.61329e-06	2.89083e-06	-7.07805e-07	2.15359e-05	1.72928e-05	2.52761e-06	-2.30782e-06
4.71159	2.53562e-05	-2.48663e-06	1.10567e-05	2.06176e-05	2.03587e-06	9.95211e-06	2.03513e-05	2.23182e-05	6.07781e-06	1.20886e-05	2.05841e-05	1.31968e-05	-2.46428e-06	1.41319e-05	9.21078e-06	4.49456e-06	1.79894e-05	1.68309e-05	-2.53133e-06	2.05468e-05	-1.63782e-05	-1.00397e-05	1.12001e-05	1.79783e-05	1.64825e-05	1.04848e-05	-4.787e-07	1.95187e-05	1.26157e-05	9.45665e-06	1.12634e-05	-1.07493e-05	1.52402e-05	1.17719e-06	-1.30013e-06	2.63043e-05	-1.27163e-05	2.53133e-06	1.77789e-05	1.50762e-05	7.4096e-06	4.49084e-06	-5.46128e-06	3.49246e-06	-5.76116e-06	2.08039e-05	1.2612e-05	-2.53879e-06	-9.41195e-06
4.72624	1.79168e-05	-8.11182e-06	1.05556e-05	1.80509e-05	-6.94208e-06	1.03097e-05	1.70115e-05	2.15769e-05	-3.42727e-07	1.71214e-05	2.07275e-05	1.3452e-05	-3.75137e-06	1.55605e-05	1.00452e-05	2.66731e-06	1.68085e-05	1.50893e-05	-8.14348e-06	1.63019e-05	-1.49142e-05	-1.03097e-05	1.08443e-05	2.68407e-05	2.13161e-05	1.17812e-05	-2.71946e-06	2.35531e-05	1.29975e-05	1.41095e-05	1.0876e-05	-7.5791e-06	2.03159e-05	3.92459e-06	-8.75443e-07	2.87071e-05	-1.59871e-05	4.76465e-06	1.64136e-05	1.44709e-05	8.80659e-06	-2.52575e-06	-3.92273e-06	4.32506e-06	-1.05985e-05	1.7833e-05	9.85339e-06	-5.29177e-06	-1.21593e-05
4.74089	1.04774e-05	-1.37333e-05	1.00583e-05	1.67284e-05	-1.34334e-05	1.19135e-05	1.36718e-05	2.08374e-05	-6.75954e-06	2.09175e-05	1.83862e-05	1.24667e-05	-5.03659e-06	1.69929e-05	1.08816e-05	8.40053e-07	1.56295e-05	1.33496e-05	-1.37575e-05	1.32974e-05	-1.09635e-05	-9.34117e-06	1.04904e-05	3.44608e-05	2.36686e-05	1.24574e-05	-3.71784e-06	2.17967e-05	1.04848e-05	1.73133e-05	1.04886e-05	-4.40702e-06	2.53916e-05	7.29784e-06	7.87899e-07	2.73865e-05	-1.80174e-05	7.62008e-06	1.50502e-05	1.38674e-05	1.02036e-05	-8.29995e-06	1.00583e-07	6.40191e-06	-1.54339e-05	1.61063e-05	9.57958e-06	-4.93973e-06	-1.11833e-05
4.75554	3.50364e-06	-1.40183e-05	9.84222e-06	1.20923e-05	-1.752e-05	1.53892e-05	1.20923e-05	1.95671e-05	-1.10306e-05	2.23815e-05	1.23475e-05	1.1079e-05	-8.39308e-06	1.56034e-05	1.3113e-05	3.28198e-06	1.49664e-05	9.45106e-06	-1.59293e-05	1.12765e-05	-4.55789e-06	-4.68455e-06	1.17384e-05	3.74001e-05	2.33296e-05	1.52662e-05	-4.38094e-06	1.50893e-05	7.0408e-06	1.88518e-05	1.20401e-05	6.91041e-07	2.90722e-05	8.3372e-06	4.16115e-06	2.6634e-05	-1.68923e-05	8.35396e-06	1.3737e-05	1.26418e-05	1.0306e-05	-1.19526e-05	7.58842e-06	9.40822e-06	-1.8565e-05	1.44318e-05	9.35607e-06	-7.20844e-07	-6.66268e-06
4.77019	-9.85339e-07	-1.24406e-05	1.08704e-05	5.59725e-06	-1.66409e-05	1.7006e-05	1.17552e-05	1.95373e-05	-1.40611e-05	1.88835e-05	5.07012e-06	9.07481e-06	-1.17496e-05	1.4212e-05	1.53482e-05	5.72205e-06	1.4307e-05	6.79307e-06	-1.56164e-05	1.04979e-05	1.84961e-06	-2.98023e-08	1.29901e-05	3.82699e-05	1.88556e-05	1.60094e-05	-5.04404e-06	9.0003e-06	4.83915e-06	1.66669e-05	1.4836e-05	5.16884e-06	3.0268e-05	8.76188e-06	8.77492e-06	2.21599e-05	-1.45268e-05	1.09505e-05	1.49105e-05	1.20401e-05	9.17166e-06	-1.18781e-05	1.38376e-05	1.30385e-05	-1.92076e-05	1.39996e-05	9.13627e-06	4.74043e-06	3.42727e-07
4.78484	-1.81049e-06	-8.88482e-06	1.54935e-05	1.19023e-06	-1.3113e-05	1.74511e-05	1.34651e-05	2.00458e-05	-1.47596e-05	1.04103e-05	-8.34465e-07	7.11344e-06	-1.30814e-05	1.45528e-05	1.57002e-05	8.63895e-06	1.54376e-05	6.23241e-06	-1.04178e-05	1.17943e-05	7.5195e-06	7.5791e-06	1.38432e-05	3.49171e-05	1.12969e-05	1.3249e-05	-5.69597e-06	3.34531e-06	3.28384e-06	1.32807e-05	1.89357e-05	9.70624e-06	2.86158e-05	8.94815e-06	1.41151e-05	1.87606e-05	-9.69693e-06	1.09412e-05	2.08206e-05	1.17775e-05	8.53278e-06	-6.66082e-06	1.89133e-05	1.49067e-05	-1.72351e-05	1.25412e-05	9.21078e-06	9.11765e-06	4.88572e-06
4.79949	1.50688e-06	-3.25963e-06	2.01184e-05	-1.35414e-06	-5.86174e-06	1.5419e-05	1.64211e-05	2.11727e-05	-1.54544e-05	1.93901e-06	-6.73532e-06	5.15394e-06	-1.44094e-05	1.48918e-05	1.6056e-05	1.1554e-05	1.6572e-05	7.74674e-06	-1.07661e-06	1.51638e-05	1.3195e-05	1.51861e-05	1.46981e-05	3.15644e-05	3.73647e-06	1.04886e-05	-6.34603e-06	-2.30782e-06	1.7304e-06	9.89996e-06	2.30353e-05	1.29994e-05	2.44845e-05	7.89762e-06	1.94572e-05	1.53631e-05	-4.86523e-06	1.21761e-05	2.92175e-05	1.2761e-05	7.89575e-06	-2.68035e-06	2.15061e-05	1.67768e-05	-1.27796e-05	1.23251e-05	9.28901e-06	1.34949e-05	9.42685e-06
4.81414	8.49552e-06	1.15111e-06	2.36053e-05	-8.47504e-07	4.90807e-06	1.14944e-05	1.87028e-05	1.92244e-05	-1.50148e-05	-6.09457e-06	-7.10227e-06	3.37139e-06	-1.09822e-05	1.48695e-05	1.58902e-05	8.88482e-06	1.90493e-05	1.35247e-05	9.24245e-06	1.71829e-05	1.60206e-05	2.26647e-05	1.56537e-05	2.47583e-05	-8.99658e-07	5.19492e-06	-6.09085e-06	3.39001e-07	-6.79865e-07	7.57538e-06	2.41082e-05	1.25058e-05	1.9107e-05	8.86433e-06	2.17967e-05	1.33887e-05	-1.22562e-06	1.38991e-05	3.97824e-05	1.34464e-05	8.62963e-06	3.26149e-06	2.1074e-05	1.51917e-05	-7.23824e-06	1.39438e-05	1.19526e-05	1.37892e-05	1.14869e-05
4.82879	1.5486e-05	3.70108e-06	2.33687e-05	2.1439e-06	1.44392e-05	5.70901e-06	1.85035e-05	1.54153e-05	-1.58139e-05	-1.0401e-05	-8.70973e-06	9.72301e-07	-7.55303e-06	1.4225e-05	1.44877e-05	1.24797e-06	2.27708e-05	1.99247e-05	1.95671e-05	1.79652e-05	1.63652e-05	2.76621e-05	1.41319e-05	1.8578e-05	-1.80677e-06	-1.33924e-06	-2.11038e-06	4.85033e-06	-3.08827e-06	4.01214e-06	2.27019e-05	1.07698e-05	1.37333e-05	9.21078e-06	2.28956e-05	1.51396e-05	1.17719e-06	1.37631e-05	4.78681e-05	1.28895e-05	9.36352e-06	7.96653e-06	1.81608e-05	1.23698e-05	-1.69687e-06	1.55643e-05	1.46162e-05	1.28411e-05	1.1066e-05
4.84344	2.21133e-05	4.06057e-06	1.91145e-05	7.69459e-06	2.21431e-05	-1.67079e-06	1.5283e-05	1.02613e-05	-1.62795e-05	-8.90158e-06	-1.08313e-05	-4.88013e-07	-1.73226e-06	1.01998e-05	1.38599e-05	-6.58631e-06	2.63527e-05	2.61497e-05	2.96738e-05	1.48453e-05	1.57449e-05	3.05679e-05	1.12504e-05	1.30814e-05	2.49222e-06	-5.70714e-06	2.23145e-06	1.27312e-05	-6.56396e-06	2.71574e-06	2.19289e-05	5.08875e-06	1.14217e-05	8.49925e-06	1.8822e-05	1.76467e-05	9.49949e-07	1.24015e-05	5.03417e-05	1.29007e-05	1.35265e-05	8.51229e-06	1.34297e-05	8.10437e-06	1.12876e-06	1.9826e-05	1.53501e-05	1.05146e-05	9.81614e-06
4.85809	2.62596e-05	3.17767e-06	1.4862e-05	1.20066e-05	2.73641e-05	-1.02911e-05	1.20625e-05	5.10737e-06	-1.67415e-05	-7.39656e-06	-1.29491e-05	-1.94646e-06	4.09037e-06	5.55813e-06	1.19954e-05	-1.06916e-05	2.86959e-05	2.96868e-05	3.56454e-05	9.65968e-06	1.51265e-05	3.34755e-05	8.37445e-06	8.82708e-06	9.2797e-06	-8.83266e-06	6.57514e-06	2.06139e-05	-1.00397e-05	1.42306e-06	2.11596e-05	-5.88596e-07	9.11392e-06	7.79144e-06	1.47484e-05	2.0152e-05	7.24569e-07	8.14721e-06	4.70243e-05	1.00136e-05	1.76951e-05	9.05804e-06	8.70414e-06	2.60212e-06	1.47149e-06	2.28472e-05	1.60877e-05	8.18633e-06	8.56444e-06
4.87274	2.49986e-05	5.21727e-06	1.02706e-05	1.43424e-05	2.75169e-05	-1.73189e-05	6.12624e-06	1.79186e-06	-1.57803e-05	-5.61029e-06	-1.86097e-05	-1.04122e-06	6.59935e-06	1.59629e-06	1.14962e-05	-8.07643e-06	3.00799e-05	2.78912e-05	3.89479e-05	4.53554e-06	1.41971e-05	3.29539e-05	4.94905e-06	5.85243e-06	1.41989e-05	-1.15968e-05	7.71321e-06	2.75653e-05	-1.21687e-05	-3.5204e-07	2.30521e-05	-4.87268e-06	7.97026e-06	6.92904e-06	1.00285e-05	2.19848e-05	-8.21427e-07	4.68083e-06	3.5014e-05	8.88482e-06	2.4138e-05	8.88109e-06	3.55951e-06	-3.81842e-06	-1.26474e-06	2.16551e-05	1.20886e-05	1.05277e-05	7.31274e-06
4.88739	2.00123e-05	6.64033e-06	8.16584e-06	1.6056e-05	2.3948e-05	-2.18656e-05	-1.05053e-06	-2.1439e-06	-1.48211e-05	-3.82215e-06	-2.42703e-05	-1.32248e-07	9.1102e-06	-1.73971e-06	1.22432e-05	-4.91738e-07	3.02251e-05	2.34097e-05	3.81172e-05	-2.03401e-06	1.451e-05	2.99513e-05	5.25452e-06	2.87779e-06	1.53985e-05	-1.31205e-05	5.12786e-06	3.26578e-05	-1.42995e-05	-2.12714e-06	2.49464e-05	-9.15304e-06	6.82473e-06	7.30716e-06	7.79144e-06	2.506e-05	-2.3637e-06	-2.6077e-08	2.05226e-05	6.51367e-06	3.05809e-05	8.706e-06	-1.58139e-06	-1.0239e-05	-3.9991e-06	1.92206e-05	5.60842e-06	1.28709e-05	8.54768e-06
4.90204	1.19973e-05	1.17775e-05	1.05239e-05	1.62013e-05	1.93976e-05	-2.24058e-05	-8.54768e-06	-4.6622e-06	-1.23642e-05	-3.59863e-06	-2.79397e-05	1.87755e-06	8.5216e-06	-2.93925e-06	1.37407e-05	9.60194e-06	2.90498e-05	1.64881e-05	3.37232e-05	-5.90459e-06	1.61305e-05	2.61981e-05	8.74884e-06	1.67638e-07	1.31093e-05	-1.41375e-05	-6.23986e-07	3.1732e-05	-1.37091e-05	-1.01887e-06	2.65762e-05	-7.10599e-06	4.31947e-06	6.46524e-06	8.6166e-06	2.71127e-05	-4.05125e-06	-2.22214e-06	7.47479e-06	6.69248e-06	3.73647e-05	8.40612e-06	-3.9991e-06	-1.74139e-05	-5.99399e-06	1.5296e-05	-2.42144e-07	1.63913e-05	9.85712e-06
4.91669	3.98606e-06	1.69184e-05	1.28839e-05	1.63503e-05	1.4849e-05	-2.17035e-05	-1.35619e-05	-5.93998e-06	-9.90368e-06	-1.30571e-06	-2.74684e-05	5.9586e-06	7.93673e-06	-4.1388e-06	1.52402e-05	1.96956e-05	2.78763e-05	8.94628e-06	2.80887e-05	-6.04987e-06	1.65105e-05	2.3067e-05	1.47261e-05	-2.53879e-06	8.34092e-06	-1.63987e-05	-6.37211e-06	3.08119e-05	-1.31167e-05	-5.27129e-07	2.69637e-05	-1.33552e-06	5.75557e-07	6.24917e-06	1.19265e-05	3.04077e-05	-5.73881e-06	-2.34693e-06	-1.4361e-06	8.94256e-06	4.41503e-05	9.35048e-06	-3.93204e-06	-2.27224e-05	-6.74836e-06	7.64988e-06	-4.85219e-06	2.05357e-05	1.11666e-05
4.93134	-8.43778e-07	2.00383e-05	1.56797e-05	1.58492e-05	1.47745e-05	-1.75629e-05	-1.51377e-05	-8.84943e-06	-7.10972e-06	5.64195e-06	-2.23704e-05	8.31857e-06	9.21078e-06	-5.67362e-06	1.58586e-05	2.34265e-05	2.43708e-05	6.40377e-06	1.98931e-05	-1.60374e-06	1.43554e-05	1.81366e-05	1.86097e-05	-2.03773e-06	3.80166e-06	-1.65105e-05	-1.03358e-05	2.78559e-05	-1.00937e-05	1.02445e-06	2.5386e-05	7.72066e-06	-3.32668e-06	5.10179e-06	1.60132e-05	3.16575e-05	-5.66803e-06	2.82936e-06	-5.63823e-06	1.16285e-05	4.71082e-05	9.42685e-06	-1.13621e-07	-2.49911e-05	-4.1388e-06	1.95205e-06	-2.91876e-06	2.20295e-05	1.22171e-05
4.94599	-7.07805e-07	1.92299e-05	1.55829e-05	1.39028e-05	1.47037e-05	-1.1351e-05	-1.25729e-05	-9.68575e-06	-4.31389e-06	1.38301e-05	-1.47857e-05	1.19209e-05	1.04886e-05	-8.65757e-06	1.35824e-05	2.13645e-05	2.21115e-05	4.48711e-06	1.16974e-05	2.84426e-06	1.22022e-05	1.32062e-05	2.24933e-05	-2.94298e-07	1.74902e-06	-1.53799e-05	-1.42995e-05	2.61459e-05	-4.5877e-06	3.81842e-06	2.38121e-05	1.67768e-05	-7.2252e-06	3.9544e-06	2.00998e-05	3.29092e-05	-5.59725e-06	1.00769e-05	-5.69969e-06	1.432e-05	4.59291e-05	8.67806e-06	6.18771e-06	-2.47788e-05	9.53674e-07	-1.25729e-06	1.49943e-06	2.35233e-05	1.07884e-05
4.96064	2.75858e-06	1.78237e-05	1.13714e-05	1.0727e-05	1.54637e-05	-5.26384e-06	-7.77654e-06	-1.01775e-05	-3.88548e-06	2.18805e-05	-6.76699e-06	1.34259e-05	1.37594e-05	-8.51043e-06	1.0604e-05	1.22245e-05	1.94274e-05	4.41633e-06	5.9586e-06	7.43568e-06	8.91276e-06	1.25635e-05	2.03513e-05	3.05101e-06	3.95998e-06	-1.35303e-05	-1.44709e-05	2.48104e-05	2.84426e-06	6.23241e-06	2.12081e-05	2.21394e-05	-7.13952e-06	9.23872e-07	2.22307e-05	2.93199e-05	-3.31365e-06	1.68607e-05	-3.72715e-06	1.83731e-05	4.04771e-05	8.39308e-06	1.10734e-05	-2.13999e-05	7.79144e-06	-2.06009e-06	7.95908e-06	2.224e-05	8.38563e-06
4.97529	6.2231e-06	1.51768e-05	4.67896e-06	6.31064e-06	1.62236e-05	2.0694e-06	-4.95464e-07	-8.80286e-06	-2.21469e-06	2.62111e-05	2.49594e-06	1.55568e-05	1.70358e-05	-8.36141e-06	7.62939e-06	3.08454e-06	1.6747e-05	4.34555e-06	2.19792e-07	1.20271e-05	5.62891e-06	1.06785e-05	1.57282e-05	6.39819e-06	8.65757e-06	-9.19774e-06	-1.21556e-05	2.47173e-05	1.02781e-05	9.26852e-06	1.98483e-05	2.37785e-05	-5.80586e-06	-2.72505e-06	2.18786e-05	2.44938e-05	-1.03191e-06	2.36426e-05	-1.75275e-06	2.11895e-05	3.25479e-05	6.24917e-06	1.47168e-05	-1.30553e-05	1.58716e-05	-2.23704e-06	1.44187e-05	1.9718e-05	3.50177e-06
4.98994	7.06501e-06	1.23996e-05	-3.06219e-06	8.82894e-07	1.47596e-05	7.12648e-06	5.28619e-06	-3.15905e-06	-1.66893e-06	2.48365e-05	9.85712e-06	1.92393e-05	1.70376e-05	-4.78514e-06	5.15953e-06	-4.80749e-06	1.60579e-05	3.26522e-06	-1.87196e-06	1.52085e-05	5.80586e-06	9.48831e-06	1.1934e-05	7.15815e-06	1.39736e-05	-4.91738e-06	-8.91089e-06	2.48048e-05	1.87978e-05	9.20147e-06	1.78143e-05	1.93827e-05	-5.69969e-07	-2.71574e-06	1.93529e-05	1.46199e-05	9.9279e-07	2.50787e-05	-9.05246e-07	2.30167e-05	2.40728e-05	6.42054e-06	1.22562e-05	-5.19492e-06	2.17389e-05	-6.79865e-07	1.8293e-05	1.43778e-05	-2.98023e-07
5.00459	4.17978e-06	1.33459e-05	-9.56096e-06	-3.92459e-06	1.32974e-05	1.09412e-05	8.58307e-06	1.86823e-06	1.19209e-07	1.84961e-05	1.59778e-05	2.23015e-05	1.70413e-05	8.62405e-07	6.82846e-06	-1.06264e-05	1.53705e-05	2.18488e-06	-3.95998e-06	1.83936e-05	5.9884e-06	8.30181e-06	8.1379e-06	6.67945e-06	1.68085e-05	-6.37025e-07	-3.1814e-06	2.48943e-05	2.48328e-05	7.89203e-06	1.57841e-05	1.4985e-05	4.66779e-06	-2.7027e-06	1.68271e-05	5.37001e-06	4.26173e-06	2.27932e-05	1.1865e-06	2.54642e-05	1.55997e-05	5.35138e-06	7.31274e-06	1.42306e-06	2.76063e-05	-1.1865e-06	1.80267e-05	6.96629e-06	-4.09409e-06
5.01924	-1.84961e-06	1.69445e-05	-1.08182e-05	-5.76116e-06	1.08853e-05	1.23829e-05	9.7435e-06	8.3372e-06	3.93204e-06	9.29832e-06	1.98409e-05	2.60752e-05	1.24481e-05	7.37049e-06	1.02688e-05	-8.72649e-06	1.57319e-05	2.38605e-06	-4.33624e-06	1.96025e-05	8.78051e-06	7.27177e-06	6.38515e-06	4.59701e-06	1.57449e-05	3.19816e-06	5.54696e-06	2.19457e-05	2.81055e-05	5.95488e-06	1.32937e-05	7.99261e-06	9.10461e-06	1.2219e-06	1.14478e-05	-4.28408e-06	4.91738e-06	1.60579e-05	4.02518e-06	2.76584e-05	9.70252e-06	5.6643e-06	7.45058e-08	6.77258e-06	2.88915e-05	-4.27477e-06	1.35694e-05	-7.99075e-07	-4.71435e-06
5.03389	-7.255e-06	2.07499e-05	-7.31647e-06	-5.21541e-06	8.4769e-06	1.25859e-05	8.42288e-06	1.4497e-05	9.60939e-06	3.20747e-06	2.30875e-05	2.98508e-05	8.47317e-06	1.26418e-05	1.55699e-05	-2.16998e-06	1.36141e-05	5.69411e-06	-5.94929e-06	2.01929e-05	1.15745e-05	6.23986e-06	4.6324e-06	1.27777e-06	1.22022e-05	5.79096e-06	1.42772e-05	1.69277e-05	2.72393e-05	1.33179e-06	9.56655e-06	4.10527e-06	1.10604e-05	8.8755e-06	6.0685e-06	-9.59262e-06	4.33624e-06	9.01334e-06	7.48411e-06	2.83029e-05	5.04963e-06	4.73671e-06	-5.92321e-06	8.5067e-06	2.666e-05	-9.11765e-06	9.1102e-06	-7.3202e-06	-2.84798e-06
5.04854	-7.07805e-06	2.12379e-05	-5.17815e-07	-3.19444e-06	8.71718e-06	1.17943e-05	6.59563e-06	1.77212e-05	1.54022e-05	2.08244e-06	2.33166e-05	3.24603e-05	5.49667e-06	1.34297e-05	2.10535e-05	6.31437e-06	1.14441e-05	1.32676e-05	-8.08202e-06	1.75554e-05	1.3398e-05	8.19005e-06	2.05263e-06	-8.3819e-08	7.09295e-06	1.09188e-05	2.21916e-05	1.08629e-05	2.22977e-05	-3.5204e-06	5.31785e-06	4.10341e-06	7.64616e-06	1.55605e-05	1.33552e-06	-1.03787e-05	2.32831e-06	4.1388e-06	1.10213e-05	2.73231e-05	2.55369e-06	4.2133e-06	-8.92021e-06	7.47479e-06	2.10758e-05	-1.36793e-05	3.08827e-06	-1.15968e-05	1.00583e-07
5.06319	-2.75671e-07	2.0694e-05	7.52322e-06	6.89179e-07	1.14422e-05	1.25542e-05	5.38863e-06	1.84644e-05	2.05748e-05	4.99189e-06	2.23089e-05	3.47625e-05	3.14228e-06	1.11144e-05	2.46745e-05	1.38693e-05	9.27597e-06	2.0843e-05	-1.02129e-05	1.3059e-05	1.15e-05	1.23139e-05	-2.38977e-06	-2.03028e-07	1.36346e-06	1.4184e-05	2.70028e-05	5.1111e-06	1.61193e-05	-6.19702e-06	1.69314e-06	9.06922e-06	3.61539e-06	2.0694e-05	-9.14559e-07	-7.12648e-06	9.44361e-07	3.92087e-06	1.33161e-05	2.60361e-05	6.81728e-07	3.38256e-06	-8.19191e-06	5.82263e-06	1.54953e-05	-1.51377e-05	-1.69501e-06	-1.30814e-05	2.43075e-06
5.07784	1.25188e-05	1.79596e-05	1.32658e-05	3.51109e-06	1.65179e-05	1.53724e-05	4.29712e-06	1.77082e-05	2.37729e-05	9.24617e-06	2.07927e-05	3.515e-05	4.60632e-06	8.89972e-06	2.64402e-05	1.86544e-05	9.63174e-06	2.78875e-05	-1.03451e-05	7.7039e-06	7.54185e-06	1.61137e-05	-6.97374e-06	1.46776e-06	-2.5034e-06	1.81012e-05	2.85674e-05	5.19678e-07	8.99471e-06	-7.3947e-06	-7.1153e-07	1.55605e-05	3.81842e-07	2.24728e-05	-4.35859e-07	-1.77883e-06	1.53482e-06	8.33161e-06	1.20234e-05	2.29124e-05	-1.27032e-06	4.42937e-06	-4.45917e-06	3.48873e-06	9.26666e-06	-1.60951e-05	-5.34393e-06	-1.05295e-05	4.04753e-06
5.09249	2.46949e-05	1.47112e-05	1.36271e-05	7.05756e-06	2.34582e-05	1.91238e-05	3.20375e-06	1.45715e-05	2.22139e-05	1.36085e-05	1.92784e-05	3.33656e-05	6.69248e-06	5.55068e-06	2.53078e-05	1.86842e-05	1.33011e-05	3.05884e-05	-5.92321e-06	3.69549e-06	1.72667e-06	1.68085e-05	-1.09375e-05	4.692e-06	-3.88548e-06	2.05711e-05	2.47527e-05	-2.72505e-06	5.58794e-09	-7.34814e-06	-3.73833e-06	2.27764e-05	-7.78586e-07	1.80472e-05	2.11038e-06	5.53578e-06	3.99351e-06	1.58455e-05	1.01104e-05	1.94795e-05	-3.22051e-06	5.47618e-06	-7.24569e-07	2.39909e-06	5.52274e-06	-1.48751e-05	-7.13207e-06	-4.87268e-06	5.04591e-06
5.10714	3.34531e-05	1.42809e-05	9.28156e-06	1.09989e-05	2.85506e-05	2.40803e-05	-2.55182e-07	1.08592e-05	1.70097e-05	1.4998e-05	1.59908e-05	2.89362e-05	1.04327e-05	4.95277e-06	2.12025e-05	1.29621e-05	1.87941e-05	2.87741e-05	1.8198e-06	1.45845e-06	-5.94184e-06	1.41859e-05	-1.04792e-05	6.92531e-06	-5.36069e-06	2.19941e-05	1.6449e-05	-5.42775e-06	-9.09716e-06	-4.54299e-06	-6.2976e-06	2.90293e-05	3.3211e-06	9.66713e-06	6.08154e-06	1.33663e-05	7.40774e-06	2.30093e-05	5.40167e-06	1.76132e-05	-4.72926e-06	9.39518e-06	2.00048e-06	2.61143e-06	3.2261e-06	-1.12988e-05	-7.61449e-06	1.76951e-07	6.00331e-06
5.12179	3.47644e-05	1.6747e-05	1.62609e-06	1.63913e-05	2.99197e-05	2.65539e-05	-4.95277e-06	9.63174e-06	8.08015e-06	1.45286e-05	1.27051e-05	2.41995e-05	1.35563e-05	4.97885e-06	1.39922e-05	6.72415e-06	2.63564e-05	2.19941e-05	1.41189e-05	2.11783e-06	-1.23661e-05	8.1528e-06	-8.15466e-06	8.54209e-06	-4.97326e-06	2.00029e-05	9.38959e-06	-6.26966e-06	-1.57151e-05	1.28523e-07	-7.61449e-06	3.21828e-05	9.90555e-06	-1.81794e-06	1.12932e-05	2.1195e-05	9.57958e-06	2.4898e-05	1.31875e-06	1.94721e-05	-4.37722e-06	1.42455e-05	4.72926e-06	4.06988e-06	3.41423e-06	-6.47828e-06	-8.09319e-06	4.91738e-06	6.34231e-06
5.13644	3.05586e-05	2.35923e-05	-4.89503e-06	2.23983e-05	2.73455e-05	2.68016e-05	-9.84408e-06	9.00775e-06	-1.93715e-06	1.29975e-05	8.68738e-06	1.96602e-05	1.59461e-05	7.15069e-06	6.2231e-06	4.07919e-07	3.14228e-05	1.15968e-05	2.5088e-05	6.28084e-06	-1.62497e-05	1.94646e-06	-1.06357e-06	9.87761e-06	-2.25008e-06	1.5147e-05	4.61377e-06	-8.65199e-06	-1.87028e-05	3.46266e-06	-8.92393e-06	3.28515e-05	1.55512e-05	-1.31596e-05	1.31708e-05	2.43485e-05	9.34675e-06	2.34656e-05	-1.93343e-06	2.24411e-05	-2.53133e-06	1.85389e-05	6.50249e-06	5.39981e-06	4.29899e-06	-3.09758e-06	-1.04941e-05	9.56096e-06	8.10251e-06
5.15109	2.32514e-05	3.01283e-05	-8.92952e-06	2.75783e-05	2.06325e-05	2.49855e-05	-1.47335e-05	8.38377e-06	-1.19489e-05	1.11535e-05	4.04753e-06	1.69836e-05	1.77138e-05	9.63733e-06	-2.99886e-07	-1.2517e-06	3.46284e-05	1.20327e-06	3.29576e-05	1.01384e-05	-1.76467e-05	-2.70642e-06	6.64778e-06	9.97446e-06	2.33389e-06	8.74139e-06	4.80376e-06	-1.10306e-05	-1.67247e-05	5.55813e-06	-7.74674e-06	2.97967e-05	2.11988e-05	-2.01557e-05	1.38115e-05	2.54307e-05	6.22123e-06	1.62423e-05	-3.94508e-06	2.60323e-05	-6.85453e-07	2.28323e-05	8.27573e-06	6.7316e-06	5.18933e-06	2.84985e-07	-1.2897e-05	1.35861e-05	8.61846e-06
5.16574	1.70413e-05	3.5027e-05	-1.08182e-05	3.19034e-05	1.32751e-05	2.2592e-05	-1.73356e-05	9.8031e-06	-1.74753e-05	8.83825e-06	2.86847e-07	1.52048e-05	1.82278e-05	1.11312e-05	-4.24124e-06	9.98378e-07	3.43844e-05	-8.99844e-06	3.56678e-05	1.34334e-05	-1.54227e-05	-2.82191e-06	1.52625e-05	9.4343e-06	8.26456e-06	1.75834e-06	9.74163e-06	-1.51694e-05	-1.09058e-05	7.12834e-06	-2.77162e-06	2.38046e-05	2.23443e-05	-2.35438e-05	1.14776e-05	2.19494e-05	1.07661e-06	9.41753e-06	-3.13669e-06	2.90778e-05	1.60001e-06	2.56374e-05	9.94839e-06	6.40191e-06	6.99237e-06	3.12924e-06	-1.5324e-05	1.56648e-05	8.89041e-06
5.18039	1.60076e-05	3.58932e-05	-9.39518e-06	3.38499e-05	7.77841e-06	2.08206e-05	-1.55903e-05	1.09151e-05	-1.80341e-05	5.90272e-06	2.51457e-07	1.56034e-05	1.93659e-05	1.20066e-05	-5.07571e-06	3.76999e-06	3.20692e-05	-1.50595e-05	3.21697e-05	1.45547e-05	-1.13361e-05	1.67638e-07	2.32588e-05	8.58679e-06	1.41934e-05	-4.9118e-06	1.53016e-05	-2.05487e-05	-3.22051e-06	5.59725e-06	4.06988e-06	1.59517e-05	2.28714e-05	-2.25827e-05	8.5216e-06	1.59871e-05	-3.44589e-06	3.52785e-06	-1.08592e-06	2.71611e-05	2.64496e-06	2.78242e-05	1.16192e-05	6.07222e-06	8.801e-06	5.97537e-06	-1.77491e-05	1.6192e-05	6.05918e-06
5.19504	1.91014e-05	3.07951e-05	-6.96443e-06	3.36263e-05	6.76326e-06	2.13124e-05	-1.22469e-05	1.18259e-05	-1.35526e-05	3.2112e-06	4.87268e-06	1.55773e-05	2.04872e-05	1.17775e-05	-2.00048e-06	8.35396e-06	3.15383e-05	-1.8334e-05	2.35625e-05	1.36532e-05	-4.53368e-06	2.90573e-06	2.96924e-05	7.08364e-06	1.90306e-05	-7.81752e-06	1.89319e-05	-2.3853e-05	3.82215e-06	3.55393e-06	1.1567e-05	8.01869e-06	2.25734e-05	-1.80472e-05	6.92159e-06	9.39146e-06	-6.24731e-06	2.60212e-06	3.17395e-06	2.32644e-05	2.38977e-06	2.72896e-05	1.14329e-05	3.46266e-06	1.20457e-05	7.82683e-06	-1.4808e-05	1.67117e-05	1.67452e-06
5.20969	2.28193e-05	2.29031e-05	-5.7742e-06	3.24734e-05	1.00937e-05	2.02525e-05	-6.41868e-06	1.11889e-05	-4.72367e-06	5.19678e-07	1.01123e-05	1.52402e-05	2.03717e-05	7.20657e-06	3.55951e-06	9.21451e-06	3.10075e-05	-1.72649e-05	1.37147e-05	1.24406e-05	2.89083e-06	3.16277e-06	3.55057e-05	8.58121e-06	2.05562e-05	-6.16908e-06	1.84253e-05	-2.19811e-05	8.79355e-06	1.67638e-07	1.84439e-05	1.94646e-06	2.16588e-05	-1.35116e-05	5.94556e-06	3.00258e-06	-4.28408e-06	4.3679e-06	8.05594e-06	1.75107e-05	2.75485e-06	2.70698e-05	1.12485e-05	1.16788e-06	1.59163e-05	8.12858e-06	-1.06245e-05	1.56797e-05	-2.08803e-06
5.22434	2.38083e-05	1.58902e-05	-5.16698e-06	3.23411e-05	1.52215e-05	1.60094e-05	-2.23331e-06	9.94094e-06	4.74043e-06	-2.58349e-06	1.66856e-05	1.44709e-05	1.97086e-05	-2.38419e-07	9.92231e-06	8.4769e-06	3.14489e-05	-1.19656e-05	3.80166e-06	1.04457e-05	8.81404e-06	3.12924e-07	3.78527e-05	1.07698e-05	1.98968e-05	-9.0152e-07	1.6069e-05	-1.49887e-05	1.15801e-05	-4.11645e-06	2.16737e-05	-2.38046e-06	2.13608e-05	-1.0604e-05	6.7763e-06	-6.10948e-07	2.77534e-07	7.67224e-06	1.25896e-05	9.94094e-06	3.675e-06	2.64496e-05	1.074e-05	-1.24238e-06	1.79205e-05	8.17701e-06	-5.1856e-06	1.41375e-05	-4.61005e-06
5.23899	2.04518e-05	1.22916e-05	-3.31737e-06	3.15867e-05	1.78684e-05	1.05295e-05	1.95205e-06	8.07643e-06	1.29621e-05	-3.20375e-06	1.95336e-05	1.18427e-05	1.90493e-05	-7.68155e-06	1.62851e-05	7.43009e-06	3.12664e-05	-3.56324e-06	-4.24869e-06	9.38214e-06	1.47354e-05	-5.22472e-06	3.48203e-05	1.39922e-05	1.67545e-05	6.85081e-06	1.1228e-05	-5.51157e-06	1.18874e-05	-7.15815e-06	1.99415e-05	-4.84288e-06	1.9826e-05	-7.07805e-06	1.00937e-05	-1.74344e-06	7.32206e-06	1.22208e-05	1.71214e-05	2.997e-06	5.84126e-06	2.21077e-05	1.14739e-05	-4.26732e-06	1.74455e-05	6.98678e-06	2.55182e-07	1.32173e-05	-5.89155e-06
5.25364	1.47e-05	1.36793e-05	-4.82425e-07	3.16687e-05	1.60225e-05	2.57604e-06	4.64916e-06	5.17629e-06	1.68774e-05	-2.25008e-06	1.68029e-05	8.42474e-06	1.66018e-05	-1.66148e-05	1.95894e-05	7.61077e-06	2.80142e-05	4.16115e-06	-8.10251e-06	8.028e-06	1.87811e-05	-1.21463e-05	2.79006e-05	1.68569e-05	1.37817e-05	1.50111e-05	9.41381e-06	7.13207e-06	1.12671e-05	-8.82335e-06	1.53705e-05	-7.32578e-06	1.62274e-05	-5.17257e-06	1.50204e-05	-1.46776e-06	1.33906e-05	1.43778e-05	1.91946e-05	-1.05053e-06	9.94839e-06	1.68867e-05	1.55475e-05	-6.48946e-06	1.27573e-05	5.30854e-06	2.82936e-06	1.44579e-05	-3.50177e-06
5.26829	7.71135e-06	1.97254e-05	2.97837e-06	3.15458e-05	8.17887e-06	-4.65289e-06	4.86523e-06	3.51667e-06	1.58288e-05	-6.72415e-07	1.03489e-05	2.83495e-06	1.3534e-05	-2.4721e-05	2.0206e-05	1.24481e-05	2.02097e-05	1.08536e-05	-9.46969e-06	6.05546e-06	1.91014e-05	-1.78237e-05	1.72574e-05	1.81738e-05	1.14348e-05	2.16234e-05	8.84198e-06	1.79168e-05	1.06487e-05	-8.62218e-06	9.55723e-06	-8.56444e-06	1.13863e-05	-7.82311e-07	2.11932e-05	3.59491e-07	1.63596e-05	1.43647e-05	2.0029e-05	-1.37463e-06	1.28131e-05	1.07344e-05	1.90008e-05	-7.46548e-06	6.21006e-06	5.49667e-06	1.05985e-06	1.60094e-05	-1.112e-06
5.28294	4.82984e-06	2.88654e-05	7.69086e-06	2.95993e-05	-2.80701e-06	-8.73953e-06	3.336e-06	2.74554e-06	1.05388e-05	1.90735e-06	4.24124e-06	-3.05288e-06	1.11759e-05	-2.97669e-05	1.82632e-05	1.97385e-05	9.83104e-06	1.62683e-05	-5.63823e-06	3.65637e-06	1.7507e-05	-2.05114e-05	5.82635e-06	1.55773e-05	8.57003e-06	2.56505e-05	7.86968e-06	2.3026e-05	8.59424e-06	-5.63264e-06	6.31809e-06	-8.49366e-06	5.97723e-06	5.96233e-06	2.74647e-05	3.35649e-06	1.55643e-05	1.27535e-05	2.00868e-05	-3.65078e-07	1.50818e-05	6.916e-06	2.20276e-05	-7.53254e-06	-2.43448e-06	7.67596e-06	-4.14811e-06	1.67992e-05	1.32807e-06
5.29759	6.2976e-06	3.67668e-05	1.05426e-05	2.73418e-05	-1.25505e-05	-7.85664e-06	5.66244e-07	1.6652e-06	5.87106e-06	2.62447e-06	-1.24238e-06	-7.69459e-06	1.06823e-05	-3.20207e-05	1.50781e-05	2.88915e-05	-5.43892e-07	1.95149e-05	-1.1865e-06	-2.94298e-07	1.21891e-05	-1.91592e-05	-3.74019e-06	1.23624e-05	7.56793e-06	2.68891e-05	9.38214e-06	2.50302e-05	7.78213e-06	-4.69387e-07	6.18212e-06	-9.03942e-06	1.19209e-06	1.27051e-05	3.31197e-05	6.66641e-06	1.10436e-05	1.08331e-05	1.82837e-05	3.43658e-06	1.48695e-05	5.88968e-06	2.31937e-05	-5.11482e-06	-9.21451e-06	1.07847e-05	-9.35607e-06	1.72779e-05	3.14973e-06
5.31224	1.02259e-05	4.27607e-05	1.08443e-05	2.31899e-05	-1.75331e-05	-5.61215e-06	-3.93204e-06	-3.53903e-08	3.24287e-06	1.34483e-06	-2.72505e-06	-9.84222e-06	1.22171e-05	-2.93795e-05	1.30348e-05	3.72287e-05	-1.02744e-05	2.08896e-05	2.70642e-06	-4.42006e-06	6.66268e-06	-1.63596e-05	-8.54768e-06	8.94256e-06	5.22844e-06	2.54344e-05	9.85153e-06	2.43261e-05	6.41681e-06	4.06429e-06	6.98678e-06	-9.90368e-06	-3.03611e-07	2.12248e-05	3.6547e-05	1.12448e-05	5.804e-06	9.00403e-06	1.4795e-05	8.36141e-06	1.34148e-05	8.20309e-06	2.01687e-05	-1.67638e-08	-1.32695e-05	1.12411e-05	-1.37016e-05	1.44746e-05	4.37349e-06
5.32689	1.29156e-05	4.45154e-05	8.87178e-06	1.64565e-05	-1.54767e-05	4.61936e-07	-7.80448e-06	-2.97464e-06	2.47918e-06	-2.10851e-06	-4.84288e-07	-1.04364e-05	1.31335e-05	-2.38381e-05	1.24443e-05	4.02946e-05	-1.54506e-05	2.45422e-05	6.60121e-06	-8.54582e-06	1.13808e-06	-1.14869e-05	-9.21451e-06	7.594e-06	2.8871e-06	2.30521e-05	8.45827e-06	2.0517e-05	5.67734e-06	8.90717e-06	7.79517e-06	-9.21078e-06	1.30199e-06	2.78819e-05	3.81153e-05	1.48918e-05	5.66244e-07	6.86757e-06	1.0686e-05	1.48397e-05	1.07177e-05	1.20681e-05	1.65235e-05	6.6366e-06	-1.35954e-05	9.52743e-06	-1.61808e-05	1.04327e-05	6.22123e-06
5.34154	1.32527e-05	4.1008e-05	4.52064e-06	7.62008e-06	-7.38166e-06	7.49342e-06	-1.09412e-05	-7.14138e-06	5.76489e-06	-5.64754e-06	2.38977e-06	-9.10461e-06	1.2923e-05	-1.58325e-05	1.3249e-05	3.76143e-05	-1.60262e-05	2.65334e-05	7.84732e-06	-1.04401e-05	-5.84871e-07	-6.64964e-06	-4.02145e-06	8.56072e-06	1.28336e-06	2.03773e-05	4.71063e-06	1.49682e-05	5.46314e-06	1.12411e-05	6.88247e-06	-8.40053e-06	3.01376e-06	3.07821e-05	3.72343e-05	1.90362e-05	-7.15256e-07	6.27898e-06	6.23986e-06	2.04109e-05	9.54792e-06	1.66055e-05	1.23866e-05	1.37538e-05	-1.11535e-05	5.00865e-06	-1.53501e-05	8.53837e-06	8.94628e-06
5.35619	8.82894e-06	3.54312e-05	7.87899e-07	-1.52551e-06	4.43868e-06	1.42157e-05	-1.34557e-05	-9.7584e-06	1.15316e-05	-8.56817e-06	4.02518e-06	-4.35859e-06	1.08499e-05	-5.55068e-06	1.55028e-05	2.96608e-05	-1.20457e-05	3.08007e-05	9.09157e-06	-1.10921e-05	1.76951e-07	-5.69969e-07	1.16974e-06	9.52743e-06	-3.20375e-07	1.80155e-05	1.58697e-06	7.86968e-06	6.49504e-06	1.04755e-05	3.48873e-06	-6.03311e-06	5.34765e-06	2.87164e-05	3.57386e-05	2.19401e-05	1.10827e-06	7.55489e-06	2.41585e-06	2.47434e-05	1.02427e-05	1.95932e-05	1.32173e-05	1.96304e-05	-6.23055e-06	-2.61515e-06	-1.32788e-05	7.57538e-06	1.22916e-05
5.37084	1.42306e-06	2.88785e-05	-1.60001e-06	-9.60194e-06	1.53985e-05	1.93752e-05	-1.24406e-05	-7.64243e-06	1.72295e-05	-7.96653e-06	2.8424e-06	-5.45755e-07	4.34928e-06	2.80887e-06	1.81403e-05	1.9189e-05	-4.5877e-06	3.43099e-05	8.96119e-06	-7.55489e-06	4.06988e-06	3.33041e-06	7.6592e-06	9.90927e-06	5.79283e-07	1.60616e-05	-1.55903e-06	-2.11038e-06	5.61588e-06	6.31064e-06	-1.27032e-06	-2.83495e-06	4.81308e-06	2.24542e-05	3.22331e-05	2.26889e-05	3.3211e-06	9.02265e-06	-1.82725e-06	2.53115e-05	1.11703e-05	2.05915e-05	1.87326e-05	2.15974e-05	-1.58325e-07	-7.77841e-06	-1.02259e-05	1.09076e-05	1.5907e-05
5.38549	-5.98095e-06	2.32588e-05	-2.12342e-06	-1.58157e-05	2.32551e-05	2.39145e-05	-9.56282e-06	-3.45707e-06	2.02395e-05	-1.46776e-06	-4.09782e-07	9.9279e-07	-4.63612e-06	9.93162e-06	2.07797e-05	8.71904e-06	2.87034e-06	3.7821e-05	8.83266e-06	-4.01586e-06	7.96653e-06	5.9884e-06	1.16657e-05	9.05246e-06	1.47708e-06	1.41114e-05	-4.70504e-06	-1.3331e-05	2.25566e-06	9.05246e-07	-6.02938e-06	-5.66244e-07	2.41771e-06	1.21593e-05	2.74871e-05	2.06493e-05	6.15604e-06	1.11125e-05	-5.44824e-06	2.33985e-05	1.14813e-05	1.87978e-05	2.92175e-05	2.13925e-05	6.53416e-06	-9.83849e-06	-6.55279e-06	1.92113e-05	1.8904e-05
5.40014	-1.08927e-05	1.85128e-05	-1.74344e-06	-1.78143e-05	2.68444e-05	2.55313e-05	-4.12576e-06	1.451e-06	2.19289e-05	8.70973e-06	-3.26149e-06	8.73581e-07	-1.32974e-05	1.20401e-05	2.07275e-05	1.24425e-06	8.86805e-06	4.052e-05	1.23754e-05	5.43892e-07	1.05426e-05	6.74464e-06	1.30832e-05	5.27874e-06	2.13087e-06	1.26064e-05	-5.05708e-06	-2.53897e-05	-3.09385e-06	-4.41633e-06	-1.04923e-05	1.81422e-06	-1.19396e-06	1.49012e-07	2.27019e-05	1.70544e-05	5.09433e-06	1.30124e-05	-8.5514e-06	1.8958e-05	8.39867e-06	1.53538e-05	4.11384e-05	1.70488e-05	1.11703e-05	-9.18284e-06	-2.94484e-06	2.69096e-05	2.03457e-05
5.41479	-1.1662e-05	1.64565e-05	-1.19209e-07	-1.66055e-05	2.56728e-05	2.25995e-05	1.93715e-06	6.67386e-06	2.36202e-05	1.95112e-05	-4.87268e-06	-2.34693e-06	-1.94758e-05	1.00136e-05	1.98483e-05	-3.33413e-07	1.09375e-05	3.90839e-05	1.65403e-05	3.86313e-06	1.00154e-05	8.12113e-06	1.3886e-05	1.19582e-06	2.78279e-06	1.20327e-05	-3.54275e-06	-3.46527e-05	-9.68575e-06	-8.1826e-06	-1.55736e-05	3.88362e-06	-4.8019e-06	-1.18595e-05	1.79168e-05	1.22171e-05	1.55531e-06	1.36755e-05	-1.16546e-05	1.4212e-05	4.70132e-06	1.25319e-05	4.99543e-05	1.05333e-05	1.4564e-05	-4.8019e-06	-5.75557e-07	3.33693e-05	2.05487e-05
5.42944	-8.92952e-06	1.70674e-05	3.39001e-07	-1.27442e-05	2.0314e-05	1.62851e-05	5.32717e-06	9.38587e-06	2.48235e-05	2.68184e-05	-4.39398e-06	-7.05197e-06	-2.23238e-05	5.97164e-06	1.64751e-05	-2.68221e-07	9.16235e-06	3.52114e-05	2.12211e-05	2.8424e-06	7.11903e-06	1.0239e-05	1.33626e-05	-9.61125e-07	3.13297e-06	1.20793e-05	8.49366e-07	-3.91435e-05	-1.47875e-05	-9.28156e-06	-2.03289e-05	6.21006e-06	-6.66641e-06	-1.8632e-05	1.38897e-05	8.19936e-06	-2.4531e-06	1.24667e-05	-1.25449e-05	1.18557e-05	-1.2964e-06	1.13938e-05	5.23273e-05	4.57093e-06	1.48565e-05	-1.80677e-07	-6.31437e-07	3.47327e-05	1.83638e-05
5.44409	-3.71225e-06	1.83024e-05	-4.4331e-07	-6.40191e-06	1.1228e-05	6.35348e-06	5.20423e-06	8.78796e-06	2.78912e-05	3.10242e-05	-2.05263e-06	-1.14422e-05	-2.14484e-05	1.0021e-06	1.24853e-05	2.5928e-06	3.66569e-06	2.8545e-05	2.40412e-05	-1.28336e-06	4.8466e-06	1.23605e-05	1.22208e-05	-1.25542e-06	2.86102e-06	1.2435e-05	6.48946e-06	-3.65991e-05	-1.69892e-05	-8.93325e-06	-2.50861e-05	9.15863e-06	-7.28667e-06	-2.04388e-05	8.61846e-06	3.87244e-06	-5.83939e-06	9.08785e-06	-1.34334e-05	1.22953e-05	-6.67013e-06	1.22208e-05	4.80786e-05	-3.55765e-07	1.39046e-05	3.19816e-06	-1.92411e-06	2.92696e-05	1.36979e-05
5.45874	2.54065e-06	1.67955e-05	-3.91528e-06	-2.04332e-06	2.82936e-06	-3.90969e-06	2.69897e-06	6.34044e-06	2.9847e-05	3.05977e-05	3.31365e-06	-1.30981e-05	-1.668e-05	-7.95349e-07	8.36328e-06	4.7721e-06	-2.33762e-06	2.15229e-05	2.39629e-05	-8.61287e-06	3.40119e-06	1.46423e-05	1.2435e-05	1.60001e-06	3.70108e-06	1.46944e-05	1.09989e-05	-2.98582e-05	-1.31913e-05	-8.88854e-06	-2.79658e-05	1.27796e-05	-7.30343e-06	-1.51955e-05	3.60794e-06	1.72295e-06	-6.78375e-06	5.86547e-06	-1.09728e-05	1.63391e-05	-9.21078e-06	1.53501e-05	3.6601e-05	-3.7048e-06	1.21668e-05	4.97885e-06	-4.0736e-06	1.95112e-05	8.64454e-06
5.47339	9.41381e-06	1.21854e-05	-9.2499e-06	7.63685e-07	-6.80983e-06	-1.04457e-05	-1.04494e-06	2.34321e-06	2.9942e-05	2.64496e-05	8.05967e-06	-9.47714e-06	-1.06655e-05	-1.65775e-06	4.86523e-06	4.47035e-06	-8.95932e-06	1.69836e-05	1.95447e-05	-1.43908e-05	4.43868e-06	1.59945e-05	1.32713e-05	4.45917e-06	3.92087e-06	1.72686e-05	1.17868e-05	-2.12546e-05	-6.90855e-06	-9.4641e-06	-2.9603e-05	1.42325e-05	-7.93673e-06	-4.67151e-06	-1.6205e-07	1.4361e-06	-5.24148e-06	4.19281e-06	-7.8883e-06	1.97664e-05	-8.64826e-06	1.97217e-05	2.45031e-05	-4.88199e-06	1.0429e-05	4.5877e-06	-5.59911e-06	1.00639e-05	3.59118e-06
5.48804	1.45677e-05	5.92321e-06	-1.54413e-05	1.84029e-06	-1.41934e-05	-1.06022e-05	-3.80166e-06	1.8999e-07	2.59094e-05	2.12118e-05	1.12355e-05	-2.42516e-06	-2.94857e-06	1.55903e-06	4.82053e-06	3.00258e-06	-1.21593e-05	1.43312e-05	1.12355e-05	-1.6693e-05	6.80238e-06	1.73878e-05	1.14199e-05	8.27946e-06	3.48128e-06	1.83936e-05	8.47317e-06	-1.40965e-05	-5.53206e-07	-9.51439e-06	-2.78912e-05	1.55605e-05	-8.64454e-06	8.81031e-06	-2.7027e-06	-6.79865e-07	-3.07336e-07	5.25452e-06	-1.1865e-06	2.15285e-05	-5.51529e-06	2.34041e-05	1.38413e-05	-6.41122e-06	9.24058e-06	3.26894e-06	-4.87268e-06	4.93601e-06	5.7742e-08
5.50269	2.03419e-05	2.84985e-07	-2.10125e-05	2.81259e-06	-1.74362e-05	-4.75533e-06	-3.66382e-06	1.34856e-06	2.064e-05	1.72164e-05	1.31708e-05	6.17839e-06	4.15184e-06	5.08502e-06	6.02007e-06	-1.25729e-06	-1.22562e-05	1.47838e-05	1.0673e-06	-1.43349e-05	1.04066e-05	1.81608e-05	7.08736e-06	1.08592e-05	3.04542e-06	1.82763e-05	2.67662e-06	-8.17701e-06	5.804e-06	-7.7039e-06	-2.24542e-05	1.44094e-05	-8.10809e-06	2.29124e-05	-5.24335e-06	-2.79397e-06	4.62681e-06	6.93463e-06	6.75954e-06	1.89487e-05	-2.38232e-06	2.42963e-05	7.52695e-06	-7.93673e-06	8.67061e-06	3.19444e-06	-2.27988e-06	4.46849e-06	-9.9279e-07
5.51734	2.4965e-05	-2.89083e-06	-2.45385e-05	3.89665e-06	-1.7019e-05	5.22844e-06	4.71249e-07	4.32879e-06	1.40872e-05	1.52886e-05	1.20401e-05	1.4523e-05	1.18334e-05	8.58121e-06	9.46969e-06	-2.20165e-06	-8.59052e-06	1.65626e-05	-9.69879e-06	-8.06712e-06	1.42585e-05	2.00998e-05	-3.37139e-07	1.26697e-05	1.1567e-06	1.47074e-05	-3.09385e-06	-6.11134e-06	9.08226e-06	-4.9565e-06	-1.527e-05	1.20364e-05	-8.24407e-06	3.0769e-05	-8.63895e-06	-5.82635e-06	6.92159e-06	9.74722e-06	1.38115e-05	1.22599e-05	7.76723e-07	2.33725e-05	6.55092e-06	-7.35931e-06	8.83825e-06	4.25056e-06	2.14577e-06	8.71718e-06	7.82311e-08
5.53199	2.89679e-05	3.91155e-08	-2.51662e-05	6.73719e-06	-1.59815e-05	1.33496e-05	5.23031e-06	7.62381e-06	7.53626e-06	1.36718e-05	1.15316e-05	1.97645e-05	1.76523e-05	1.11479e-05	1.29193e-05	-2.52202e-06	-3.68245e-06	1.58604e-05	-1.67377e-05	-2.45869e-07	1.74902e-05	2.26609e-05	-1.08629e-05	1.32397e-05	-1.06171e-07	1.05165e-05	-5.75744e-06	-3.11434e-06	1.11181e-05	3.06778e-06	-6.2231e-06	9.45665e-06	-5.69038e-06	3.27285e-05	-9.96515e-06	-7.82125e-06	9.22009e-06	1.25598e-05	2.08654e-05	4.32879e-06	1.451e-06	2.24467e-05	8.05967e-06	-5.53764e-06	9.00775e-06	5.30854e-06	6.57514e-06	1.42064e-05	3.6303e-06
5.54664	3.10317e-05	5.88968e-06	-2.12118e-05	1.02092e-05	-1.26809e-05	1.80472e-05	1.10175e-05	1.10995e-05	4.14439e-06	1.42381e-05	9.43057e-06	1.96211e-05	2.21562e-05	1.15391e-05	1.38544e-05	-2.40467e-06	1.10269e-06	1.30292e-05	-2.11839e-05	5.86547e-06	1.87419e-05	2.55667e-05	-2.05785e-05	1.39736e-05	9.35048e-07	6.60866e-06	-4.57838e-06	-4.30271e-07	1.23084e-05	1.21146e-05	2.82004e-06	5.53578e-06	-3.33413e-06	2.88095e-05	-1.32266e-05	-8.10809e-06	8.59983e-06	1.35135e-05	2.50489e-05	-5.37001e-06	2.08244e-06	2.4749e-05	1.12057e-05	-5.21541e-08	8.86433e-06	8.79355e-06	8.72649e-06	1.96174e-05	7.33882e-06
5.56129	3.06107e-05	1.05035e-05	-1.72555e-05	1.36849e-05	-9.37842e-06	2.06791e-05	1.26678e-05	1.37463e-05	3.23914e-06	1.63559e-05	7.95349e-06	1.63745e-05	2.48011e-05	9.44734e-06	1.16844e-05	-1.04494e-06	6.50808e-06	8.028e-06	-2.06586e-05	8.8755e-06	1.87512e-05	2.94056e-05	-2.71909e-05	1.43964e-05	3.22051e-06	3.22051e-06	1.36159e-06	4.63612e-06	1.34986e-05	2.11634e-05	1.18613e-05	2.23704e-06	2.68221e-07	2.11671e-05	-1.52476e-05	-7.77282e-06	7.98143e-06	1.26064e-05	2.55089e-05	-1.28932e-05	8.49366e-07	2.82917e-05	1.37333e-05	6.36652e-06	1.12057e-05	1.22823e-05	8.3968e-06	2.2551e-05	8.56444e-06
5.57594	2.80831e-05	1.41934e-05	-1.31428e-05	1.48881e-05	-6.94394e-06	1.85054e-05	1.21947e-05	1.59815e-05	4.86523e-06	1.6734e-05	7.08364e-06	1.12727e-05	2.50917e-05	8.66689e-06	7.35559e-06	1.58139e-06	8.12486e-06	2.53506e-06	-1.72257e-05	6.35907e-06	1.76355e-05	3.15942e-05	-3.04915e-05	1.4862e-05	7.14511e-06	2.23704e-06	8.81404e-06	9.30205e-06	1.45454e-05	2.55611e-05	1.96118e-05	-1.84029e-06	2.78279e-06	1.37575e-05	-1.61305e-05	-6.0387e-06	8.19005e-06	1.04625e-05	2.43261e-05	-1.59238e-05	1.24797e-06	3.32557e-05	1.42585e-05	1.35601e-05	1.2964e-05	1.72313e-05	3.60236e-06	2.12062e-05	9.01334e-06
5.59059	2.30744e-05	1.35396e-05	-1.02725e-05	1.33011e-05	-3.8892e-06	1.54022e-05	9.24245e-06	1.69743e-05	6.49504e-06	1.68029e-05	5.59352e-06	6.48573e-06	2.16588e-05	7.89203e-06	1.78441e-06	4.52064e-06	6.6366e-06	-2.95788e-06	-1.06879e-05	2.29478e-06	1.5283e-05	3.28515e-05	-2.94466e-05	1.31577e-05	1.23139e-05	9.44361e-07	1.44057e-05	1.14832e-05	1.74586e-05	2.49948e-05	2.54996e-05	-4.98258e-06	4.05684e-06	7.90134e-06	-1.76337e-05	-4.6175e-06	8.39867e-06	7.70018e-06	2.1901e-05	-1.52271e-05	4.07919e-07	3.79086e-05	1.54022e-05	1.88909e-05	1.53445e-05	2.12509e-05	-3.67314e-06	1.73785e-05	6.97933e-06
5.60524	1.82968e-05	9.82918e-06	-8.56817e-06	7.71321e-06	-8.34465e-07	1.29063e-05	5.33462e-06	1.72872e-05	6.37211e-06	1.32546e-05	5.24335e-06	3.91528e-06	1.55214e-05	7.29971e-06	-2.57418e-06	7.52322e-06	3.86313e-06	-5.804e-06	-3.56883e-06	-5.71832e-07	1.17365e-05	3.2708e-05	-2.53599e-05	9.31509e-06	1.61622e-05	1.52923e-06	1.6693e-05	9.45106e-06	2.04202e-05	1.92598e-05	2.96887e-05	-8.19005e-06	1.73226e-06	5.64754e-06	-1.70246e-05	-2.94298e-06	8.65571e-06	3.26894e-06	1.74362e-05	-1.17011e-05	-1.52364e-06	3.66978e-05	1.65664e-05	1.97086e-05	1.71587e-05	2.71536e-05	-1.04401e-05	1.33775e-05	5.75185e-06
5.61989	1.35172e-05	6.12065e-06	-6.86012e-06	1.81608e-06	1.60001e-06	1.35135e-05	3.29129e-06	1.72909e-05	3.76999e-06	9.71183e-06	7.37794e-06	2.58721e-06	9.38587e-06	7.94977e-06	-4.448e-06	1.14571e-05	4.69387e-07	-7.09295e-06	2.31154e-06	-1.57766e-06	8.19005e-06	3.03946e-05	-2.06493e-05	5.78351e-06	2.00123e-05	4.47035e-08	1.48397e-05	4.109e-06	2.08989e-05	1.04234e-05	3.01581e-05	-9.22009e-06	-2.4531e-06	5.87851e-06	-1.45528e-05	-3.37139e-07	8.91276e-06	-1.47149e-06	1.23531e-05	-5.68666e-06	-2.82936e-06	3.17656e-05	1.9595e-05	1.83545e-05	1.77324e-05	3.15066e-05	-1.41021e-05	1.09337e-05	4.5225e-06
5.63454	8.73953e-06	5.53578e-06	-6.04615e-06	-5.98468e-06	1.93901e-06	1.53147e-05	3.8594e-06	1.84067e-05	-5.21541e-08	1.7751e-06	1.29137e-05	8.56817e-07	2.04705e-06	7.42264e-06	-3.95812e-06	1.49459e-05	-2.35625e-06	-4.63612e-06	7.56793e-06	1.20513e-06	6.32368e-06	2.54996e-05	-1.64695e-05	-9.22009e-07	2.11447e-05	-3.85754e-06	1.08667e-05	-1.41002e-06	1.90102e-05	3.1814e-06	2.71872e-05	-8.62963e-06	-8.12858e-06	8.3372e-06	-8.6166e-06	2.01166e-06	6.01262e-06	-5.7295e-06	7.255e-06	-1.42865e-06	-6.49132e-06	2.06437e-05	1.99452e-05	1.51694e-05	1.58772e-05	3.39374e-05	-1.23475e-05	8.25338e-06	5.37559e-06
5.64919	5.82635e-06	8.98726e-06	-3.98979e-06	-1.09933e-05	1.66148e-06	1.83564e-05	7.53254e-06	1.89003e-05	-3.24845e-06	-4.60632e-06	2.09343e-05	6.81728e-07	-4.66779e-06	5.65685e-06	-1.60374e-06	1.59517e-05	-2.07871e-06	1.23493e-06	1.15875e-05	5.85243e-06	4.46104e-06	1.81217e-05	-1.22897e-05	-5.45382e-06	2.16588e-05	-8.38004e-06	6.27525e-06	-5.68293e-06	1.52607e-05	-9.53674e-07	2.23536e-05	-6.79307e-06	-1.44187e-05	1.04886e-05	-2.67662e-06	2.80701e-06	1.30385e-08	-9.36352e-06	1.53854e-06	2.52202e-06	-1.01514e-05	9.52184e-06	2.02972e-05	1.1364e-05	1.27796e-05	3.14061e-05	-9.35048e-06	5.88782e-06	5.60842e-06
5.66384	4.85033e-06	1.63466e-05	-8.75443e-08	-1.13416e-05	6.14673e-08	1.89971e-05	1.29007e-05	1.8321e-05	-2.63564e-06	-9.53674e-06	2.97017e-05	5.94184e-07	-8.9556e-06	2.34134e-06	3.29502e-06	1.59163e-05	2.99886e-07	8.1379e-06	1.42194e-05	1.01347e-05	5.7444e-06	1.14292e-05	-8.02055e-06	-7.05384e-06	2.02935e-05	-1.31167e-05	4.4778e-06	-5.80959e-06	1.08052e-05	1.01887e-06	1.62721e-05	-2.96533e-06	-1.87866e-05	1.18744e-05	4.1537e-06	1.1865e-06	-5.91949e-06	-1.02222e-05	-2.21469e-06	7.15069e-06	-1.3072e-05	-7.63685e-07	1.80639e-05	9.21823e-06	1.11386e-05	2.45962e-05	-5.1856e-06	3.10689e-06	5.19492e-06
5.67849	3.25218e-06	2.49501e-05	1.95578e-06	-7.96281e-06	-2.15694e-06	1.62274e-05	1.70246e-05	1.64006e-05	1.49943e-06	-8.36141e-06	3.72324e-05	-1.09896e-07	-1.32434e-05	-3.5204e-07	9.4343e-06	1.18483e-05	3.30061e-06	1.75256e-05	1.6233e-05	1.41114e-05	7.02776e-06	4.42937e-06	-4.37535e-06	-6.79307e-06	1.83117e-05	-1.75387e-05	3.92459e-06	-3.53903e-08	6.97002e-06	5.78724e-06	1.01943e-05	-6.51926e-08	-2.00476e-05	1.3575e-05	8.5067e-06	-1.98185e-06	-1.24704e-05	-8.59611e-06	-5.34393e-06	7.4394e-06	-1.53668e-05	-9.1847e-06	1.39661e-05	1.07978e-05	8.8755e-06	1.37538e-05	-3.5055e-06	9.48086e-07	3.54089e-06
5.69314	2.67662e-06	3.37213e-05	3.62471e-06	8.00937e-08	-3.35649e-06	1.11219e-05	2.03233e-05	1.23624e-05	7.71321e-06	-2.86847e-06	4.09689e-05	-5.79283e-07	-1.54339e-05	-2.15322e-06	1.39177e-05	5.73136e-06	6.02938e-06	2.61422e-05	1.34632e-05	1.69966e-05	9.25548e-06	9.08971e-07	1.2517e-06	-3.85381e-06	1.7222e-05	-1.9379e-05	3.20002e-06	7.63685e-06	5.24335e-06	1.25207e-05	6.45593e-06	3.68617e-06	-1.73934e-05	1.66446e-05	7.84919e-06	-6.79679e-06	-1.62683e-05	-5.60284e-06	-5.69597e-06	6.61798e-06	-1.56183e-05	-1.38506e-05	9.34117e-06	1.59126e-05	7.69831e-06	2.15322e-06	-6.59563e-06	-1.8999e-07	8.3819e-07
5.70779	2.72505e-06	3.8771e-05	2.18861e-06	1.21631e-05	-3.30992e-06	5.39608e-06	2.11373e-05	6.46338e-06	1.26902e-05	3.97302e-06	3.87095e-05	-9.40636e-07	-1.6382e-05	-2.71201e-06	1.46814e-05	-1.31689e-06	5.65499e-06	3.32091e-05	1.06916e-05	1.92616e-05	1.02464e-05	2.35438e-06	8.11741e-06	-6.01634e-07	1.55121e-05	-1.90437e-05	2.47918e-06	1.4998e-05	7.86223e-06	1.77044e-05	5.20237e-06	5.2657e-06	-1.16322e-05	2.13701e-05	2.4382e-06	-1.19172e-05	-1.59256e-05	8.3819e-08	-4.80376e-06	3.00631e-06	-1.27684e-05	-1.47875e-05	4.09223e-06	2.13422e-05	7.76164e-06	-5.10179e-06	-1.21687e-05	3.01935e-06	-6.20261e-07
5.72244	3.5651e-06	3.99146e-05	-1.01514e-06	2.53562e-05	-1.03191e-06	7.65547e-07	2.11839e-05	1.3262e-06	1.74716e-05	1.05202e-05	3.30545e-05	-1.10641e-06	-1.57095e-05	-2.01724e-06	1.02296e-05	-8.27946e-06	1.45473e-06	3.73255e-05	7.18981e-06	2.02749e-05	1.06003e-05	8.23475e-06	1.54935e-05	5.86174e-06	1.57841e-05	-1.66818e-05	3.03611e-07	1.92653e-05	1.32974e-05	1.82707e-05	5.24335e-06	5.21168e-06	-5.78724e-06	2.72188e-05	-5.68107e-06	-1.37668e-05	-1.23382e-05	5.23776e-06	-5.53764e-06	-2.0396e-06	-8.47317e-06	-1.33198e-05	1.38953e-06	2.89064e-05	7.1805e-06	-8.85502e-06	-1.76486e-05	7.32578e-06	6.42613e-07
5.73709	5.65127e-06	3.64073e-05	-4.83915e-06	3.54499e-05	6.29574e-07	-1.39698e-07	1.93696e-05	-3.81097e-06	1.91499e-05	1.42734e-05	2.49203e-05	-2.82004e-06	-1.56574e-05	-1.31875e-06	1.43237e-06	-1.24499e-05	-2.74181e-06	3.74094e-05	5.55441e-06	2.00476e-05	1.15782e-05	1.44299e-05	2.28677e-05	1.1703e-05	1.48173e-05	-1.12187e-05	-4.35486e-06	1.85706e-05	2.12193e-05	1.57356e-05	6.52671e-06	5.77793e-06	6.14673e-08	3.24473e-05	-1.50371e-05	-1.15801e-05	-9.36724e-06	7.90879e-06	-5.64754e-06	-6.7763e-06	-4.17791e-06	-1.15391e-05	-6.92904e-07	3.39895e-05	5.97723e-06	-6.19516e-06	-1.96081e-05	1.27703e-05	5.63264e-06
5.75174	8.86247e-06	2.78372e-05	-9.25921e-06	3.95216e-05	1.91666e-06	2.24076e-06	1.58064e-05	-7.86036e-06	1.82409e-05	1.59834e-05	1.80751e-05	-5.01797e-06	-1.32136e-05	-9.98378e-07	-1.05072e-05	-1.30907e-05	-7.39098e-06	3.44943e-05	7.06129e-06	1.86898e-05	1.20103e-05	1.83508e-05	2.9454e-05	1.70022e-05	1.35489e-05	-3.4105e-06	-8.88482e-06	1.54078e-05	2.54251e-05	1.18967e-05	8.92393e-06	5.57117e-06	2.22027e-06	3.64389e-05	-2.18358e-05	-6.08526e-06	-6.37211e-06	9.64664e-06	-7.13207e-06	-1.1513e-05	-8.92207e-07	-1.18427e-05	-2.92994e-06	3.32594e-05	3.13297e-06	9.14559e-07	-1.70283e-05	1.80174e-05	1.15782e-05
5.76639	1.33142e-05	1.65794e-05	-1.03656e-05	3.80073e-05	5.27315e-06	5.03287e-06	1.10045e-05	-7.86968e-06	1.67117e-05	1.52141e-05	1.18557e-05	-6.59563e-06	-1.01458e-05	-2.53879e-06	-2.18265e-05	-1.27964e-05	-1.07978e-05	2.84743e-05	1.10511e-05	1.45398e-05	1.4307e-05	1.94833e-05	3.35593e-05	2.16812e-05	8.56072e-06	4.71063e-06	-1.4035e-05	9.86643e-06	2.54959e-05	5.99027e-06	1.13193e-05	3.91901e-06	1.48639e-06	3.6709e-05	-2.32533e-05	8.60542e-07	-5.85802e-06	9.5237e-06	-9.85526e-06	-1.25244e-05	1.15484e-06	-1.21444e-05	-3.92273e-06	2.88058e-05	1.52923e-06	1.05072e-05	-1.07251e-05	2.07815e-05	1.8768e-05
5.78104	1.7792e-05	5.68666e-06	-9.7286e-06	3.03388e-05	7.5046e-06	5.90272e-06	3.06405e-06	-5.11482e-06	1.45361e-05	1.27777e-05	1.00862e-05	-6.04987e-06	-5.63264e-06	-4.86337e-06	-2.7474e-05	-1.11256e-05	-1.00844e-05	2.15676e-05	1.34911e-05	8.57376e-06	1.55605e-05	1.58194e-05	3.26354e-05	2.53301e-05	8.53091e-07	1.215e-05	-1.74176e-05	7.23824e-06	2.06176e-05	1.91666e-06	1.46721e-05	3.32296e-06	-1.40257e-06	3.32519e-05	-2.12733e-05	8.72649e-06	-7.5195e-06	1.24797e-05	-1.19042e-05	-1.17812e-05	1.17347e-06	-1.69743e-05	-5.32158e-06	2.13794e-05	-1.26474e-06	1.63037e-05	-2.64868e-06	1.93045e-05	2.41902e-05
5.79569	2.22698e-05	-4.58397e-06	-7.84732e-06	1.95671e-05	1.22171e-05	3.67314e-06	-3.6303e-06	-1.73971e-06	1.23605e-05	1.15801e-05	1.08052e-05	-3.95067e-06	-4.95464e-07	-5.53206e-06	-2.54661e-05	-8.72649e-06	-5.64195e-06	1.5283e-05	1.34502e-05	1.37091e-06	1.6816e-05	9.78075e-06	2.69543e-05	2.78465e-05	-9.33371e-06	1.82465e-05	-1.60392e-05	5.74812e-06	1.32583e-05	-3.3956e-06	1.80248e-05	3.34904e-06	-3.04915e-06	2.63844e-05	-1.74288e-05	1.41114e-05	-1.10418e-05	1.41971e-05	-1.45715e-05	-9.17166e-06	5.75557e-07	-2.21115e-05	-6.72229e-06	1.45771e-05	-2.81632e-06	1.71345e-05	4.18909e-06	1.59685e-05	2.71294e-05
5.81034	2.3514e-05	-1.32266e-05	-3.82215e-06	9.39891e-06	1.64136e-05	-1.36718e-06	-8.38935e-06	2.86847e-06	1.09207e-05	1.1187e-05	1.14571e-05	-2.23517e-08	3.39746e-06	-3.4105e-06	-1.82856e-05	-6.71856e-06	-1.13621e-07	9.31509e-06	9.22941e-06	-5.91017e-06	1.72295e-05	1.90176e-06	1.65757e-05	2.93367e-05	-1.90455e-05	2.28602e-05	-1.00322e-05	5.92321e-06	5.43147e-06	-5.2955e-06	2.3704e-05	4.08664e-06	-3.94508e-06	1.87233e-05	-1.48918e-05	1.76039e-05	-1.40443e-05	1.71028e-05	-1.42381e-05	-5.94929e-06	3.78117e-07	-2.56002e-05	-5.84498e-06	7.81007e-06	-1.80677e-06	1.21277e-05	7.13207e-06	9.15304e-06	2.81408e-05
5.82499	2.35178e-05	-1.752e-05	2.06754e-07	3.57814e-06	1.93696e-05	-5.47618e-06	-1.00415e-05	6.8564e-06	1.0103e-05	1.11051e-05	1.21109e-05	2.35625e-06	4.18909e-06	5.75557e-07	-9.24431e-06	-4.39771e-06	4.17419e-06	6.76326e-06	3.14973e-06	-1.22599e-05	1.64043e-05	-4.11272e-06	6.20075e-06	2.96924e-05	-2.60659e-05	2.18879e-05	-1.33552e-06	5.27315e-06	-1.77138e-06	-6.8862e-06	2.93851e-05	6.06477e-06	-2.35625e-06	1.2612e-05	-1.17328e-05	1.95447e-05	-1.58064e-05	1.8457e-05	-1.32844e-05	-1.17347e-06	2.66358e-06	-2.81539e-05	-5.58607e-06	4.46104e-06	1.68383e-06	5.88037e-06	1.00769e-05	2.95788e-06	2.54307e-05
5.83964	2.26405e-05	-2.02972e-05	2.76975e-06	1.79745e-06	1.88295e-05	-8.07643e-06	-8.70042e-06	9.62429e-06	9.8478e-06	1.20625e-05	1.30422e-05	2.70829e-06	2.31154e-06	6.18212e-06	-1.3262e-06	2.07871e-06	5.90086e-06	4.17419e-06	-3.13856e-06	-1.54544e-05	1.49552e-05	-9.3244e-06	-2.46428e-06	2.86829e-05	-2.60361e-05	1.89263e-05	9.8832e-06	3.99537e-06	-6.75023e-06	-8.73953e-06	3.53139e-05	7.77468e-06	-2.06754e-07	9.53116e-06	-1.04234e-05	2.01296e-05	-1.34632e-05	1.79205e-05	-1.20495e-05	2.79397e-06	6.05173e-06	-2.54791e-05	-3.93763e-06	6.13928e-06	7.83987e-06	5.19678e-07	1.37892e-05	-2.86475e-06	2.00085e-05
5.85429	2.05263e-05	-1.99676e-05	2.85544e-06	2.50153e-06	1.58101e-05	-5.18933e-06	-3.84077e-06	1.19787e-05	1.02129e-05	1.33328e-05	1.39736e-05	1.51247e-06	-2.66731e-06	1.055e-05	2.24635e-06	1.07307e-05	6.38515e-06	3.03239e-06	-5.28619e-06	-1.65794e-05	1.35116e-05	-1.18427e-05	-5.7444e-06	2.78857e-05	-2.10404e-05	1.31708e-05	2.04854e-05	1.4808e-06	-8.62591e-06	-1.02781e-05	3.87635e-05	7.62753e-06	7.02217e-07	1.04848e-05	-9.73418e-06	1.88518e-05	-9.25362e-06	1.39698e-05	-9.57027e-06	8.00565e-06	1.06823e-05	-1.81515e-05	-4.14811e-06	8.75257e-06	1.27573e-05	-2.66731e-06	1.81217e-05	-4.3381e-06	1.27256e-05
5.86894	2.02749e-05	-1.62367e-05	2.91318e-06	6.20075e-06	1.11442e-05	1.96882e-06	2.82936e-06	1.22115e-05	1.12504e-05	1.59219e-05	1.38693e-05	-2.98768e-06	-8.56817e-06	1.36271e-05	2.50898e-06	2.01222e-05	4.6324e-06	2.86847e-06	-4.17791e-06	-1.27517e-05	1.17812e-05	-1.05202e-05	-3.0268e-06	2.52053e-05	-1.10157e-05	6.34603e-06	2.86773e-05	-1.93715e-06	-9.06549e-06	-1.06432e-05	3.76459e-05	4.24497e-06	5.36442e-07	1.34818e-05	-7.09295e-06	1.60094e-05	-2.47359e-06	1.00713e-05	-6.56024e-06	1.10213e-05	1.53631e-05	-8.51974e-06	-6.01634e-06	1.3046e-05	1.52439e-05	-6.23986e-07	2.50004e-05	-2.76044e-06	4.13507e-06
5.88359	2.00216e-05	-1.25058e-05	2.97092e-06	9.2797e-06	5.24148e-06	1.28541e-05	8.26083e-06	1.18259e-05	1.22897e-05	1.85128e-05	1.37687e-05	-7.17677e-06	-1.3845e-05	1.2774e-05	-7.46921e-07	2.7759e-05	2.88337e-06	4.7721e-06	1.07288e-06	-6.85453e-06	1.00508e-05	-7.64616e-06	2.79583e-06	2.19047e-05	-3.68804e-07	-1.4063e-06	3.439e-05	-4.83729e-06	-5.9884e-06	-8.62963e-06	3.28068e-05	8.62405e-07	-8.69855e-07	1.83415e-05	-4.448e-06	1.09989e-05	4.93042e-06	6.48201e-06	-3.5502e-06	1.2489e-05	1.69408e-05	1.73599e-06	-8.50298e-06	1.6408e-05	1.64881e-05	4.83729e-06	3.00184e-05	1.30013e-06	-2.58908e-06
5.89824	2.20649e-05	-7.91438e-06	5.14649e-06	1.16527e-05	2.84426e-06	2.51476e-05	1.12411e-05	1.02706e-05	1.24089e-05	2.03419e-05	1.18259e-05	-9.20705e-06	-1.67899e-05	9.18098e-06	-4.46849e-06	2.99793e-05	1.112e-06	5.7742e-06	5.67362e-06	2.44007e-06	9.45106e-06	-4.21517e-06	8.60542e-06	1.76616e-05	7.58097e-06	-8.48435e-06	3.48389e-05	-5.34765e-06	-8.40053e-07	-4.20958e-06	2.38754e-05	-2.14018e-06	-3.42727e-06	2.34097e-05	-1.06357e-06	3.76254e-06	1.17999e-05	4.25056e-06	1.30385e-08	1.23531e-05	1.64174e-05	9.79938e-06	-9.95398e-06	1.77268e-05	1.42641e-05	1.10902e-05	3.27472e-05	7.08364e-06	-5.23031e-06
5.91289	2.41082e-05	-1.45845e-06	1.10511e-05	1.30963e-05	4.79817e-06	3.58894e-05	1.17384e-05	9.96143e-06	1.25282e-05	1.969e-05	9.88692e-06	-7.51019e-06	-1.72481e-05	5.28246e-06	-6.32741e-06	2.84761e-05	-3.53903e-08	9.25921e-06	9.65782e-06	1.14255e-05	8.85129e-06	-2.33389e-06	1.13118e-05	1.2178e-05	1.1187e-05	-1.3385e-05	3.4051e-05	-5.23776e-06	6.78934e-06	1.14366e-06	1.43293e-05	-3.27826e-06	-6.60494e-06	2.78633e-05	1.70432e-06	-1.60746e-06	1.80528e-05	1.70991e-06	3.57628e-06	1.04588e-05	1.23754e-05	1.39344e-05	-1.07829e-05	1.81142e-05	9.56096e-06	1.43442e-05	3.19593e-05	1.16285e-05	-1.86823e-06
5.92754	2.59448e-05	2.52761e-06	1.88425e-05	1.62199e-05	8.42847e-06	4.17251e-05	9.84408e-06	1.1716e-05	1.16266e-05	1.28355e-05	5.87478e-06	-3.88548e-06	-1.53016e-05	1.95019e-06	-6.97002e-06	2.43392e-05	-1.6652e-06	1.27386e-05	9.24245e-06	1.97049e-05	9.06922e-06	7.37607e-07	1.06171e-05	5.42775e-06	1.07959e-05	-1.69128e-05	3.2356e-05	-3.5502e-06	1.51694e-05	7.47107e-06	5.77793e-06	-1.17719e-06	-6.47269e-06	3.01506e-05	6.66827e-07	-4.21517e-06	2.21469e-05	-1.65217e-06	5.99958e-06	4.01214e-06	6.99051e-06	1.47913e-05	-8.96305e-06	1.7222e-05	3.47197e-06	1.31559e-05	2.73939e-05	1.39512e-05	5.37001e-06
5.94219	2.52984e-05	5.27315e-06	2.6634e-05	2.03811e-05	1.41319e-05	4.01121e-05	7.53999e-06	1.35787e-05	1.13454e-05	4.12203e-06	2.48663e-06	4.84288e-08	-1.33552e-05	-1.39698e-07	-5.13159e-06	2.14446e-05	-3.29129e-06	1.52867e-05	6.96629e-06	2.48849e-05	9.90555e-06	2.25566e-06	6.19702e-06	5.43892e-07	7.92369e-06	-1.73319e-05	2.94205e-05	-2.17184e-06	2.41734e-05	1.31819e-05	3.29688e-07	2.79024e-06	-5.71646e-06	2.99606e-05	-9.89065e-07	-2.79024e-06	2.49986e-05	-5.6345e-06	8.42474e-06	-1.81422e-06	2.84798e-06	1.22339e-05	-5.27687e-06	1.57095e-05	-7.52509e-07	7.93301e-06	2.28323e-05	1.19265e-05	1.38544e-05
5.95684	2.23573e-05	5.75185e-06	3.21846e-05	2.44323e-05	1.79205e-05	3.31067e-05	5.77047e-06	1.62292e-05	1.21016e-05	-4.9267e-06	-7.43195e-07	2.48663e-06	-1.07344e-05	6.94767e-07	-1.11572e-06	2.13124e-05	-3.95067e-06	1.8198e-05	5.48735e-06	2.88356e-05	1.0699e-05	1.86823e-06	2.97464e-06	-1.88872e-06	3.1814e-06	-1.51824e-05	2.58423e-05	-1.27964e-06	3.08789e-05	1.6531e-05	-3.19816e-06	7.15815e-06	-2.55741e-06	2.89883e-05	-2.26684e-06	2.70829e-06	2.49632e-05	-1.18613e-05	1.05985e-05	-7.82683e-06	-7.82311e-08	8.83639e-06	-4.60073e-07	1.40183e-05	-4.60632e-06	4.61936e-07	1.87773e-05	7.97957e-06	2.06698e-05
5.97149	1.69352e-05	3.74764e-06	3.52561e-05	2.63099e-05	1.98502e-05	2.29962e-05	4.62681e-06	1.91908e-05	1.28616e-05	-1.36625e-05	-3.35276e-06	3.06219e-06	-7.48783e-06	3.08454e-06	5.38304e-06	2.30446e-05	-3.3658e-06	1.80118e-05	6.49132e-06	2.84407e-05	1.02483e-05	5.4948e-07	-8.69855e-07	-3.07709e-06	-3.42354e-06	-9.61497e-06	2.10237e-05	-3.07709e-06	3.34457e-05	1.81217e-05	-6.10016e-06	9.97446e-06	1.84216e-06	2.61515e-05	-3.54275e-06	1.03805e-05	2.43057e-05	-1.83955e-05	1.2774e-05	-1.25989e-05	-5.17815e-07	6.67945e-06	4.35859e-06	1.23307e-05	-8.45827e-06	-5.76489e-06	1.72071e-05	3.4105e-06	2.37599e-05
5.98614	9.94839e-06	3.18512e-06	3.2844e-05	2.506e-05	2.1005e-05	1.25058e-05	5.56372e-06	2.07499e-05	1.58716e-05	-1.67023e-05	-4.16487e-06	2.63751e-06	-1.21631e-06	5.69969e-06	1.26194e-05	2.63918e-05	2.32831e-07	1.60001e-05	1.03563e-05	2.65334e-05	1.02259e-05	-9.18284e-07	-2.12714e-06	-3.03984e-06	-8.50298e-06	-4.05125e-06	1.36439e-05	-5.031e-06	3.24696e-05	1.81738e-05	-1.08145e-05	8.69296e-06	5.02728e-06	2.10349e-05	-2.37674e-06	1.71345e-05	2.07145e-05	-2.38437e-05	1.59163e-05	-1.42027e-05	-1.07661e-06	7.91438e-06	7.39098e-06	9.27597e-06	-1.18036e-05	-8.18633e-06	1.87121e-05	-1.52551e-06	2.31396e-05
6.00079	2.96161e-06	5.55068e-07	2.6295e-05	2.14316e-05	2.15378e-05	4.18909e-06	6.50249e-06	1.95187e-05	1.82595e-05	-1.41505e-05	-3.11062e-06	9.72301e-07	5.67734e-06	8.93883e-06	2.04779e-05	2.81893e-05	5.07198e-06	1.24369e-05	1.48397e-05	2.49371e-05	1.02036e-05	-2.38605e-06	-3.38443e-06	-3.00072e-06	-1.35824e-05	1.20327e-06	5.64568e-06	-5.43147e-06	3.02549e-05	1.97757e-05	-1.61491e-05	7.10227e-06	8.21427e-06	1.62292e-05	-5.84871e-07	2.17203e-05	1.71252e-05	-2.74293e-05	1.78199e-05	-1.36346e-05	-1.01142e-06	1.34986e-05	8.56072e-06	8.08574e-06	-1.45286e-05	-5.01797e-06	2.0843e-05	-4.28781e-06	2.1277e-05
6.01544	-1.98185e-06	-8.00937e-08	1.74418e-05	1.7371e-05	2.36146e-05	1.2517e-06	5.4799e-06	1.66185e-05	1.9379e-05	-8.08574e-06	-7.86036e-07	-1.76579e-06	1.32937e-05	1.24369e-05	2.64794e-05	2.78875e-05	1.10902e-05	8.81031e-06	1.80174e-05	2.26032e-05	1.22897e-05	-7.07805e-08	-8.3819e-07	-2.20165e-06	-1.37016e-05	5.82263e-06	-2.58721e-06	-3.67314e-06	2.65893e-05	2.05226e-05	-2.16458e-05	4.97885e-06	8.63895e-06	1.05165e-05	2.15694e-06	2.39182e-05	1.43349e-05	-2.74125e-05	2.01222e-05	-9.30764e-06	-9.76026e-07	2.03233e-05	5.6196e-06	7.64243e-06	-1.68178e-05	1.68383e-06	2.20519e-05	-4.78886e-06	1.93752e-05
6.03009	-3.82215e-06	8.34465e-07	8.59424e-06	1.39344e-05	2.69338e-05	3.28198e-06	3.22051e-06	1.31e-05	2.05003e-05	-2.01724e-06	1.53854e-06	-4.50015e-06	2.09119e-05	1.38674e-05	2.83439e-05	2.5209e-05	1.64844e-05	7.04452e-06	2.05748e-05	1.99582e-05	1.4374e-05	2.55741e-06	2.33017e-06	-2.64123e-06	-1.196e-05	6.71856e-06	-1.01943e-05	5.68107e-07	2.23015e-05	2.18935e-05	-2.52761e-05	5.96233e-06	8.44151e-06	4.80749e-06	5.51902e-06	2.3948e-05	1.15484e-05	-2.52239e-05	2.18078e-05	-5.29177e-06	-9.36911e-07	2.71481e-05	2.67662e-06	8.13045e-06	-1.72425e-05	1.14944e-05	2.26442e-05	-5.28991e-06	1.80956e-05
6.04474	-3.34717e-06	2.72505e-06	7.26432e-07	1.42343e-05	2.96086e-05	8.86247e-06	1.15484e-06	9.18843e-06	1.9813e-05	4.28967e-06	6.56582e-06	-5.93252e-06	2.56449e-05	1.10995e-05	2.63527e-05	2.26609e-05	1.83508e-05	6.53416e-06	2.09995e-05	1.66725e-05	1.83471e-05	5.8841e-06	6.66268e-06	-2.02097e-06	-9.05246e-06	7.56234e-06	-1.36886e-05	7.53626e-06	1.74847e-05	2.30875e-05	-2.5725e-05	8.35396e-06	6.33113e-06	-1.11572e-06	6.53975e-06	2.36332e-05	1.12411e-05	-2.30558e-05	2.17948e-05	-1.74344e-06	-4.48897e-07	3.14247e-05	-1.88127e-06	8.05967e-06	-1.50017e-05	1.96993e-05	1.95336e-05	-4.06429e-06	1.86898e-05
6.05939	-2.25008e-06	3.68617e-06	-4.65661e-06	1.67079e-05	2.91783e-05	1.28895e-05	-9.12696e-07	5.89713e-06	2.03643e-05	6.87689e-06	1.28392e-05	-7.9833e-06	2.7895e-05	5.54137e-06	2.12602e-05	2.01166e-05	1.83545e-05	9.43802e-06	2.01799e-05	1.27666e-05	2.23219e-05	9.21078e-06	1.09989e-05	-7.78586e-07	-4.90062e-06	5.92321e-06	-1.34595e-05	1.57449e-05	1.14292e-05	2.05599e-05	-2.24505e-05	1.23009e-05	3.60236e-06	-5.17629e-06	6.94394e-06	2.30093e-05	1.09375e-05	-2.21264e-05	1.93007e-05	1.60001e-06	2.11038e-06	2.9806e-05	-3.74764e-06	7.78213e-06	-1.08983e-05	2.32495e-05	1.51861e-05	-3.14601e-06	1.99061e-05
6.07404	-2.2985e-06	3.59491e-06	-6.75023e-06	2.10963e-05	2.54605e-05	1.53538e-05	6.94767e-07	6.58259e-06	2.09566e-05	7.23824e-06	2.19718e-05	-7.94418e-06	2.68053e-05	-2.83495e-06	1.68774e-05	1.71829e-05	1.33552e-05	1.16136e-05	1.63876e-05	9.98378e-06	2.32365e-05	1.17198e-05	1.51023e-05	1.99117e-06	-2.63192e-06	3.85754e-06	-8.89413e-06	2.17818e-05	4.65848e-06	1.55307e-05	-1.80788e-05	1.39084e-05	1.09896e-06	-6.42054e-06	7.58097e-06	2.41939e-05	1.10157e-05	-2.19457e-05	1.59647e-05	2.80701e-06	5.88968e-06	2.38009e-05	-2.98023e-06	5.47618e-06	-5.82635e-06	2.45683e-05	1.04755e-05	-1.62609e-06	2.26926e-05
6.08869	-2.96533e-06	3.19816e-06	-8.8457e-06	2.34172e-05	1.76076e-05	1.668e-05	4.16487e-06	1.03749e-05	2.09305e-05	6.67386e-06	2.98675e-05	-4.17791e-06	2.44752e-05	-1.05891e-05	1.49794e-05	1.51861e-05	7.73929e-06	1.50297e-05	1.07344e-05	1.06134e-05	2.29124e-05	1.20569e-05	1.61007e-05	4.14439e-06	-3.46266e-06	8.62405e-07	-3.08454e-06	2.47173e-05	3.74392e-07	8.02428e-06	-1.12224e-05	1.24108e-05	-1.6205e-07	-7.04266e-06	8.21799e-06	2.53804e-05	1.10921e-05	-2.30037e-05	1.01477e-05	2.14949e-06	8.43219e-06	1.31447e-05	-3.50177e-07	1.31316e-06	-1.37091e-06	2.12342e-05	7.00913e-06	2.06754e-07	2.48589e-05
6.10334	-5.64754e-06	1.71363e-06	-9.13069e-06	2.18619e-05	8.16397e-06	1.39903e-05	8.2273e-06	1.71196e-05	2.10479e-05	7.5195e-06	3.72417e-05	1.51992e-06	2.06307e-05	-1.51526e-05	1.51768e-05	1.14292e-05	1.68197e-06	1.63298e-05	2.94484e-06	1.17421e-05	1.89915e-05	1.20681e-05	1.291e-05	5.77979e-06	-4.34928e-06	-1.36532e-06	4.62309e-06	2.5399e-05	3.1665e-08	-7.65547e-07	-6.21751e-06	7.04825e-06	-2.71946e-07	-4.36418e-06	1.15056e-05	2.70307e-05	1.11051e-05	-2.35401e-05	3.27267e-06	5.68107e-07	8.42288e-06	2.85544e-06	5.97723e-06	-3.11434e-06	2.38605e-06	1.68793e-05	7.16373e-06	1.70991e-06	2.77106e-05
6.11799	-8.95187e-06	-7.82311e-08	-9.41195e-06	2.03103e-05	-1.27964e-06	1.12988e-05	1.22953e-05	2.35569e-05	2.05431e-05	8.67993e-06	4.08944e-05	7.21589e-06	1.55438e-05	-1.66148e-05	1.78553e-05	7.05197e-06	-3.13297e-06	1.546e-05	-5.46314e-06	1.69091e-05	1.38301e-05	1.02222e-05	7.23638e-06	6.17467e-06	-5.23031e-06	-4.20958e-06	1.10921e-05	2.31881e-05	5.07198e-06	-7.79517e-06	-3.0715e-06	-1.10641e-06	8.62405e-07	-3.23914e-06	1.5419e-05	2.86829e-05	1.04979e-05	-2.25212e-05	-4.8466e-06	-7.82311e-08	6.55279e-06	-4.01959e-06	1.1066e-05	-9.39891e-06	3.6601e-06	1.25244e-05	9.8031e-06	4.45545e-06	3.05623e-05
6.13264	-1.07251e-05	1.1865e-06	-1.0075e-05	1.51265e-05	-7.67224e-06	8.83825e-06	1.54208e-05	2.83308e-05	1.81738e-05	9.71183e-06	4.09782e-05	1.21184e-05	1.12932e-05	-1.40406e-05	2.17706e-05	3.12924e-06	-4.74975e-06	1.2612e-05	-1.31652e-05	2.28193e-05	7.28481e-06	6.94767e-06	-7.30157e-07	4.99189e-06	-4.28781e-06	-5.68666e-06	1.43312e-05	1.99452e-05	1.42809e-05	-9.94466e-06	4.91738e-07	-7.25873e-06	4.23938e-06	-3.75696e-06	2.11466e-05	2.85152e-05	9.39891e-06	-1.85613e-05	-1.34148e-05	-4.91738e-07	1.25356e-06	-5.71646e-06	1.52439e-05	-1.55866e-05	3.34531e-06	8.58307e-06	1.51657e-05	6.31064e-06	3.22238e-05
6.14729	-1.18744e-05	2.76417e-06	-1.07344e-05	1.11889e-05	-1.15801e-05	6.68876e-06	1.66856e-05	2.87648e-05	1.39438e-05	8.36328e-06	3.81693e-05	1.09151e-05	7.66292e-06	-8.9854e-06	2.50656e-05	7.63685e-07	-2.63751e-06	8.83639e-06	-1.65217e-05	2.90424e-05	1.98185e-06	2.74554e-06	-6.83405e-06	1.3262e-06	-2.36556e-07	-4.67896e-06	1.44709e-05	1.48434e-05	2.28714e-05	-1.05407e-05	2.81632e-06	-1.15447e-05	7.61636e-06	-6.44661e-06	2.74964e-05	2.86587e-05	8.29995e-06	-1.33589e-05	-1.94963e-05	9.574e-07	-2.79956e-06	-3.06778e-06	1.69408e-05	-1.86712e-05	1.79373e-06	4.02145e-06	2.05301e-05	7.23824e-06	3.20226e-05
6.16194	-1.03489e-05	6.45593e-06	-9.84408e-06	8.9556e-06	-1.19731e-05	4.00841e-06	1.58548e-05	2.5671e-05	9.10833e-06	5.01052e-06	3.35071e-05	5.18002e-06	3.22983e-06	-5.29923e-06	2.55927e-05	-1.36532e-06	1.68197e-06	6.66082e-06	-1.4225e-05	3.39411e-05	-4.48897e-07	-1.87196e-06	-8.15466e-06	-2.07871e-06	5.75557e-06	-1.64658e-06	1.07177e-05	9.62242e-06	3.02549e-05	-1.05817e-05	6.41681e-06	-1.37091e-05	9.10461e-06	-9.53116e-06	3.298e-05	2.58069e-05	5.38863e-06	-6.55279e-06	-2.13869e-05	4.23566e-06	-4.49084e-06	6.85453e-07	1.38283e-05	-2.08504e-05	3.46452e-07	2.0396e-06	2.38121e-05	6.95512e-06	2.81762e-05
6.17659	-8.82335e-06	1.01477e-05	-8.95187e-06	7.96281e-06	-9.87947e-06	2.88337e-06	1.56481e-05	2.10274e-05	5.51157e-06	-5.10365e-07	2.82284e-05	-5.21168e-06	4.28408e-08	-1.30013e-06	2.54996e-05	-3.8743e-07	7.86595e-06	7.28108e-06	-8.20309e-06	3.66699e-05	-1.01887e-06	-6.17467e-06	-5.7444e-06	-6.10389e-06	1.17458e-05	3.24845e-06	5.72205e-06	3.57628e-06	3.22629e-05	-1.14478e-05	8.78051e-06	-1.46274e-05	9.35234e-06	-1.23028e-05	3.53623e-05	2.04723e-05	6.16536e-07	-1.2964e-06	-1.9554e-05	8.44523e-06	-3.07523e-06	4.43868e-06	7.61077e-06	-2.14744e-05	1.39698e-07	1.61305e-06	2.3989e-05	5.43147e-06	2.49501e-05
6.19124	-4.76651e-06	1.35619e-05	-6.17839e-06	1.09244e-05	-5.07943e-06	3.19071e-06	1.55959e-05	1.56667e-05	5.28991e-06	-5.84871e-06	2.26386e-05	-1.68644e-05	-1.52923e-06	1.10641e-06	2.19494e-05	3.76627e-06	1.34166e-05	8.01496e-06	-7.02217e-07	3.69661e-05	3.86685e-06	-7.34814e-06	-3.59491e-07	-7.72066e-06	1.62628e-05	9.35234e-06	2.75858e-06	-1.56462e-06	2.85674e-05	-1.36346e-05	1.00713e-05	-1.54767e-05	6.35907e-06	-1.44131e-05	3.44422e-05	1.21407e-05	-3.53344e-06	-2.58908e-07	-1.36402e-05	1.09989e-05	7.76723e-07	5.24707e-06	-4.17233e-07	-1.90679e-05	1.7006e-06	3.0417e-06	1.92858e-05	2.22027e-06	2.1575e-05
6.20589	-1.32807e-06	1.66688e-05	-3.40119e-06	1.3886e-05	-2.75671e-07	3.49805e-06	1.55475e-05	1.12373e-05	6.9309e-06	-8.39308e-06	1.58064e-05	-2.57194e-05	-1.23493e-06	4.44241e-06	1.83992e-05	7.92369e-06	1.8971e-05	7.81752e-06	4.93973e-06	3.41609e-05	9.37656e-06	-7.28108e-06	6.89365e-06	-6.23427e-06	2.01613e-05	1.63913e-05	2.27615e-06	-6.70552e-06	2.2389e-05	-1.70581e-05	1.1364e-05	-1.69482e-05	2.12714e-06	-1.40406e-05	2.97967e-05	2.57045e-06	-6.44289e-06	-2.32458e-06	-5.24148e-06	1.07624e-05	6.49132e-06	4.8168e-06	-7.82497e-06	-1.51116e-05	5.7444e-06	5.71646e-06	1.45845e-05	-9.89065e-07	1.82018e-05
6.22054	4.20213e-06	1.96081e-05	2.51457e-07	1.84514e-05	5.19864e-06	5.22099e-06	1.84868e-05	9.69321e-06	1.00099e-05	-5.46686e-06	7.30716e-06	-3.03723e-05	-7.82311e-08	7.61077e-06	1.36476e-05	1.10343e-05	2.22847e-05	4.83915e-06	7.255e-06	2.89027e-05	1.6097e-05	-5.08502e-06	1.16974e-05	-2.92994e-06	2.22716e-05	2.15974e-05	5.91949e-06	-8.73581e-06	1.63391e-05	-1.90437e-05	1.34464e-05	-1.67508e-05	-3.69921e-06	-1.1446e-05	2.21878e-05	-7.9833e-06	-5.66803e-06	-7.61077e-06	2.03401e-06	9.38959e-06	1.04327e-05	2.33389e-06	-1.37314e-05	-8.98167e-06	1.04625e-05	1.07978e-05	1.12411e-05	-1.58139e-06	1.70544e-05
6.23519	9.73791e-06	2.25473e-05	3.90783e-06	2.17743e-05	8.19191e-06	6.94394e-06	2.39089e-05	8.7712e-06	1.18464e-05	1.80677e-06	-1.19396e-06	-2.94372e-05	2.32458e-06	1.14031e-05	8.89413e-06	1.41449e-05	2.56021e-05	-2.06754e-07	5.4352e-06	2.12677e-05	2.22009e-05	-1.64844e-06	1.46423e-05	3.16836e-06	2.19047e-05	2.24598e-05	1.32918e-05	-7.6592e-06	1.2774e-05	-2.00942e-05	1.49067e-05	-1.46888e-05	-1.01421e-05	-9.15863e-06	1.45845e-05	-1.64658e-05	-7.52509e-07	-1.20699e-05	6.82473e-06	5.53206e-06	1.18949e-05	6.81728e-07	-1.54953e-05	-4.69387e-07	1.58008e-05	1.52625e-05	1.10026e-05	3.12924e-07	1.77696e-05
6.24984	1.56835e-05	2.56486e-05	4.16674e-06	2.10535e-05	8.14348e-06	9.13255e-06	2.83308e-05	1.00005e-05	1.15316e-05	1.06078e-05	-1.01775e-05	-2.45199e-05	3.87058e-06	1.41636e-05	5.21541e-06	1.58492e-05	2.6796e-05	-7.9181e-06	3.40678e-06	1.33682e-05	2.63304e-05	1.04122e-06	1.34073e-05	1.04271e-05	1.90306e-05	1.9867e-05	2.24635e-05	-6.00331e-06	1.3534e-05	-1.9202e-05	1.72798e-05	-9.82545e-06	-1.57226e-05	-6.77258e-06	6.72787e-06	-1.92598e-05	5.86174e-06	-1.45417e-05	9.54419e-06	2.03587e-06	1.29454e-05	-2.84985e-07	-1.18595e-05	6.86012e-06	2.0925e-05	1.77696e-05	1.44094e-05	4.9118e-06	1.85892e-05
6.26449	1.97664e-05	2.65781e-05	1.94274e-06	1.78497e-05	5.61588e-06	1.00806e-05	3.27565e-05	9.9875e-06	8.73953e-06	1.94106e-05	-1.668e-05	-1.95988e-05	2.93553e-06	1.63037e-05	2.7772e-06	1.25896e-05	2.67494e-05	-1.50055e-05	3.86685e-06	6.40377e-06	2.98414e-05	4.35114e-06	9.07108e-06	1.5201e-05	1.42958e-05	1.4171e-05	3.22554e-05	-2.79583e-06	1.67768e-05	-1.70637e-05	1.96565e-05	-3.09758e-06	-1.75759e-05	-6.24917e-06	1.35414e-06	-1.58455e-05	1.2476e-05	-1.2977e-05	1.04047e-05	-2.14204e-07	1.33775e-05	2.99886e-07	-4.49643e-06	1.07754e-05	2.54288e-05	1.90362e-05	2.09212e-05	1.0442e-05	1.81738e-05
6.27914	2.19494e-05	2.6457e-05	-2.1439e-06	8.82708e-06	1.58325e-06	9.91486e-06	3.47998e-05	1.01682e-05	5.40167e-06	2.53338e-05	-1.74269e-05	-1.47242e-05	-2.23517e-07	1.66502e-05	3.62471e-06	8.03731e-06	2.59038e-05	-1.96602e-05	7.19726e-06	6.6869e-07	3.18009e-05	8.03173e-06	4.02518e-06	1.76951e-05	8.39867e-06	5.26942e-06	3.84543e-05	-5.66244e-07	2.10404e-05	-1.54637e-05	2.04556e-05	4.67524e-06	-1.77231e-05	-6.68876e-06	-1.96323e-06	-6.85081e-06	1.78497e-05	-7.28108e-06	8.76747e-06	1.46404e-06	1.70283e-05	2.58908e-07	4.39025e-06	1.33403e-05	2.85991e-05	1.88649e-05	2.55834e-05	1.58548e-05	1.52346e-05
6.29379	2.16514e-05	2.50917e-05	-6.22682e-06	-1.9744e-07	-2.44379e-06	8.50856e-06	3.43639e-05	9.73232e-06	3.30806e-06	2.78465e-05	-1.63075e-05	-1.04662e-05	-1.51992e-06	1.38916e-05	6.33672e-06	1.93715e-06	2.50563e-05	-2.03848e-05	1.34241e-05	-1.75647e-06	3.25181e-05	1.3886e-05	-4.00469e-07	1.58455e-05	3.12366e-06	-3.21679e-06	3.9896e-05	-1.02445e-06	2.46838e-05	-1.32434e-05	1.81496e-05	1.21407e-05	-1.53854e-05	-6.50436e-06	-6.5174e-06	4.00655e-06	1.82576e-05	2.77534e-07	5.88968e-06	2.52575e-06	2.06809e-05	-7.1153e-07	1.14199e-05	1.24928e-05	3.17749e-05	1.87997e-05	2.54866e-05	1.85799e-05	1.16751e-05
6.30844	1.78013e-05	2.08523e-05	-1.08536e-05	-9.30205e-06	-4.43496e-06	8.84198e-06	3.08137e-05	9.83477e-06	3.75696e-06	2.64142e-05	-1.36234e-05	-6.4671e-06	-2.20537e-06	1.13286e-05	1.2137e-05	-2.03401e-06	2.19755e-05	-1.76597e-05	2.03028e-05	-2.43448e-06	3.12123e-05	2.2823e-05	-3.46266e-06	1.131e-05	-1.85333e-06	-9.04314e-06	3.65302e-05	-3.55951e-06	2.59802e-05	-9.54419e-06	1.29733e-05	1.72164e-05	-1.13361e-05	-4.02145e-06	-1.10865e-05	1.45324e-05	1.53221e-05	7.72439e-06	4.78141e-06	5.02355e-06	2.51345e-05	-4.06429e-06	1.61938e-05	9.35234e-06	3.25143e-05	1.83322e-05	2.08076e-05	1.7846e-05	4.43496e-06
6.32309	1.39512e-05	1.78553e-05	-1.29975e-05	-1.592e-05	-3.94136e-06	1.04196e-05	2.72635e-05	1.05631e-05	5.4501e-06	2.12565e-05	-9.69879e-06	-2.94298e-07	2.16067e-07	7.52322e-06	1.7317e-05	-2.58721e-06	1.64136e-05	-1.24481e-05	2.47005e-05	-9.31323e-09	2.8668e-05	3.17618e-05	-5.28246e-06	3.66941e-06	-4.34183e-06	-9.89996e-06	3.06852e-05	-3.60794e-06	2.47974e-05	-3.98047e-06	4.07733e-06	2.01222e-05	-7.90134e-06	3.25963e-07	-1.62758e-05	2.26796e-05	8.25152e-06	1.31e-05	3.67314e-06	6.90483e-06	2.83476e-05	-5.24148e-06	1.66278e-05	4.35486e-06	2.89138e-05	1.87978e-05	1.24089e-05	1.55643e-05	-2.17929e-06
6.33774	8.23848e-06	1.4497e-05	-1.40034e-05	-1.52439e-05	-3.24287e-06	1.38823e-05	2.14893e-05	1.08816e-05	8.55513e-06	1.61789e-05	-7.33882e-06	5.93998e-06	4.52623e-06	4.96209e-06	2.06083e-05	1.19209e-06	1.00248e-05	-7.13207e-06	2.49594e-05	2.02097e-06	2.34693e-05	3.88511e-05	-5.15021e-06	-1.81794e-06	-5.10179e-06	-7.33323e-06	2.20947e-05	-9.89065e-07	2.38307e-05	2.99141e-06	-4.60446e-06	1.96043e-05	-4.08292e-06	7.12276e-06	-2.12956e-05	2.45851e-05	8.40053e-07	1.54283e-05	4.98258e-06	5.25452e-06	2.86996e-05	-4.53927e-06	1.36439e-05	3.48315e-07	2.17129e-05	1.86935e-05	2.43075e-06	9.98937e-06	-9.14373e-06
6.35239	4.47035e-08	1.19694e-05	-1.08704e-05	-1.24983e-05	-2.54065e-06	1.73487e-05	1.57189e-05	1.12057e-05	1.16583e-05	1.07884e-05	-5.59725e-06	1.3724e-05	7.594e-06	3.33227e-06	2.20407e-05	8.08015e-06	1.7751e-06	-5.75557e-07	2.45962e-05	4.36418e-06	1.95149e-05	4.22169e-05	-3.77558e-06	-5.74812e-06	-3.99537e-06	-1.96882e-06	1.22655e-05	3.18512e-06	2.22474e-05	9.96515e-06	-1.26604e-05	1.75387e-05	9.79751e-07	1.29864e-05	-2.44547e-05	2.21469e-05	-7.18795e-06	1.52756e-05	6.91228e-06	2.04891e-06	2.53301e-05	-1.66148e-06	8.801e-06	-2.41213e-06	1.38953e-05	1.98316e-05	-4.44241e-06	4.41633e-06	-1.42455e-05
6.36704	-9.52743e-06	9.58331e-06	-4.41261e-06	-7.16187e-06	-5.35324e-06	1.88779e-05	1.00024e-05	1.01458e-05	1.69128e-05	6.94394e-06	-4.78141e-06	2.15061e-05	8.37632e-06	9.53674e-07	2.01222e-05	1.62628e-05	-7.255e-06	5.76116e-06	2.23983e-05	4.88758e-06	1.53109e-05	4.17996e-05	-4.33624e-06	-8.29622e-06	-1.91107e-06	3.84077e-06	4.52064e-06	8.25338e-06	2.20239e-05	1.60355e-05	-1.85054e-05	1.62106e-05	6.33672e-06	1.46907e-05	-2.1752e-05	1.87811e-05	-1.31037e-05	1.2964e-05	7.89203e-06	-1.45845e-06	2.06456e-05	1.84402e-07	5.99958e-06	-2.17184e-06	7.5493e-06	2.04854e-05	-6.41495e-06	-1.84402e-07	-1.68215e-05
6.38169	-1.90977e-05	7.19726e-06	2.04332e-06	-3.06219e-06	-1.06469e-05	1.91648e-05	4.28781e-06	8.77678e-06	2.15489e-05	4.96209e-06	-4.5877e-06	2.71164e-05	5.43706e-06	1.28523e-07	1.51023e-05	2.07201e-05	-1.56611e-05	1.27181e-05	2.08206e-05	4.17046e-06	1.29733e-05	3.73516e-05	-4.89503e-06	-5.87851e-06	1.76951e-07	5.61588e-06	-1.36159e-06	1.14609e-05	2.11839e-05	1.77622e-05	-2.24859e-05	1.30199e-05	1.10772e-05	1.20495e-05	-1.71866e-05	1.5419e-05	-1.59126e-05	1.22041e-05	8.87178e-06	-4.65289e-06	1.6585e-05	1.41002e-06	6.30692e-06	1.4808e-06	4.93042e-06	1.98968e-05	-4.65848e-06	-1.68197e-06	-1.69128e-05
6.39634	-2.75467e-05	5.81332e-06	9.37842e-06	-2.19606e-06	-1.50111e-05	1.6816e-05	-1.01514e-06	6.44103e-06	2.71425e-05	3.37511e-06	-5.59725e-06	2.90498e-05	-2.31154e-06	-9.08971e-07	9.39518e-06	2.13552e-05	-2.02786e-05	1.56928e-05	1.71084e-05	2.94484e-06	1.36103e-05	3.22312e-05	-6.46338e-06	2.99886e-07	3.13297e-06	6.58818e-06	-6.2976e-06	1.09375e-05	1.8144e-05	1.92113e-05	-2.21338e-05	1.07009e-05	1.54022e-05	7.35186e-06	-8.97422e-06	1.43554e-05	-1.49757e-05	1.23531e-05	6.57886e-06	-5.87851e-06	1.31167e-05	8.12113e-07	9.61497e-06	7.52695e-06	8.028e-06	1.97273e-05	8.3819e-08	-1.52923e-06	-1.47261e-05
6.41099	-3.35071e-05	4.4331e-06	1.42325e-05	-2.57045e-06	-1.93734e-05	1.44672e-05	-6.31809e-06	3.79235e-06	3.21139e-05	4.27105e-06	-5.98095e-06	2.69469e-05	-8.81962e-06	-1.52923e-06	3.27826e-06	1.64006e-05	-1.91014e-05	1.59778e-05	1.21593e-05	1.09896e-06	1.42474e-05	2.71127e-05	-8.028e-06	7.1004e-06	7.32951e-06	4.46104e-06	-8.75257e-06	5.24335e-06	1.22078e-05	2.04556e-05	-1.92989e-05	8.38563e-06	1.72444e-05	1.41189e-06	-7.63685e-07	1.45324e-05	-1.15521e-05	1.37463e-05	4.28781e-06	-6.48201e-06	1.08927e-05	-3.50736e-06	1.41636e-05	1.65757e-05	1.58846e-05	1.97701e-05	5.44824e-06	-1.68383e-06	-1.37836e-05
6.42564	-3.58485e-05	1.55158e-06	1.74362e-05	-5.08875e-06	-1.68532e-05	8.7712e-06	-1.02948e-05	2.224e-06	3.29539e-05	5.52461e-06	-7.31647e-06	2.21115e-05	-1.44653e-05	-1.05053e-06	-1.29081e-06	1.07959e-05	-1.3331e-05	1.27517e-05	4.28036e-06	6.66827e-07	1.41226e-05	2.29254e-05	-6.34044e-06	1.59554e-05	1.20755e-05	1.8198e-06	-8.43219e-06	-3.30992e-06	5.4352e-06	2.3827e-05	-1.34408e-05	6.21378e-06	1.61454e-05	-2.26311e-06	4.57466e-06	1.52495e-05	-5.51902e-06	1.50688e-05	5.86733e-06	-5.14463e-06	1.03358e-05	-6.95512e-06	1.7656e-05	2.59392e-05	2.40821e-05	1.88127e-05	8.78423e-06	-6.27711e-07	-1.37668e-05
6.44029	-3.34308e-05	-1.88127e-07	1.81608e-05	-6.7763e-06	-1.01943e-05	5.14649e-06	-1.42716e-05	-1.41002e-06	2.96608e-05	5.33089e-06	-7.40774e-06	1.4795e-05	-1.63857e-05	1.60374e-06	-5.23403e-06	5.19305e-06	-3.2112e-06	7.04452e-06	-2.97837e-06	1.47335e-06	1.08927e-05	1.84309e-05	-2.16626e-06	2.60547e-05	1.68253e-05	4.2282e-07	-5.62891e-06	-1.06208e-05	-1.33552e-06	2.68891e-05	-8.19936e-06	4.0438e-06	1.07009e-05	-3.76254e-06	8.67061e-06	1.53501e-05	5.1409e-07	1.6395e-05	7.44872e-06	-2.87034e-06	1.16415e-05	-7.60704e-06	1.99061e-05	3.65432e-05	3.1041e-05	1.81664e-05	9.02079e-06	-1.43237e-06	-1.43684e-05
6.45494	-2.69897e-05	-2.96719e-06	1.77454e-05	-6.60494e-06	-1.1567e-06	1.885e-06	-1.49366e-05	-3.08082e-06	2.20202e-05	4.18723e-06	-5.05708e-06	6.68317e-06	-1.4374e-05	6.53975e-06	-6.99237e-06	2.09548e-06	5.80586e-06	1.55531e-06	-9.00775e-06	1.53854e-06	3.91155e-06	1.32322e-05	2.69338e-06	3.29316e-05	1.99284e-05	7.99075e-07	-1.36532e-06	-1.53277e-05	-5.91017e-06	3.01134e-05	-3.48873e-06	2.91876e-06	2.70829e-06	-3.21306e-06	1.0414e-05	1.10995e-05	6.50808e-06	1.54581e-05	1.07493e-05	-6.89179e-07	1.40481e-05	-5.3253e-06	1.82372e-05	4.39398e-05	3.35369e-05	1.68271e-05	6.33299e-06	-2.84612e-06	-1.57449e-05
6.46959	-1.93045e-05	-5.12414e-06	1.73319e-05	-6.42985e-06	7.88271e-06	-1.37649e-06	-1.55997e-05	-4.74975e-06	1.43815e-05	3.04542e-06	-2.7027e-06	-1.42865e-06	-1.23605e-05	1.29286e-05	-5.85429e-06	4.79445e-06	1.35861e-05	-2.17184e-06	-1.02744e-05	1.81049e-06	-2.44752e-06	8.65571e-06	8.17329e-06	3.60869e-05	1.99322e-05	4.89876e-06	3.5204e-06	-1.4862e-05	-5.72205e-06	3.13744e-05	2.46428e-06	2.41771e-06	-5.2806e-06	-3.90597e-06	9.67644e-06	5.60656e-06	1.25058e-05	1.45193e-05	1.40537e-05	1.18278e-06	1.58362e-05	-1.18092e-06	1.5948e-05	4.86486e-05	3.12738e-05	1.52867e-05	3.0268e-06	-4.25428e-06	-1.65012e-05
6.48424	-1.08592e-05	-8.51974e-06	1.63782e-05	-5.16698e-06	1.30199e-05	-5.04404e-06	-1.64863e-05	-3.52785e-06	7.77841e-06	2.79956e-06	4.23193e-06	-8.99844e-06	-1.07437e-05	1.91014e-05	-3.91901e-06	1.06208e-05	1.76113e-05	-4.05498e-06	-7.30343e-06	1.30571e-06	-8.39308e-06	5.17629e-06	1.04718e-05	3.36915e-05	1.58381e-05	1.00769e-05	5.97164e-06	-1.22637e-05	-2.66731e-06	2.92845e-05	6.71856e-06	1.73599e-06	-1.04848e-05	-5.36069e-06	7.83429e-06	-8.27014e-07	1.82409e-05	1.14646e-05	1.25542e-05	2.07312e-06	1.66316e-05	3.29688e-07	1.18595e-05	4.81736e-05	2.64496e-05	1.5134e-05	4.07919e-07	-4.06802e-06	-1.38152e-05
6.49888	-2.41213e-06	-1.19116e-05	1.54246e-05	-5.1409e-06	1.56779e-05	-9.95211e-06	-1.7371e-05	-7.50646e-07	4.28408e-06	1.62236e-06	1.11703e-05	-1.40835e-05	-9.12696e-06	2.27932e-05	-1.98185e-06	1.70711e-05	1.79149e-05	-3.76068e-06	-1.22562e-06	-7.46921e-07	-1.06134e-05	2.32086e-06	1.02911e-05	2.88133e-05	9.26666e-06	1.40145e-05	8.42288e-06	-8.11182e-06	3.49432e-06	2.56486e-05	9.73232e-06	6.42613e-07	-1.03079e-05	-7.84732e-06	3.51109e-06	-6.32741e-06	2.33594e-05	6.55092e-06	7.95349e-06	3.58559e-06	1.68085e-05	2.14949e-06	9.00961e-06	4.24236e-05	1.97645e-05	1.62236e-05	-2.83308e-06	-2.32458e-06	-7.40029e-06
6.51353	3.30433e-06	-1.66222e-05	1.32173e-05	-6.49504e-06	1.51787e-05	-1.28169e-05	-1.76374e-05	2.3786e-06	5.84498e-06	-3.81842e-07	1.79112e-05	-1.55419e-05	-7.71694e-06	2.32495e-05	-3.03611e-07	2.07555e-05	1.81273e-05	-9.22009e-07	6.2082e-06	-4.05684e-06	-7.39098e-06	2.76789e-06	8.27387e-06	2.09343e-05	2.14577e-06	1.61547e-05	8.54582e-06	-4.17791e-06	9.5889e-06	2.05226e-05	1.0455e-05	-1.16974e-06	-4.62309e-06	-8.2925e-06	-1.71922e-06	-9.68948e-06	2.87965e-05	2.96533e-06	3.11062e-07	5.78724e-06	1.32322e-05	2.48291e-06	8.28318e-06	3.37567e-05	1.49533e-05	1.87233e-05	-5.33462e-06	1.16415e-06	-4.04194e-07
6.52818	4.05684e-06	-1.94702e-05	9.76957e-06	-8.46758e-06	1.46814e-05	-1.56797e-05	-1.78982e-05	5.51157e-06	7.40774e-06	-2.69711e-06	2.40337e-05	-1.48267e-05	-6.30505e-06	2.06046e-05	1.32248e-07	2.16514e-05	1.89617e-05	9.89065e-07	1.1161e-05	-7.3649e-06	-1.68197e-06	4.45917e-06	6.25663e-06	1.36793e-05	-3.72715e-06	1.33328e-05	7.42637e-06	-2.41213e-06	1.25822e-05	1.60206e-05	1.05593e-05	-1.22562e-06	5.20237e-06	-7.28667e-06	-8.19005e-06	-9.3244e-06	3.29968e-05	-1.23866e-06	-7.32951e-06	7.99261e-06	9.65968e-06	3.12552e-06	8.17887e-06	2.3229e-05	1.07624e-05	2.12211e-05	-8.45827e-06	6.51367e-06	5.97164e-06
6.54283	8.82894e-07	-1.95093e-05	7.69086e-06	-1.0239e-05	1.62162e-05	-1.61193e-05	-1.7006e-05	8.48062e-06	9.14e-06	-5.57676e-06	2.75038e-05	-1.10287e-05	-1.86265e-06	1.56052e-05	-1.68756e-06	1.7317e-05	1.81124e-05	1.65217e-06	1.16769e-05	-9.9875e-06	4.66593e-06	4.24869e-06	5.28246e-06	9.04314e-06	-5.72018e-06	8.83266e-06	8.17701e-06	-2.71574e-06	1.28802e-05	1.34688e-05	7.12648e-06	-2.23145e-06	1.49012e-05	-3.03239e-06	-1.36215e-05	-6.60866e-06	3.35146e-05	-2.49967e-06	-9.02452e-06	9.19402e-06	5.79283e-06	6.25849e-06	1.03489e-05	1.44579e-05	8.94628e-06	2.42162e-05	-1.16229e-05	1.12243e-05	9.55351e-06
6.55748	-4.15184e-06	-1.83061e-05	4.99189e-06	-1.23177e-05	1.77566e-05	-1.65608e-05	-1.61137e-05	9.5889e-06	7.15069e-06	-7.21589e-06	2.72524e-05	-9.08785e-06	2.57976e-06	1.06078e-05	-3.5055e-06	1.29845e-05	1.72649e-05	2.00421e-06	1.15745e-05	-1.04327e-05	1.1012e-05	1.86823e-06	4.93415e-06	6.26966e-06	-4.60446e-06	3.71411e-06	9.54978e-06	-3.94695e-06	1.0699e-05	9.68017e-06	3.69549e-06	-3.23355e-06	2.46037e-05	2.46614e-06	-1.65664e-05	-4.71808e-06	2.98955e-05	-3.13669e-06	-5.33834e-06	8.74139e-06	3.16836e-06	1.00154e-05	1.25207e-05	7.5493e-06	1.08574e-05	2.47266e-05	-1.35433e-05	1.50055e-05	1.00359e-05
6.57213	-1.0198e-05	-1.46888e-05	3.9991e-06	-1.16322e-05	2.06362e-05	-1.57095e-05	-1.39792e-05	1.20662e-05	1.69687e-06	-6.02938e-06	2.41119e-05	-6.37211e-06	6.18212e-06	8.83639e-06	-4.85592e-06	8.40984e-06	1.36085e-05	-1.8999e-07	1.05277e-05	-9.79565e-06	1.44746e-05	-1.05798e-06	7.93301e-06	7.83429e-06	-6.46338e-07	7.65547e-07	1.3249e-05	-5.75185e-06	6.7018e-06	7.72439e-06	-8.75443e-07	-3.8445e-06	3.12645e-05	7.27735e-06	-1.48471e-05	-4.27105e-06	2.41026e-05	-1.77883e-06	3.68804e-06	6.91228e-06	3.30992e-06	1.66316e-05	1.48453e-05	3.86685e-06	1.44057e-05	2.35103e-05	-1.35265e-05	1.5771e-05	8.5514e-06
6.58678	-1.37575e-05	-8.89413e-06	4.86895e-06	-7.8436e-06	2.28994e-05	-1.51657e-05	-1.18464e-05	1.39251e-05	-4.99934e-06	-2.35625e-06	1.72518e-05	-5.83008e-06	9.16235e-06	9.85712e-06	-4.96581e-06	6.63102e-06	9.33371e-06	-3.00631e-06	8.86247e-06	-7.29412e-06	1.7317e-05	-4.60073e-06	1.03135e-05	1.09505e-05	2.07312e-06	-6.27711e-07	1.63298e-05	-7.86223e-06	2.70829e-06	5.77047e-06	-5.44451e-06	-6.21006e-06	3.44086e-05	1.00229e-05	-8.77865e-06	-7.54558e-06	1.6449e-05	1.13435e-06	1.27181e-05	3.22238e-06	4.69759e-06	2.16942e-05	1.77938e-05	1.11572e-06	1.9202e-05	1.91908e-05	-1.1025e-05	1.21947e-05	5.82635e-06
6.60143	-1.4009e-05	-3.41423e-06	6.97747e-06	-1.7751e-06	2.08206e-05	-1.48751e-05	-1.11535e-05	1.32192e-05	-1.04103e-05	4.448e-06	9.37283e-06	-7.81193e-06	8.42474e-06	1.29621e-05	-4.02145e-06	8.2273e-06	3.92459e-06	-4.60446e-06	8.59424e-06	-3.52412e-06	1.88127e-05	-5.43147e-06	1.04662e-05	1.44318e-05	3.39746e-06	1.85892e-06	1.8632e-05	-9.19774e-06	2.39164e-06	5.48735e-06	-6.21751e-06	-8.19191e-06	3.4526e-05	9.76771e-06	-9.31323e-08	-1.03563e-05	9.18098e-06	5.21541e-06	1.96602e-05	3.68804e-07	6.01076e-06	2.32458e-05	2.03103e-05	-1.23121e-06	2.16123e-05	1.58157e-05	-5.70342e-06	7.39656e-06	4.46104e-06
6.61608	-9.913e-06	1.75834e-06	9.08412e-06	6.46524e-06	1.81254e-05	-1.48956e-05	-1.04625e-05	1.37575e-05	-1.33365e-05	1.24965e-05	1.49757e-06	-1.10306e-05	5.20423e-06	1.48229e-05	-3.07709e-06	1.07568e-05	3.81842e-07	-3.09385e-06	7.70763e-06	-6.81728e-07	1.90679e-05	-2.84798e-06	8.75443e-06	1.85352e-05	2.86475e-06	7.76164e-06	1.96956e-05	-9.59821e-06	5.18188e-06	5.82263e-06	-3.88362e-06	-8.62218e-06	3.46452e-05	9.51439e-06	8.59424e-06	-1.22301e-05	3.77931e-06	9.70811e-06	2.06046e-05	-1.1418e-06	6.08526e-06	2.41809e-05	2.28286e-05	-4.8168e-06	2.15452e-05	1.27535e-05	2.72505e-06	2.29292e-06	4.34183e-06
6.63073	-5.36628e-06	6.70925e-06	1.08182e-05	1.50427e-05	1.29584e-05	-1.56127e-05	-1.08704e-05	1.38897e-05	-1.43219e-05	1.95149e-05	-2.72319e-06	-1.55829e-05	1.14366e-06	1.45063e-05	-3.78862e-06	1.25095e-05	-1.19582e-06	-2.29105e-07	4.05125e-06	2.07312e-06	1.86134e-05	8.53091e-07	4.30271e-06	2.15508e-05	-2.58349e-06	1.39903e-05	1.73189e-05	-9.76026e-06	1.07493e-05	6.38515e-06	2.12155e-06	-7.18981e-06	3.41926e-05	1.05388e-05	1.52346e-05	-8.15466e-06	3.25963e-07	1.2625e-05	1.6747e-05	-9.18284e-07	5.55068e-07	2.34041e-05	2.51494e-05	-6.8713e-06	1.89431e-05	1.01067e-05	1.07922e-05	-1.94088e-06	5.50225e-06
6.64538	-8.17701e-07	1.16583e-05	1.25505e-05	2.3311e-05	7.17118e-06	-1.4469e-05	-1.18949e-05	1.43312e-05	-1.40667e-05	2.43615e-05	-2.5928e-06	-1.9826e-05	-1.67079e-06	1.29491e-05	-3.25963e-06	1.27088e-05	-2.15322e-06	2.94857e-06	3.96743e-07	4.82984e-06	1.81608e-05	4.55603e-06	-1.49012e-07	2.45683e-05	-8.03173e-06	1.99061e-05	1.43219e-05	-7.75047e-06	1.63205e-05	4.77582e-06	8.74884e-06	-5.75744e-06	3.31234e-05	1.1567e-05	1.75331e-05	-1.5907e-06	-3.74392e-06	1.11964e-05	9.79006e-06	1.47708e-06	-7.45244e-06	2.54251e-05	2.56114e-05	-8.30181e-06	1.44783e-05	1.05631e-05	1.69966e-05	-4.93042e-06	6.04242e-06
6.66003	-3.11062e-07	1.63037e-05	1.33663e-05	3.00873e-05	2.31713e-06	-9.76957e-06	-1.22339e-05	1.50148e-05	-1.40183e-05	2.51848e-05	1.69687e-06	-2.02395e-05	-2.44193e-06	8.91089e-06	-2.60212e-06	1.07102e-05	-3.80911e-06	6.26966e-06	-3.41423e-06	5.74812e-06	1.50148e-05	7.78213e-06	-2.65427e-06	2.50917e-05	-1.49272e-05	2.51271e-05	1.07624e-05	-4.71994e-06	1.99378e-05	1.99862e-06	1.55084e-05	-2.74181e-06	3.07374e-05	1.25449e-05	1.58735e-05	4.83915e-06	-6.19143e-06	6.64778e-06	2.83122e-06	4.10341e-06	-1.71773e-05	3.00054e-05	2.46353e-05	-8.22917e-06	8.46386e-06	1.16415e-05	2.03066e-05	-4.31016e-06	7.59773e-06
6.67468	-2.28174e-06	2.03289e-05	1.54246e-05	3.31383e-05	-1.29081e-06	-4.448e-06	-1.2571e-05	1.63205e-05	-1.27256e-05	2.22884e-05	7.22893e-06	-1.87866e-05	-7.28294e-07	6.1132e-06	-1.94274e-06	7.78213e-06	-7.32392e-06	8.03731e-06	-3.49805e-06	6.66641e-06	1.31093e-05	9.76771e-06	-3.91901e-06	2.46838e-05	-1.9962e-05	2.63136e-05	7.20285e-06	1.41189e-06	1.98316e-05	-4.50388e-06	1.85445e-05	2.75858e-06	2.71127e-05	1.29025e-05	1.42157e-05	1.18949e-05	-7.3947e-06	-1.31316e-06	-2.26311e-06	6.72787e-06	-2.3799e-05	3.58317e-05	2.30428e-05	-5.04777e-06	4.31575e-06	1.17943e-05	1.98968e-05	-1.82353e-06	6.67013e-06
6.68933	-6.01448e-06	2.34954e-05	1.50409e-05	3.17749e-05	-2.28547e-06	1.28709e-06	-1.27256e-05	1.70451e-05	-1.24667e-05	1.74157e-05	1.28523e-05	-1.35861e-05	3.22238e-06	4.16487e-06	1.35973e-07	6.37211e-06	-1.22245e-05	8.31299e-06	8.13976e-07	8.28318e-06	1.2964e-05	1.00713e-05	-2.64868e-06	2.33594e-05	-2.1711e-05	2.57418e-05	7.18795e-06	9.71928e-06	1.70097e-05	-1.4225e-05	1.86842e-05	9.42685e-06	2.08635e-05	1.22916e-05	1.21053e-05	1.42381e-05	-7.21589e-06	-6.74464e-06	-2.96161e-06	1.01477e-05	-2.48458e-05	4.17642e-05	2.00216e-05	-2.30223e-06	3.20375e-06	1.15316e-05	1.55158e-05	2.52575e-06	6.19516e-06
6.70398	-9.12324e-06	2.54214e-05	1.65179e-05	2.6999e-05	-2.0396e-06	7.64243e-06	-1.28802e-05	1.77696e-05	-1.22078e-05	1.09952e-05	1.53705e-05	-7.7635e-06	6.55651e-06	1.90362e-06	2.21841e-06	5.27315e-06	-1.65012e-05	8.27946e-06	8.85129e-06	9.90368e-06	1.40611e-05	9.13627e-06	-1.32248e-07	2.11056e-05	-2.15936e-05	2.20649e-05	9.03383e-06	1.64732e-05	1.41859e-05	-2.17743e-05	1.82018e-05	1.48565e-05	1.27517e-05	9.20147e-06	1.18595e-05	1.31708e-05	-5.79469e-06	-1.09337e-05	-2.41771e-06	1.2124e-05	-2.00961e-05	4.21144e-05	1.65924e-05	5.4948e-07	2.71574e-06	9.40822e-06	1.17552e-05	7.18422e-06	5.71832e-06
6.71863	-9.02452e-06	2.48719e-05	1.74884e-05	1.7317e-05	-1.27405e-06	1.3575e-05	-1.10921e-05	1.57673e-05	-1.22041e-05	5.60656e-06	1.3385e-05	-1.32248e-06	1.0455e-05	8.86619e-07	6.21751e-06	8.74884e-06	-1.85184e-05	9.12696e-06	1.88742e-05	1.17365e-05	1.69147e-05	6.80238e-06	1.96882e-06	1.76691e-05	-1.76337e-05	1.93119e-05	1.18725e-05	1.88593e-05	1.25021e-05	-2.62503e-05	1.59033e-05	1.90977e-05	4.80749e-06	4.50946e-06	1.42511e-05	1.12839e-05	-3.37139e-06	-8.65757e-06	-2.90573e-07	1.58716e-05	-1.17291e-05	3.76627e-05	1.28765e-05	7.78586e-07	3.57628e-06	6.33113e-06	7.84732e-06	1.13454e-05	5.43147e-06
6.73328	-5.81704e-06	2.40114e-05	1.97031e-05	6.7018e-06	1.35787e-06	1.6408e-05	-7.4394e-06	1.22171e-05	-1.21985e-05	2.39164e-06	1.07791e-05	4.80749e-06	1.43554e-05	-1.28523e-07	1.02203e-05	1.42939e-05	-1.6395e-05	1.20439e-05	2.88971e-05	1.35731e-05	1.97701e-05	4.47035e-06	4.06988e-06	1.42343e-05	-1.367e-05	1.71773e-05	1.59554e-05	1.8144e-05	1.33011e-05	-2.45161e-05	1.36048e-05	1.93045e-05	-1.27405e-06	-1.41934e-06	1.72649e-05	9.08785e-06	-2.18861e-06	-2.65799e-06	5.97909e-07	1.96174e-05	-2.12155e-06	2.94894e-05	1.04066e-05	1.62981e-06	4.43868e-06	3.5651e-06	4.55789e-06	1.39531e-05	6.38515e-06
6.74793	-6.31437e-07	2.38828e-05	2.02619e-05	-2.8573e-06	3.92459e-06	1.67303e-05	-1.70432e-06	8.17701e-06	-1.14292e-05	1.45473e-06	7.61636e-06	7.75605e-06	1.56537e-05	-5.81145e-07	1.46329e-05	1.80472e-05	-1.16453e-05	1.68029e-05	3.36692e-05	1.33887e-05	1.95988e-05	4.54299e-06	4.38653e-06	1.13323e-05	-8.20868e-06	1.55345e-05	1.79652e-05	1.44299e-05	1.58586e-05	-1.59293e-05	1.34259e-05	1.88462e-05	-5.11855e-06	-7.43009e-06	1.97478e-05	6.76326e-06	-3.11621e-06	6.31064e-06	4.15184e-06	2.3162e-05	5.85802e-06	1.76821e-05	8.50298e-06	1.09524e-06	3.62098e-06	2.31527e-06	4.11645e-06	1.4158e-05	7.75233e-06
6.76258	4.55603e-06	2.31359e-05	1.95801e-05	-8.06898e-06	6.49132e-06	1.27088e-05	5.27315e-06	5.68666e-06	-8.79727e-06	3.93204e-06	4.45545e-06	8.53278e-06	1.75778e-05	-7.24569e-07	1.90493e-05	2.18004e-05	-6.89551e-06	1.94944e-05	3.43025e-05	9.89623e-06	1.69445e-05	3.37511e-06	4.7069e-06	8.11741e-06	-3.3658e-06	1.45137e-05	1.68774e-05	1.00937e-05	2.02805e-05	-3.92832e-06	1.3249e-05	1.74548e-05	-5.85802e-06	-1.21947e-05	2.16123e-05	6.30133e-06	-4.6622e-06	1.52793e-05	8.32416e-06	2.32905e-05	1.13584e-05	6.80611e-06	5.98095e-06	-5.7742e-08	2.18302e-06	3.23541e-06	3.67314e-06	1.15708e-05	8.50298e-06
6.77723	8.93325e-06	2.29329e-05	1.72779e-05	-9.43057e-06	1.00061e-05	7.22334e-06	1.27163e-05	5.00865e-06	-3.01376e-06	9.94466e-06	1.07661e-06	8.89972e-06	1.85892e-05	-6.89179e-08	2.26609e-05	2.25641e-05	-4.01959e-06	2.07499e-05	2.89679e-05	5.73136e-06	1.06394e-05	3.05101e-06	5.39981e-06	8.11554e-06	2.14018e-06	1.37184e-05	1.17458e-05	5.60842e-06	2.47173e-05	8.60915e-06	1.57841e-05	1.57543e-05	-3.82774e-06	-1.41095e-05	2.00998e-05	6.42426e-06	-7.55861e-06	1.93231e-05	1.63075e-05	1.90493e-05	1.46516e-05	-2.40467e-06	3.61539e-06	3.6601e-06	4.00469e-07	5.83567e-06	5.17257e-06	7.55861e-06	8.2925e-06
6.79188	1.26902e-05	2.39722e-05	1.31167e-05	-6.13369e-06	1.47615e-05	2.35625e-06	2.01613e-05	5.57117e-06	5.25638e-06	1.68923e-05	-2.92249e-06	1.11312e-05	1.89804e-05	2.81259e-07	2.62745e-05	2.20854e-05	-3.62098e-06	1.95242e-05	2.11503e-05	3.25963e-07	4.33624e-06	2.7325e-06	6.09457e-06	8.11182e-06	7.64988e-06	1.23046e-05	5.37559e-06	5.15953e-06	2.8532e-05	1.86674e-05	1.89431e-05	1.49887e-05	-5.53206e-07	-1.10548e-05	1.7345e-05	6.5472e-06	-9.21451e-06	1.99545e-05	2.61553e-05	1.32546e-05	1.79466e-05	-8.19936e-06	3.11062e-06	8.31299e-06	-1.38022e-06	8.43778e-06	6.67386e-06	2.61888e-06	6.22123e-06
6.80653	1.46367e-05	2.34209e-05	8.72277e-06	8.04663e-07	2.07201e-05	1.23121e-06	2.62335e-05	8.49925e-06	1.38376e-05	2.32104e-05	-8.48621e-06	1.56518e-05	2.04463e-05	-8.028e-07	2.59578e-05	2.19941e-05	-5.1409e-06	1.52439e-05	1.41095e-05	-3.7346e-06	-1.70991e-06	4.4331e-07	7.56606e-06	1.06245e-05	1.24443e-05	1.10604e-05	-1.91107e-06	7.53626e-06	3.1881e-05	2.31806e-05	2.26535e-05	1.62106e-05	1.49384e-06	-4.20026e-06	1.32844e-05	6.93463e-06	-7.689e-06	1.5147e-05	3.44645e-05	6.88992e-06	2.0802e-05	-1.08443e-05	4.58397e-06	1.39028e-05	-1.30013e-06	1.23866e-05	9.51812e-06	-1.34483e-06	4.23938e-06
6.82118	1.41021e-05	2.1629e-05	4.32879e-06	7.12276e-06	2.54381e-05	3.52412e-06	3.04449e-05	1.14292e-05	1.93138e-05	2.76677e-05	-1.46683e-05	2.2037e-05	2.129e-05	-2.19233e-06	2.56412e-05	2.19066e-05	-6.65709e-06	1.09673e-05	7.0706e-06	-6.55092e-06	-5.27315e-06	-6.01634e-07	9.03569e-06	1.31391e-05	1.72425e-05	9.81614e-06	-9.19774e-06	9.29087e-06	3.39933e-05	2.27317e-05	2.761e-05	1.74362e-05	2.2985e-06	6.38142e-06	7.98516e-06	8.25711e-06	-3.05846e-06	7.85664e-06	3.96706e-05	3.31737e-06	2.24188e-05	-1.28672e-05	8.54582e-06	2.07331e-05	-1.21631e-06	1.60225e-05	1.17458e-05	-3.75696e-06	1.01887e-06
6.83583	1.31391e-05	1.80025e-05	1.03377e-06	1.33272e-05	2.87257e-05	1.06376e-05	3.37269e-05	1.42548e-05	2.11671e-05	2.81185e-05	-1.77976e-05	2.93925e-05	2.06139e-05	-4.79445e-06	2.27708e-05	2.30912e-05	-4.72926e-06	7.03894e-06	3.91155e-06	-4.1835e-06	-6.0685e-06	-5.72018e-06	1.1187e-05	1.58586e-05	1.92877e-05	9.33371e-06	-1.22078e-05	1.08369e-05	3.51314e-05	1.8822e-05	3.06554e-05	1.64974e-05	2.34134e-06	1.71997e-05	5.16325e-06	1.14962e-05	4.59142e-06	4.17233e-07	3.93856e-05	2.50526e-06	2.47043e-05	-1.2422e-05	1.31521e-05	2.5887e-05	3.46452e-07	1.79503e-05	1.23829e-05	-2.7474e-06	2.2538e-07
6.85048	1.1554e-05	1.4374e-05	-1.6354e-06	1.70507e-05	3.1393e-05	2.14744e-05	3.51463e-05	1.57394e-05	1.72295e-05	2.41194e-05	-1.90623e-05	3.20952e-05	1.86972e-05	-8.01496e-06	1.98986e-05	2.4274e-05	-2.79956e-06	4.35486e-06	3.23541e-06	6.6869e-07	-4.38094e-06	-9.59262e-06	1.33403e-05	1.73394e-05	1.88556e-05	9.47341e-06	-1.14944e-05	8.6613e-06	3.5027e-05	1.42939e-05	3.37046e-05	1.61808e-05	3.62471e-06	2.42963e-05	3.58559e-06	1.59815e-05	1.34818e-05	-3.91901e-06	3.41386e-05	2.93925e-06	2.45068e-05	-8.56072e-06	1.71382e-05	2.85581e-05	2.52761e-06	1.98763e-05	1.23996e-05	1.57207e-06	1.70991e-06
6.86513	1.02036e-05	1.06823e-05	-3.53344e-06	1.7507e-05	3.22368e-05	3.13614e-05	3.21437e-05	1.52532e-05	8.8159e-06	1.79783e-05	-1.57896e-05	3.08398e-05	1.39475e-05	-1.03787e-05	1.66148e-05	2.51476e-05	-1.07661e-06	4.87827e-06	4.21517e-06	8.73953e-06	-2.04705e-06	-1.16043e-05	1.79503e-05	1.76392e-05	1.36085e-05	1.1798e-05	-8.21799e-06	4.1835e-06	3.21046e-05	8.56444e-06	3.50978e-05	1.37314e-05	5.60656e-06	2.34488e-05	4.25801e-06	1.82986e-05	2.07555e-05	-4.57093e-06	2.61758e-05	6.66268e-06	2.31583e-05	-2.21841e-06	1.68961e-05	3.04393e-05	4.56907e-06	2.06847e-05	1.19749e-05	5.85243e-06	3.34904e-06
6.87978	8.23475e-06	8.85129e-06	-6.04987e-06	1.64118e-05	3.05977e-05	3.79402e-05	2.50041e-05	1.30124e-05	1.02445e-06	1.10157e-05	-9.82545e-06	2.36891e-05	1.12709e-05	-1.1703e-05	1.33291e-05	2.6023e-05	6.46338e-07	6.64778e-06	7.68155e-06	1.80528e-05	2.86847e-07	-1.36141e-05	2.25604e-05	1.79429e-05	8.36328e-06	1.41244e-05	-4.94346e-06	-9.14559e-07	2.79434e-05	5.31785e-06	3.27677e-05	1.04532e-05	9.65782e-06	1.63987e-05	6.99982e-06	2.10349e-05	2.67923e-05	-1.81049e-06	1.63503e-05	1.1012e-05	1.99508e-05	5.47431e-06	1.12765e-05	2.96347e-05	6.61239e-06	2.14968e-05	1.1554e-05	9.82545e-06	4.37163e-06
6.89443	6.28829e-06	1.14329e-05	-8.56444e-06	1.4497e-05	2.92826e-05	3.93149e-05	1.41729e-05	8.03359e-06	-5.55068e-06	5.33834e-06	-1.67079e-06	1.19135e-05	9.36352e-06	-9.61125e-06	1.11405e-05	2.06698e-05	-1.2517e-06	1.28318e-05	1.03656e-05	2.34526e-05	7.50646e-07	-1.30776e-05	2.6485e-05	1.75331e-05	3.62098e-06	1.62497e-05	-9.18284e-07	-4.08106e-06	2.08989e-05	4.92297e-06	2.8057e-05	9.6634e-06	1.44485e-05	4.35114e-06	9.15676e-06	2.05394e-05	3.02717e-05	2.4084e-06	1.03451e-05	1.54674e-05	1.69706e-05	1.22283e-05	2.93553e-06	2.86289e-05	8.59611e-06	1.80788e-05	1.26678e-05	1.14162e-05	3.9544e-06
6.90908	4.34555e-06	1.52532e-05	-8.59611e-06	1.32043e-05	2.67271e-05	3.44831e-05	2.10106e-06	3.67872e-06	-9.64105e-06	9.05246e-07	6.48573e-06	1.38395e-06	9.93907e-06	-6.27898e-06	8.9556e-06	1.53184e-05	-3.14973e-06	1.90195e-05	1.30478e-05	2.8234e-05	-2.98023e-08	-1.00546e-05	2.66861e-05	1.52625e-05	-1.12131e-06	1.83731e-05	3.10689e-06	-7.24569e-06	1.38562e-05	4.53182e-06	2.33483e-05	8.87737e-06	1.92393e-05	-7.69086e-06	1.13118e-05	1.88071e-05	3.12664e-05	7.45803e-06	8.48062e-06	2.19941e-05	1.39903e-05	1.89804e-05	-5.4054e-06	2.7623e-05	1.05817e-05	1.52867e-05	1.50241e-05	8.04104e-06	2.2985e-06
6.92373	3.16277e-06	2.1467e-05	-7.60704e-06	1.26678e-05	2.46651e-05	2.5671e-05	-7.46176e-06	-1.00955e-06	-1.11051e-05	9.18284e-07	1.04625e-05	-8.71718e-06	1.49366e-05	-3.05288e-06	8.75816e-06	8.69669e-06	-4.39957e-06	2.30055e-05	1.56537e-05	2.68053e-05	-3.83519e-06	-5.7295e-06	2.38344e-05	1.09468e-05	-1.93343e-06	1.76784e-05	7.49342e-06	-7.75978e-06	6.78562e-06	6.10389e-06	1.70115e-05	1.05761e-05	2.23499e-05	-1.59871e-05	1.25114e-05	1.61137e-05	2.96496e-05	1.02092e-05	1.06376e-05	2.39406e-05	1.24183e-05	2.07108e-05	-8.65199e-06	2.74722e-05	1.18688e-05	8.51974e-06	1.67601e-05	3.5204e-07	1.3262e-06
6.93838	1.98185e-06	2.89269e-05	-4.13135e-06	1.21295e-05	2.01184e-05	1.76877e-05	-1.28839e-05	-2.38232e-06	-1.00881e-05	1.55531e-06	1.32006e-05	-1.38506e-05	2.11764e-05	7.99075e-07	8.56444e-06	2.07499e-06	-5.65127e-06	2.76174e-05	1.95019e-05	2.16551e-05	-6.39819e-06	-2.84798e-06	1.68439e-05	4.56534e-06	-2.74554e-06	1.69836e-05	1.18855e-05	-7.02962e-06	2.20165e-06	1.01607e-05	1.31577e-05	1.24797e-05	2.33911e-05	-1.80732e-05	1.16415e-05	1.23885e-05	2.80347e-05	1.2964e-05	1.27926e-05	2.69245e-05	1.29193e-05	1.89263e-05	-4.448e-06	2.66992e-05	1.43964e-05	2.37674e-06	1.84961e-05	-7.3351e-06	3.55765e-07
6.95303	2.55741e-06	3.40287e-05	2.18302e-06	1.24145e-05	1.60299e-05	8.96491e-06	-1.21687e-05	-2.31899e-06	-9.01707e-06	3.51109e-06	1.47969e-05	-1.57896e-05	2.72878e-05	4.23193e-06	1.09728e-05	-2.2538e-06	-4.30271e-06	2.57157e-05	2.4287e-05	1.30516e-05	-7.48783e-06	-1.21817e-06	6.91786e-06	-1.63354e-06	-3.55579e-06	1.31074e-05	1.61175e-05	-4.05125e-06	6.14673e-07	1.24723e-05	1.27479e-05	1.57505e-05	2.20649e-05	-1.44802e-05	9.60194e-06	9.56282e-06	2.44249e-05	1.1038e-05	1.42064e-05	2.6349e-05	1.20066e-05	1.59293e-05	2.06009e-06	2.42665e-05	1.66856e-05	-2.71201e-06	1.76206e-05	-1.4849e-05	2.13645e-06
6.96768	4.37722e-06	3.54052e-05	9.73791e-06	1.33235e-05	1.19433e-05	3.14228e-06	-5.65872e-06	6.46338e-07	-7.94791e-06	4.8466e-06	1.51563e-05	-1.52439e-05	2.96738e-05	5.18188e-06	1.21426e-05	-2.85544e-06	-4.19654e-06	2.1955e-05	2.65893e-05	3.83146e-06	-7.3351e-06	-3.30992e-06	-1.76579e-06	-7.20657e-06	-4.3679e-06	7.98889e-06	1.78665e-05	-2.31154e-06	-9.70438e-07	1.47875e-05	1.234e-05	1.84029e-05	1.94982e-05	-7.16187e-06	6.31995e-06	6.12065e-06	2.08169e-05	7.87154e-06	1.31391e-05	2.45329e-05	1.10995e-05	1.29361e-05	8.56817e-06	2.18395e-05	1.89748e-05	-8.41916e-06	1.55065e-05	-1.86358e-05	2.68035e-06
6.98233	6.66268e-06	2.81315e-05	1.54581e-05	1.46031e-05	8.78796e-06	1.53296e-06	3.38443e-06	4.02145e-06	-5.27315e-06	4.35486e-06	1.52271e-05	-1.22953e-05	2.78428e-05	5.09433e-06	1.38022e-05	9.89065e-07	-4.99561e-06	1.41449e-05	2.37692e-05	-3.34717e-06	-4.59701e-06	-8.6613e-06	-9.20705e-06	-8.09878e-06	-5.33462e-06	3.93204e-06	1.6097e-05	7.43195e-07	-1.36718e-06	1.37147e-05	1.55549e-05	1.99415e-05	1.60523e-05	-3.54275e-06	1.07288e-06	3.24287e-06	1.70022e-05	3.10317e-06	1.07232e-05	2.15266e-05	7.49715e-06	1.32527e-05	1.11442e-05	1.96435e-05	1.86265e-05	-1.14348e-05	9.82173e-06	-1.67321e-05	1.20327e-06
6.99698	8.94815e-06	1.96155e-05	1.86972e-05	1.58865e-05	8.11554e-06	1.16788e-06	1.24313e-05	7.39656e-06	-2.60025e-06	3.24659e-06	1.40611e-05	-5.62333e-06	2.47713e-05	4.39025e-06	1.54637e-05	4.83356e-06	-5.79469e-06	5.09433e-06	1.847e-05	-9.90368e-06	1.86823e-06	-1.52532e-05	-1.2923e-05	-7.12834e-06	-6.2976e-06	-1.36532e-06	1.18483e-05	2.56114e-06	-1.76206e-06	1.26418e-05	1.8768e-05	2.148e-05	1.26064e-05	-1.16415e-06	-6.65709e-06	-8.73581e-07	1.31913e-05	-1.6652e-06	8.31299e-06	1.78982e-05	2.65799e-06	1.5432e-05	8.75816e-06	1.93119e-05	1.70358e-05	-1.44523e-05	5.37932e-06	-9.86084e-06	-1.51247e-06
7.01163	9.51812e-06	7.95908e-06	1.90269e-05	1.60076e-05	9.26666e-06	3.75323e-06	1.81086e-05	9.46596e-06	4.1388e-06	4.56348e-07	1.16751e-05	1.83657e-06	2.01426e-05	4.03449e-06	1.77268e-05	9.74163e-06	-7.34627e-06	-1.85892e-06	9.00961e-06	-1.37221e-05	8.65757e-06	-1.95242e-05	-1.33552e-05	-5.14463e-06	-5.20796e-06	-3.18699e-06	5.46128e-06	2.80328e-06	-4.8168e-06	9.88692e-06	1.92076e-05	2.28938e-05	1.00248e-05	-3.83519e-06	-1.35526e-05	-6.17467e-06	1.11386e-05	-3.37139e-06	8.60542e-06	1.5771e-05	-1.89431e-06	1.72444e-05	3.28198e-06	2.17352e-05	1.30869e-05	-1.49701e-05	1.66893e-06	-2.99886e-07	-3.92459e-06
7.02628	8.8457e-06	-4.31575e-06	1.93566e-05	1.61305e-05	1.04196e-05	4.27477e-06	1.96509e-05	9.46969e-06	1.08797e-05	-3.57255e-06	6.80797e-06	9.29832e-06	1.7995e-05	4.92111e-06	1.99899e-05	1.46497e-05	-8.89786e-06	-9.4343e-06	-1.69128e-06	-1.38115e-05	1.42101e-05	-2.31713e-05	-1.13025e-05	-6.7614e-07	-1.6354e-06	-3.76627e-06	-9.27597e-07	3.04915e-06	-7.86968e-06	5.88968e-06	1.7168e-05	2.30651e-05	7.44499e-06	-6.50249e-06	-2.04463e-05	-1.14739e-05	9.08785e-06	-3.83519e-06	1.13826e-05	1.48844e-05	-6.44289e-06	1.90623e-05	-2.19606e-06	2.41641e-05	9.14373e-06	-1.42455e-05	4.4331e-07	1.05016e-05	-6.33672e-06
7.04093	7.29412e-06	-1.23885e-05	1.80043e-05	1.39866e-05	9.96701e-06	4.37722e-06	1.69985e-05	8.72277e-06	1.69985e-05	-7.58842e-06	9.31323e-07	1.76113e-05	1.79429e-05	6.49132e-06	2.15285e-05	1.55736e-05	-6.9309e-06	-1.39698e-05	-1.10734e-05	-1.0414e-05	1.77659e-05	-1.90716e-05	-6.66268e-06	-3.98606e-07	4.2133e-06	-1.44914e-06	-5.86733e-06	-1.43796e-06	-1.19079e-05	5.32158e-06	1.22041e-05	2.29776e-05	6.23614e-06	-5.04404e-06	-2.37692e-05	-1.592e-05	1.01384e-05	6.91041e-07	1.60746e-05	8.54209e-06	-8.92393e-06	1.80695e-05	-5.00865e-06	2.72635e-05	6.56582e-06	-1.01198e-05	1.33924e-06	1.68029e-05	-4.55789e-06
7.05558	4.50015e-06	-1.6734e-05	1.54153e-05	9.98378e-06	7.03521e-06	3.24287e-06	1.43517e-05	7.97585e-06	2.31192e-05	-1.09822e-05	-3.70108e-06	2.22009e-05	1.91368e-05	8.68738e-06	2.3067e-05	1.77398e-05	-2.48291e-06	-1.51917e-05	-1.63149e-05	-5.97723e-06	1.9256e-05	-8.76561e-06	-4.09409e-06	-1.15484e-06	1.0062e-05	8.69855e-07	-1.08052e-05	-5.92694e-06	-1.59424e-05	4.75161e-06	7.24196e-06	2.41343e-05	7.51019e-06	-2.75671e-07	-2.29552e-05	-1.82968e-05	1.11926e-05	3.97675e-06	1.82837e-05	1.57766e-06	-1.01607e-05	1.45976e-05	-4.09409e-06	3.22275e-05	3.99351e-06	-5.37001e-06	3.4757e-06	1.93827e-05	-1.53854e-06
7.07023	3.58187e-06	-1.68998e-05	1.16583e-05	4.60073e-06	2.6077e-08	-2.03028e-07	1.11572e-05	9.48273e-06	2.60193e-05	-1.49049e-05	-6.16908e-06	2.38176e-05	2.09026e-05	1.30069e-05	2.33203e-05	2.07536e-05	4.94719e-06	-1.48397e-05	-1.53799e-05	2.23517e-08	1.54283e-05	3.77372e-06	-3.33413e-06	-4.11272e-06	1.43517e-05	2.38232e-06	-1.33067e-05	-9.30205e-06	-1.85389e-05	6.58259e-06	5.22099e-06	2.27019e-05	9.97446e-06	8.72277e-06	-1.83936e-05	-1.71456e-05	1.22432e-05	9.46037e-06	1.61976e-05	-8.73581e-06	-1.04941e-05	1.11144e-05	2.42144e-07	3.56771e-05	4.90062e-06	3.11062e-07	7.30716e-06	1.78311e-05	4.15184e-06
7.08488	2.66358e-06	-1.70637e-05	7.90134e-06	-7.82311e-07	-6.98119e-06	-3.64706e-06	7.96653e-06	1.09915e-05	2.89194e-05	-1.69631e-05	-4.90807e-06	2.17091e-05	2.14279e-05	1.67061e-05	2.35718e-05	2.37655e-05	1.23754e-05	-1.32434e-05	-1.19619e-05	6.02566e-06	9.11951e-06	1.50688e-05	-2.57045e-06	-7.0706e-06	1.86414e-05	3.89852e-06	-1.58064e-05	-1.14348e-05	-1.86488e-05	1.15186e-05	6.92904e-06	1.87866e-05	1.36793e-05	1.9582e-05	-1.13454e-05	-1.47503e-05	1.32974e-05	1.28765e-05	9.97446e-06	-1.98763e-05	-8.34465e-06	8.8755e-06	4.57838e-06	3.91304e-05	5.81332e-06	5.99027e-06	1.11386e-05	1.62814e-05	9.84222e-06
7.09953	2.67662e-06	-1.74493e-05	3.80911e-06	-1.29081e-06	-1.42474e-05	-6.41868e-06	6.79307e-06	1.69259e-05	2.87164e-05	-1.54935e-05	-1.75834e-06	1.6395e-05	2.04779e-05	1.97701e-05	2.2376e-05	2.6999e-05	2.00383e-05	-1.11833e-05	-7.2252e-06	7.86595e-06	1.43796e-06	2.41026e-05	-1.03191e-06	-4.58211e-06	2.04239e-05	7.20844e-07	-1.73263e-05	-6.01634e-06	-1.62236e-05	1.34557e-05	1.33421e-05	1.39531e-05	1.62199e-05	2.71834e-05	-3.65078e-06	-9.04687e-06	1.03917e-05	1.55419e-05	1.03377e-06	-2.83029e-05	-6.32368e-06	1.1703e-05	6.56024e-06	3.74969e-05	8.84198e-06	8.16584e-06	1.5771e-05	1.39046e-05	1.3696e-05
7.11418	3.93391e-06	-1.7209e-05	-2.81259e-07	-5.53206e-07	-1.90306e-05	-7.94791e-06	5.6196e-06	2.28584e-05	2.85115e-05	-1.40183e-05	1.38953e-06	1.1079e-05	1.95317e-05	2.15974e-05	1.86991e-05	2.71313e-05	2.3976e-05	-6.63847e-06	-3.72715e-06	9.70624e-06	-4.99934e-06	2.87909e-05	5.06639e-07	1.01142e-06	1.8483e-05	-3.07709e-06	-1.63596e-05	6.46338e-07	-1.37985e-05	1.53929e-05	1.97571e-05	8.49925e-06	1.752e-05	2.85767e-05	2.80328e-06	-3.95998e-06	7.48783e-06	1.94497e-05	-5.41843e-06	-3.34177e-05	-1.65775e-07	1.53631e-05	6.06105e-06	3.33842e-05	9.39146e-06	9.10461e-06	2.04034e-05	1.15298e-05	1.75517e-05
7.12883	5.50225e-06	-1.85091e-05	-3.4105e-06	4.5877e-06	-2.05208e-05	-6.01448e-06	5.59725e-06	2.58945e-05	2.46782e-05	-8.8755e-06	2.2687e-06	7.33323e-06	1.8606e-05	2.14577e-05	1.27219e-05	2.32942e-05	2.3935e-05	-1.63913e-06	-4.65848e-06	6.02938e-06	-8.11182e-06	3.12794e-05	3.01376e-06	6.56955e-06	1.61305e-05	-8.367e-06	-1.36178e-05	1.04103e-05	-1.02557e-05	1.61808e-05	2.60677e-05	3.80166e-06	1.77491e-05	2.52202e-05	6.83218e-06	1.33179e-06	2.45683e-06	2.14484e-05	-7.35931e-06	-3.14843e-05	7.29412e-06	1.95894e-05	2.70642e-06	2.69376e-05	8.13045e-06	6.11693e-06	2.23108e-05	1.10511e-05	1.80025e-05
7.14348	7.0706e-06	-1.98055e-05	-6.53788e-06	1.1798e-05	-1.78702e-05	-2.01166e-06	5.57303e-06	2.89325e-05	2.0843e-05	-5.5898e-06	-5.71832e-07	6.07222e-06	1.64434e-05	1.94572e-05	4.26173e-06	1.69743e-05	2.14092e-05	2.11783e-06	-5.58607e-06	5.04404e-06	-5.84312e-06	3.21176e-05	6.75954e-06	1.27517e-05	1.37761e-05	-1.24127e-05	-8.38935e-06	2.14186e-05	-6.70925e-06	1.51116e-05	2.86549e-05	1.5907e-06	1.67415e-05	2.00067e-05	8.37632e-06	6.00703e-06	-1.32807e-06	2.17911e-05	-3.91901e-06	-2.68612e-05	1.47559e-05	2.38139e-05	-6.46338e-07	2.0491e-05	6.86944e-06	3.12924e-06	2.42218e-05	9.33371e-06	1.59685e-05
7.15813	9.8031e-06	-1.88388e-05	-8.99471e-06	1.76746e-05	-1.29677e-05	6.55651e-06	6.2231e-06	2.83513e-05	1.40611e-05	-3.41982e-06	-7.6592e-06	8.25152e-06	1.25729e-05	1.99378e-05	-5.804e-06	1.00713e-05	1.76691e-05	6.78003e-06	-5.76861e-06	3.91528e-06	1.60001e-06	3.1516e-05	9.08412e-06	1.56313e-05	1.22506e-05	-1.43778e-05	-2.5183e-06	2.80663e-05	-4.24869e-06	1.25896e-05	2.65334e-05	2.93553e-06	1.55475e-05	1.75852e-05	1.093e-05	6.73346e-06	-1.1865e-06	1.83452e-05	3.32296e-06	-2.12193e-05	2.14893e-05	2.39927e-05	-3.71411e-06	1.79913e-05	3.28198e-06	2.75485e-06	2.37506e-05	7.08736e-06	1.02874e-05
7.17278	1.25337e-05	-1.35265e-05	-1.26902e-05	2.29347e-05	-8.06712e-06	1.51265e-05	6.87316e-06	2.77683e-05	7.28108e-06	-1.24797e-06	-1.47428e-05	1.0429e-05	8.70414e-06	2.04202e-05	-1.58679e-05	3.16836e-06	1.39307e-05	1.14422e-05	-5.94556e-06	4.03076e-06	1.1526e-05	3.0918e-05	8.9258e-06	1.78944e-05	1.19694e-05	-1.13733e-05	2.1141e-06	3.40957e-05	-1.78814e-06	8.20868e-06	2.06921e-05	6.76326e-06	1.31167e-05	1.45417e-05	1.34856e-05	8.08202e-06	2.01166e-07	1.11759e-05	1.18073e-05	-1.64006e-05	2.53301e-05	1.83769e-05	-5.54137e-06	1.61137e-05	-3.03611e-07	2.38232e-06	2.32812e-05	4.21889e-06	3.3658e-06
7.18743	1.40127e-05	-4.96022e-06	-1.56518e-05	2.56188e-05	-4.7069e-06	2.12807e-05	5.88782e-06	2.59262e-05	1.27405e-06	-2.23145e-06	-1.89785e-05	1.33906e-05	2.9318e-06	1.904e-05	-2.38214e-05	2.42516e-06	1.04681e-05	1.41766e-05	-3.63402e-06	4.96209e-06	1.97664e-05	2.86549e-05	7.74674e-06	1.74716e-05	1.39605e-05	-3.32668e-06	3.59863e-06	3.52897e-05	7.69272e-07	5.59911e-06	1.58157e-05	1.15838e-05	1.16974e-05	1.4782e-05	1.66278e-05	7.69831e-06	3.32296e-06	6.94767e-07	1.91759e-05	-1.35209e-05	2.37245e-05	9.06549e-06	-4.96954e-06	1.57282e-05	-2.67662e-06	7.29784e-06	2.05841e-05	1.89058e-06	-5.21168e-06
7.20208	1.54898e-05	4.23193e-06	-1.73673e-05	2.25082e-05	-4.24124e-06	2.59876e-05	4.90062e-06	2.53282e-05	-2.24635e-06	-1.06171e-07	-1.94851e-05	1.3873e-05	-1.59815e-06	1.95242e-05	-2.9292e-05	2.92622e-06	7.00541e-06	1.69128e-05	-1.31875e-06	4.65475e-06	2.55276e-05	2.51494e-05	6.56582e-06	1.70507e-05	1.59517e-05	3.48128e-06	2.60212e-06	3.52431e-05	3.32668e-06	2.99327e-06	1.09412e-05	1.64043e-05	1.02818e-05	1.50241e-05	1.97701e-05	7.31647e-06	6.45034e-06	-1.04047e-05	2.53022e-05	-8.98167e-06	1.67415e-05	-1.69128e-06	-1.9148e-06	1.65887e-05	-5.04963e-06	1.22152e-05	1.78926e-05	8.08388e-07	-1.13063e-05
7.21673	1.46646e-05	1.22208e-05	-1.48471e-05	1.65924e-05	-5.97537e-06	2.66694e-05	1.38022e-06	2.60752e-05	-2.20165e-06	2.8424e-06	-1.36308e-05	1.49105e-05	-4.34183e-06	1.88686e-05	-2.95117e-05	3.47942e-06	5.01797e-06	1.57934e-05	7.07805e-07	4.95277e-06	2.57548e-05	2.01967e-05	6.78375e-06	1.79894e-05	1.76076e-05	1.10921e-05	-2.0396e-06	3.35276e-05	6.19516e-06	1.92598e-06	9.24617e-06	1.73189e-05	8.83825e-06	1.35209e-05	2.06884e-05	8.67806e-06	4.94346e-06	-1.67564e-05	2.50656e-05	-5.04032e-06	5.61588e-06	-9.65782e-06	3.2112e-06	1.55829e-05	-5.56186e-06	1.33906e-05	1.31037e-05	1.23866e-06	-1.39344e-05
7.23138	1.38432e-05	1.71065e-05	-8.59611e-06	1.12969e-05	-1.01905e-05	2.48719e-05	-4.61936e-06	2.55797e-05	-2.15322e-06	6.41495e-06	-6.53416e-06	1.28448e-05	-4.60446e-06	1.51116e-05	-2.84873e-05	3.4105e-06	5.4948e-07	1.34371e-05	2.73809e-06	4.01214e-06	2.34973e-05	1.52476e-05	9.48273e-06	1.89263e-05	1.67824e-05	1.74642e-05	-6.68317e-06	3.1814e-05	9.06177e-06	8.60542e-07	7.55489e-06	1.82353e-05	7.39656e-06	1.07791e-05	1.91275e-05	7.76537e-06	1.37091e-06	-1.69035e-05	2.27615e-05	-2.13459e-06	-5.50598e-06	-1.70022e-05	9.57586e-06	1.08574e-05	-4.82798e-06	1.51917e-05	8.31485e-06	3.52971e-06	-1.28392e-05
7.24603	1.34502e-05	1.73133e-05	-7.50646e-07	8.26083e-06	-1.41747e-05	1.79987e-05	-9.41753e-06	2.25734e-05	-5.7742e-08	8.76188e-06	2.68407e-06	1.05202e-05	-6.79865e-07	1.29379e-05	-2.31043e-05	-4.88013e-07	-4.35486e-06	7.55303e-06	4.56162e-06	4.00282e-06	1.83415e-05	1.451e-05	1.60616e-05	2.00681e-05	1.41449e-05	1.8334e-05	-1.05817e-05	3.04133e-05	1.01645e-05	1.19209e-06	7.12276e-06	1.53016e-05	6.92904e-06	8.14162e-06	1.432e-05	6.86385e-06	-3.89852e-06	-1.11349e-05	1.80434e-05	9.79751e-07	-1.44299e-05	-1.7168e-05	1.48565e-05	6.47828e-06	-3.5502e-06	1.38152e-05	5.93998e-06	3.76254e-06	-5.44451e-06
7.26068	1.42958e-05	1.37985e-05	8.3372e-06	7.08923e-06	-1.56742e-05	1.23661e-05	-1.42157e-05	1.95671e-05	2.03587e-06	9.86643e-06	9.42126e-06	8.19564e-06	5.73136e-06	1.20066e-05	-1.77212e-05	-3.76627e-06	-8.01869e-06	-2.05636e-06	7.62939e-06	4.61377e-06	1.31875e-05	1.37761e-05	2.26405e-05	1.99713e-05	9.02265e-06	1.79633e-05	-1.44783e-05	2.77758e-05	8.78423e-06	2.86847e-07	6.68876e-06	1.23698e-05	6.46338e-06	5.50225e-06	9.51067e-06	6.58631e-06	-7.92369e-06	-4.00469e-07	1.20886e-05	5.54137e-06	-1.9215e-05	-1.65049e-05	1.7656e-05	1.48453e-06	-1.02818e-06	8.71718e-06	4.80749e-06	4.61936e-06	1.95205e-06
7.27533	1.55307e-05	8.60356e-06	1.26418e-05	1.07437e-05	-1.43293e-05	6.31995e-06	-1.60653e-05	1.00676e-05	3.09758e-06	8.52905e-06	1.39568e-05	3.44031e-06	1.00993e-05	1.2951e-05	-1.35787e-05	-6.52857e-06	-1.10604e-05	-1.26213e-05	1.10567e-05	6.59563e-06	7.93114e-06	1.59107e-05	2.80309e-05	1.91983e-05	3.74764e-06	1.71512e-05	-1.41356e-05	2.35084e-05	4.86895e-06	6.98492e-07	6.46338e-06	8.22172e-06	8.3223e-06	8.6315e-06	3.98047e-06	3.38443e-06	-7.13952e-06	1.02296e-05	5.6643e-06	6.66082e-06	-1.88258e-05	-1.51955e-05	1.65757e-05	-8.60542e-07	3.29688e-07	4.01773e-06	6.67386e-06	7.0259e-06	9.65782e-06
7.28998	1.67694e-05	5.68293e-06	1.1567e-05	1.29491e-05	-1.04979e-05	2.76044e-06	-1.54283e-05	1.81422e-06	4.16115e-06	6.56955e-06	1.72555e-05	1.79186e-06	1.19843e-05	1.69985e-05	-1.06785e-05	-8.66503e-06	-1.16173e-05	-2.19457e-05	1.44877e-05	8.58121e-06	2.6729e-06	1.68048e-05	3.09367e-05	1.71866e-05	-1.52551e-06	1.75852e-05	-1.13063e-05	2.04816e-05	9.53674e-07	1.112e-06	6.23986e-06	5.31599e-06	1.26678e-05	1.30069e-05	-1.55158e-06	2.04705e-06	-2.62819e-06	1.83769e-05	4.84288e-07	9.64478e-06	-1.59554e-05	-1.45063e-05	1.17719e-05	-7.20844e-07	4.45172e-07	-5.7742e-08	1.1025e-05	1.06748e-05	1.73654e-05
7.30463	1.57803e-05	4.20026e-06	6.89924e-06	1.35265e-05	-4.67151e-06	6.70552e-08	-1.09151e-05	-4.92111e-06	5.42216e-06	6.75023e-06	1.80081e-05	8.17701e-07	9.90555e-06	1.99191e-05	-8.1379e-06	-8.51043e-06	-8.87737e-06	-2.63043e-05	1.62721e-05	1.04327e-05	-2.85544e-06	1.57487e-05	2.85581e-05	1.64844e-05	-2.20537e-06	1.76132e-05	-5.60656e-06	1.7345e-05	-1.08592e-06	3.11062e-07	6.67572e-06	4.06802e-06	1.47e-05	1.88332e-05	-5.17629e-06	6.23986e-07	6.42799e-06	2.24765e-05	-2.65054e-06	1.21687e-05	-1.27349e-05	-1.67191e-05	4.12762e-06	3.8445e-06	-1.4063e-06	-3.09013e-06	1.34334e-05	1.50856e-05	2.04649e-05
7.31928	1.23084e-05	1.47335e-06	2.23145e-06	1.41058e-05	1.15484e-06	-1.38395e-06	-3.91901e-06	-1.04103e-05	6.68503e-06	6.31064e-06	1.75238e-05	2.32831e-06	4.10341e-06	2.0979e-05	-5.59725e-06	-7.72998e-06	-4.89503e-06	-2.56971e-05	1.68178e-05	1.16657e-05	-8.38377e-06	1.34502e-05	2.36947e-05	1.57841e-05	-4.00469e-07	1.88835e-05	9.68575e-08	1.42101e-05	-3.12738e-06	-4.88013e-07	7.1153e-06	2.82191e-06	1.67377e-05	2.59038e-05	-6.31437e-06	1.0673e-06	1.67247e-05	2.28509e-05	-4.54299e-06	1.53184e-05	-9.51439e-06	-1.89301e-05	-3.51481e-06	8.40984e-06	-3.2559e-06	-6.74091e-06	1.46031e-05	2.19811e-05	1.98446e-05
7.33393	7.64616e-06	-1.10827e-06	7.07805e-08	9.60194e-06	5.4799e-06	-3.54648e-06	1.49943e-06	-1.29547e-05	7.76537e-06	9.9577e-06	1.546e-05	7.94977e-06	-1.20886e-06	1.61268e-05	-1.70991e-06	-7.689e-06	1.23121e-06	-2.07815e-05	1.28634e-05	1.19265e-05	-1.32136e-05	8.91276e-06	1.77976e-05	1.66465e-05	5.56745e-06	1.63782e-05	5.04963e-06	9.43057e-06	-1.90735e-06	-2.11783e-06	5.94929e-06	5.40167e-06	1.52048e-05	2.9169e-05	-4.86895e-06	4.32506e-06	2.51085e-05	2.0314e-05	-3.72157e-06	2.10758e-05	-9.78634e-06	-2.30037e-05	-8.08015e-06	1.60262e-05	-6.01076e-06	-7.97212e-06	1.15838e-05	2.44025e-05	1.73617e-05
7.34858	5.04777e-07	-3.6899e-06	3.96743e-07	5.10179e-06	7.32578e-06	-7.56793e-06	5.68107e-06	-1.05295e-05	1.00899e-05	1.4225e-05	1.3398e-05	1.41971e-05	-5.2806e-06	7.55303e-06	3.41982e-06	-7.0259e-06	7.36117e-06	-1.58679e-05	8.91089e-06	1.34334e-05	-1.55605e-05	5.6196e-06	1.19042e-05	1.75126e-05	1.15391e-05	1.18036e-05	5.86547e-06	3.82774e-06	1.79373e-06	-2.50526e-06	4.78514e-06	6.74464e-06	1.11889e-05	3.2438e-05	-9.36911e-07	7.58469e-06	3.10075e-05	1.77789e-05	-4.13507e-07	2.80757e-05	-1.00583e-05	-2.52146e-05	-8.92021e-06	2.11596e-05	-7.52322e-06	-1.06525e-05	4.42564e-06	2.47564e-05	1.48788e-05
7.36323	-4.6324e-06	-9.90555e-06	4.68828e-06	2.46614e-06	6.45593e-06	-1.15708e-05	5.16325e-06	-8.40053e-06	1.38301e-05	1.76337e-05	1.15056e-05	2.12062e-05	-3.65078e-06	-2.57976e-06	1.17328e-05	-6.80611e-06	1.21109e-05	-1.0198e-05	3.91155e-06	1.26548e-05	-1.37798e-05	3.31365e-06	8.81962e-06	1.65105e-05	1.84122e-05	5.02728e-06	3.02866e-06	-8.60542e-07	7.04452e-06	-2.68035e-06	4.14811e-06	9.14e-06	5.23776e-06	3.29353e-05	6.01076e-06	1.22786e-05	3.01395e-05	1.73748e-05	3.37139e-06	3.62489e-05	-1.01235e-05	-2.42479e-05	-5.26384e-06	2.37823e-05	-4.90062e-06	-1.13584e-05	-2.91318e-06	2.083e-05	1.27126e-05
7.37788	-7.28481e-06	-1.48788e-05	8.98167e-06	-1.65775e-07	5.5898e-06	-1.55736e-05	4.64916e-06	-6.26966e-06	1.75741e-05	2.04239e-05	8.37445e-06	2.32495e-05	-7.76723e-07	-1.08499e-05	2.25287e-05	-5.34207e-06	1.68644e-05	-3.90597e-06	1.58325e-07	9.39146e-06	-8.27014e-06	2.87034e-06	5.73881e-06	1.36495e-05	2.1562e-05	-5.04777e-07	-3.52971e-06	-7.4096e-06	1.2299e-05	-2.85544e-06	3.51481e-06	1.15391e-05	-7.15256e-07	3.34326e-05	1.29584e-05	1.57356e-05	2.67886e-05	1.63522e-05	8.40239e-06	4.06969e-05	-8.94628e-06	-2.07946e-05	2.12155e-06	2.3922e-05	-1.03749e-06	-1.08182e-05	-9.00775e-06	1.31838e-05	1.17868e-05
7.39253	-8.0727e-06	-1.79373e-05	1.02744e-05	2.79024e-06	2.75858e-06	-1.72872e-05	4.05684e-06	-5.69038e-06	2.42926e-05	1.76113e-05	5.96419e-06	2.07499e-05	4.2934e-06	-1.56183e-05	3.37884e-05	-1.02259e-06	1.92076e-05	-1.09337e-06	-1.52923e-06	3.07709e-06	-5.88596e-07	3.64333e-06	6.22682e-06	1.00862e-05	2.13999e-05	-1.83284e-06	-1.24443e-05	-1.24853e-05	1.43684e-05	1.78069e-06	5.75185e-06	1.23829e-05	-4.57093e-06	3.12794e-05	2.07853e-05	1.64472e-05	2.03848e-05	1.63149e-05	1.10026e-05	4.10862e-05	-3.11434e-06	-1.40965e-05	9.68203e-06	2.08281e-05	5.48922e-06	-9.78634e-06	-1.34762e-05	7.255e-06	1.20532e-05
7.40718	-4.72367e-06	-1.89263e-05	1.1567e-05	5.7444e-06	-7.45058e-08	-1.89971e-05	3.46638e-06	-6.34976e-06	2.85283e-05	1.41803e-05	4.79817e-06	1.39084e-05	9.36538e-06	-1.66595e-05	4.2567e-05	6.40191e-06	2.0314e-05	1.09896e-06	-3.21306e-06	-3.23355e-06	7.09295e-06	4.42006e-06	6.71484e-06	4.66593e-06	1.75126e-05	-1.30013e-06	-2.38381e-05	-1.57002e-05	1.27163e-05	5.18002e-06	9.22941e-06	9.50508e-06	-7.18422e-06	2.85096e-05	2.61329e-05	1.592e-05	1.39829e-05	1.48267e-05	1.07046e-05	3.69214e-05	6.44289e-06	-5.53578e-06	1.72481e-05	1.77361e-05	1.20178e-05	-6.6869e-06	-1.38022e-05	3.39374e-06	1.23177e-05
7.42183	-1.43796e-06	-1.74847e-05	7.85664e-06	7.45803e-06	-2.0396e-06	-2.05357e-05	7.32206e-06	-9.37283e-06	3.1868e-05	9.35234e-06	4.42937e-06	4.00282e-06	1.18557e-05	-1.32937e-05	4.74267e-05	1.56779e-05	1.80732e-05	4.03449e-06	-2.55369e-06	-1.10567e-05	1.12709e-05	5.27687e-06	9.22009e-06	-2.75671e-07	1.17514e-05	-1.93715e-07	-3.24156e-05	-1.48974e-05	4.27105e-06	1.03265e-05	1.3072e-05	6.10016e-06	-7.48411e-06	2.27448e-05	2.91821e-05	1.19917e-05	1.13547e-05	1.03619e-05	9.36538e-06	2.87164e-05	1.55792e-05	3.46266e-06	1.94889e-05	1.60262e-05	1.50464e-05	-5.36442e-06	-1.0876e-05	7.13766e-06	1.25319e-05
7.43648	4.32879e-06	-1.48006e-05	4.14439e-06	9.17166e-06	-4.00655e-06	-2.20723e-05	1.11796e-05	-1.36364e-05	3.27285e-05	3.28757e-06	4.06057e-06	-6.52112e-06	1.31074e-05	-8.27387e-06	4.69051e-05	2.22661e-05	1.58362e-05	7.59028e-06	-6.53788e-07	-1.51563e-05	1.17235e-05	5.51529e-06	1.42101e-05	-3.97116e-06	5.99027e-06	2.98396e-06	-3.68506e-05	-1.32695e-05	-6.65337e-06	1.42325e-05	1.69128e-05	2.69897e-06	-7.78586e-06	1.49142e-05	2.80961e-05	7.23824e-06	1.12131e-05	7.13766e-06	8.03173e-06	2.05096e-05	2.47173e-05	1.06003e-05	1.80081e-05	1.55568e-05	1.43517e-05	-4.6622e-06	-5.46314e-06	1.15037e-05	1.15037e-05
7.45113	9.73418e-06	-1.17291e-05	1.57207e-06	6.73346e-06	-2.997e-06	-2.32365e-05	1.38469e-05	-1.68663e-05	2.96049e-05	-1.78814e-07	5.21727e-06	-1.25859e-05	1.47205e-05	-4.35114e-06	4.21684e-05	2.48421e-05	1.24853e-05	1.08238e-05	5.7742e-08	-1.41095e-05	5.4501e-06	6.85453e-06	1.98446e-05	-7.45803e-06	1.03191e-06	4.71435e-06	-3.50568e-05	-9.46596e-06	-1.84327e-05	1.69873e-05	1.59945e-05	-1.9744e-07	-6.04242e-06	8.01124e-06	2.16514e-05	3.9693e-06	1.44318e-05	9.14559e-07	7.26432e-06	1.14776e-05	2.83178e-05	1.64211e-05	1.28001e-05	1.61231e-05	9.93162e-06	-6.94767e-06	2.65986e-06	1.72611e-05	1.15875e-05
7.46578	1.51396e-05	-8.65757e-06	-1.0021e-06	5.53764e-06	4.95464e-07	-2.31545e-05	1.65142e-05	-2.07145e-05	2.52407e-05	7.0408e-07	6.37956e-06	-1.43033e-05	1.50912e-05	-3.11993e-06	3.32966e-05	2.53543e-05	9.13627e-06	1.30236e-05	-1.30013e-06	-6.85453e-06	-2.89083e-06	7.15815e-06	2.54828e-05	-1.03265e-05	-2.68407e-06	5.40912e-06	-2.66377e-05	-6.69993e-06	-2.89679e-05	1.76746e-05	9.69507e-06	-8.17701e-07	-4.29712e-06	5.45755e-06	1.39698e-05	8.3819e-08	1.76523e-05	-4.06429e-06	8.98167e-06	1.6205e-06	2.77814e-05	2.01706e-05	7.594e-06	1.6693e-05	5.51157e-06	-8.60915e-06	1.20308e-05	1.92989e-05	1.29137e-05
7.48043	1.95988e-05	-4.58211e-06	-6.18398e-07	6.49877e-06	6.58259e-06	-2.2037e-05	1.59722e-05	-2.23853e-05	2.07815e-05	4.72367e-06	9.56655e-06	-1.0578e-05	1.83191e-05	-2.34134e-06	2.33483e-05	2.23573e-05	8.12486e-06	9.55723e-06	-2.25008e-06	2.6729e-06	-9.36911e-06	7.51019e-06	3.10149e-05	-1.00546e-05	-4.36231e-06	7.70763e-06	-1.27088e-05	-2.89455e-06	-3.25926e-05	1.56872e-05	1.06916e-06	2.49967e-06	-1.03749e-06	5.09247e-06	3.76999e-06	-6.4075e-07	1.81254e-05	-6.06291e-06	1.21687e-05	-4.4778e-06	2.23313e-05	1.79689e-05	3.67872e-06	1.39475e-05	6.27711e-07	-9.3244e-06	1.98353e-05	1.86767e-05	1.42157e-05
7.49508	2.1575e-05	-1.7453e-06	-2.32831e-07	6.83777e-06	1.14292e-05	-1.78143e-05	1.29491e-05	-1.97124e-05	1.75685e-05	9.36538e-06	1.27535e-05	-6.85081e-06	2.15489e-05	-1.5609e-06	1.34017e-05	1.93622e-05	7.1153e-06	6.09457e-06	-3.20002e-06	1.34427e-05	-1.33626e-05	7.24569e-06	3.28217e-05	-7.29971e-06	-7.27735e-06	1.00061e-05	2.46055e-06	-7.41333e-07	-3.0838e-05	1.63913e-05	-7.55489e-06	5.81704e-06	2.224e-06	5.96792e-06	-3.94508e-06	-1.22935e-07	1.85966e-05	-7.4394e-06	1.6598e-05	-6.85081e-06	1.31559e-05	1.45286e-05	1.00769e-06	7.48038e-06	-3.01376e-06	-9.41567e-06	2.76398e-05	1.86805e-05	1.67601e-05
7.50973	2.11708e-05	-2.23517e-08	3.07336e-07	8.76747e-06	1.59908e-05	-1.00359e-05	8.00751e-06	-1.39866e-05	1.47168e-05	1.50688e-05	1.54246e-05	-2.10479e-06	2.34079e-05	1.01514e-06	5.10737e-06	1.47242e-05	7.78772e-06	1.7006e-06	-5.00493e-06	2.12248e-05	-1.08927e-05	6.16536e-06	3.14992e-05	-1.16974e-06	-9.62801e-06	1.24089e-05	1.78888e-05	-6.6869e-07	-2.41939e-05	1.63335e-05	-1.432e-05	1.05556e-05	6.88247e-06	7.10227e-06	-7.98889e-06	3.20002e-06	1.6043e-05	-6.52857e-06	1.93212e-05	-7.21961e-06	5.35138e-06	8.07643e-06	3.35649e-06	-8.12113e-07	-4.97513e-06	-6.19516e-06	3.10726e-05	1.77398e-05	1.80639e-05
7.52438	1.82837e-05	4.58211e-07	8.47504e-07	9.46037e-06	1.80732e-05	-3.49805e-06	3.0715e-06	-8.25711e-06	1.1865e-05	1.95336e-05	1.56164e-05	1.40257e-06	2.52668e-05	3.59118e-06	-3.1814e-06	1.00862e-05	8.46013e-06	-2.07312e-06	-5.56745e-06	2.52854e-05	-7.17677e-06	4.46476e-06	2.76938e-05	3.72157e-06	-1.19749e-05	1.35694e-05	3.08361e-05	-1.84029e-06	-1.75461e-05	1.81366e-05	-1.7358e-05	1.21947e-05	1.15428e-05	5.13345e-06	-8.30553e-06	7.76537e-06	1.22506e-05	-1.88872e-06	2.08039e-05	-8.20495e-06	-2.4531e-06	1.62236e-06	5.70342e-06	-8.48062e-06	-5.69411e-06	1.28523e-07	2.95434e-05	1.92821e-05	1.93659e-05
7.53903	1.44839e-05	-2.06195e-06	1.25729e-06	7.84919e-06	1.69259e-05	3.53344e-06	7.07805e-08	-1.42306e-06	7.01286e-06	2.03941e-05	1.39121e-05	3.61539e-06	2.47676e-05	4.78886e-06	-8.36328e-06	7.51391e-06	8.49552e-06	-3.27826e-06	-7.18981e-06	2.3026e-05	-2.41771e-06	2.62819e-06	2.09212e-05	6.6217e-06	-1.20234e-05	1.42213e-05	3.88101e-05	-3.64147e-06	-1.15354e-05	1.6544e-05	-1.49664e-05	1.0604e-05	1.5283e-05	2.30595e-06	-5.70714e-06	9.47341e-06	9.75467e-06	6.42985e-06	1.96602e-05	-8.15652e-06	-6.17839e-06	-3.68617e-06	1.12243e-05	-1.18073e-05	-6.28456e-06	8.89972e-06	2.57418e-05	2.04816e-05	1.79149e-05
7.55368	1.0686e-05	-4.58397e-06	1.66893e-06	4.99748e-06	1.32974e-05	9.3244e-06	-2.92622e-06	5.41285e-06	2.16253e-06	2.00123e-05	9.72487e-06	3.34345e-06	2.17911e-05	5.98468e-06	-1.10641e-05	5.56372e-06	7.29412e-06	-7.59959e-07	-1.00546e-05	2.01445e-05	2.34321e-06	7.95349e-07	1.41487e-05	9.52184e-06	-1.20699e-05	1.21854e-05	4.14066e-05	-5.02728e-06	-9.2499e-06	1.43312e-05	-1.00899e-05	9.01707e-06	1.65403e-05	-1.76579e-06	-3.10317e-06	1.11833e-05	7.26059e-06	1.35079e-05	1.60318e-05	-8.10809e-06	-7.42078e-06	-8.37073e-06	1.55084e-05	-1.01682e-05	-5.63264e-06	1.70507e-05	1.94591e-05	2.04425e-05	1.64621e-05
7.56833	8.92952e-06	-8.15466e-06	2.90573e-06	2.80701e-06	9.32999e-06	1.27871e-05	-3.00445e-06	9.9577e-06	-1.91107e-06	1.81086e-05	3.3658e-06	1.27405e-06	1.90455e-05	6.30133e-06	-1.01682e-05	2.12342e-06	6.97002e-06	3.03984e-06	-1.16527e-05	1.44225e-05	4.07919e-06	-8.04663e-07	9.21078e-06	9.39891e-06	-9.03569e-06	1.09635e-05	3.75845e-05	-4.11272e-06	-9.60194e-06	1.07624e-05	-1.98185e-06	8.33534e-06	1.53407e-05	-5.15021e-06	-3.98606e-07	8.09319e-06	7.48038e-06	2.03513e-05	1.19135e-05	-9.83104e-06	-5.09247e-06	-9.67085e-06	1.88611e-05	-1.37649e-06	-5.8841e-06	2.0843e-05	1.34334e-05	2.00551e-05	1.67433e-05
7.58298	1.00713e-05	-1.02725e-05	4.14811e-06	6.16536e-07	5.36628e-06	1.62497e-05	-3.07709e-06	1.45026e-05	-5.98468e-06	1.62032e-05	-2.99141e-06	-1.75089e-07	1.75424e-05	4.13507e-06	-5.54509e-06	5.4948e-07	6.64778e-06	6.83777e-06	-1.32453e-05	8.70042e-06	5.81704e-06	-5.40167e-07	8.00192e-06	6.79307e-06	-4.76278e-06	8.49925e-06	3.00407e-05	-7.15256e-07	-1.11926e-05	6.57327e-06	6.12997e-06	7.03149e-06	1.29007e-05	-4.81121e-06	1.0673e-06	5.00493e-06	8.94628e-06	2.34749e-05	9.03942e-06	-1.09337e-05	-2.76417e-06	-1.09673e-05	2.22139e-05	8.03731e-06	-4.89503e-06	2.09138e-05	8.65199e-06	1.96658e-05	1.57878e-05
7.59763	1.14162e-05	-8.58679e-06	6.17467e-06	1.62609e-06	5.36069e-06	1.75741e-05	-4.17233e-07	1.62236e-05	-5.20796e-06	1.43908e-05	-7.39098e-06	-1.86265e-06	1.69128e-05	3.13669e-06	3.01935e-06	-1.2517e-06	7.93114e-06	7.49156e-06	-1.32229e-05	2.49222e-06	8.27573e-06	-1.94646e-06	9.34675e-06	2.57604e-06	-2.62633e-07	7.75978e-06	1.99229e-05	4.06057e-06	-1.3452e-05	4.26359e-06	8.73953e-06	8.70042e-06	8.6613e-06	-4.69387e-07	9.574e-07	-1.28523e-07	9.54792e-06	2.25287e-05	5.92321e-06	-1.19917e-05	-1.06171e-07	-9.37842e-06	2.27317e-05	1.7209e-05	-3.83146e-06	1.60355e-05	7.13766e-06	1.92858e-05	1.65347e-05
7.61228	1.2761e-05	-6.89924e-06	8.20309e-06	3.25963e-06	6.59563e-06	1.51787e-05	3.48873e-06	1.98055e-05	-1.94646e-06	1.38208e-05	-1.17905e-05	-3.5502e-06	1.62814e-05	2.13645e-06	1.15838e-05	-2.42889e-06	1.04588e-05	4.42192e-06	-1.19563e-05	-3.09013e-06	1.074e-05	-2.11038e-06	1.31782e-05	-1.63913e-06	1.75461e-06	5.77979e-06	9.80496e-06	1.00806e-05	-1.32304e-05	1.12876e-06	7.2103e-06	8.29995e-06	4.42564e-06	3.87616e-06	8.47504e-07	-4.63985e-06	1.13938e-05	1.7859e-05	4.04753e-06	-1.24276e-05	2.54996e-06	-8.41171e-06	2.20072e-05	2.24505e-05	5.45755e-07	5.57117e-06	7.69831e-06	1.99378e-05	1.72835e-05
7.62693	1.29156e-05	-2.20165e-06	8.13417e-06	6.66268e-06	1.05724e-05	8.77492e-06	6.97747e-06	2.08523e-05	3.28198e-06	1.04848e-05	-1.21053e-05	-3.14228e-06	1.41002e-05	2.32831e-07	1.98893e-05	-4.91366e-06	1.14571e-05	-6.7614e-07	-8.87737e-06	-7.64057e-06	1.28411e-05	-1.62981e-06	1.96993e-05	-3.59118e-06	-3.91155e-07	6.65709e-06	2.94484e-06	1.32304e-05	-1.1662e-05	-2.75671e-07	-4.74975e-07	9.18098e-06	2.28547e-06	8.42847e-06	9.18284e-07	-3.58e-06	1.17905e-05	1.27219e-05	1.03377e-06	-1.25542e-05	5.31226e-06	-6.25663e-06	2.02488e-05	2.25045e-05	5.10551e-06	-6.44661e-06	1.01458e-05	1.87028e-05	1.73319e-05
7.64158	1.3072e-05	2.49967e-06	8.06898e-06	1.00676e-05	1.45528e-05	2.36928e-06	1.04681e-05	2.19047e-05	8.50856e-06	8.38935e-06	-9.93535e-06	-2.11038e-06	1.06785e-05	1.4361e-06	2.57157e-05	-4.2934e-06	1.12187e-05	-6.39446e-06	-5.80028e-06	-1.21891e-05	1.4944e-05	-1.14553e-06	2.62205e-05	-6.78375e-06	-5.02169e-06	8.1528e-06	-1.88127e-07	1.38953e-05	-8.85315e-06	-2.2985e-06	-1.06394e-05	8.82335e-06	1.45286e-07	1.29845e-05	9.9279e-07	-2.51457e-06	1.21891e-05	7.58842e-06	-1.97627e-06	-1.26772e-05	8.0727e-06	-4.71994e-06	1.72481e-05	1.75945e-05	1.09058e-05	-1.78404e-05	1.25933e-05	1.62292e-05	1.49012e-05
7.65623	1.23791e-05	4.82425e-06	5.13345e-06	1.09635e-05	1.80379e-05	-6.88247e-06	1.2273e-05	2.21562e-05	1.21761e-05	3.0715e-06	-2.71946e-06	-6.37025e-07	5.17257e-06	4.21889e-06	2.74777e-05	-2.05263e-06	7.93673e-06	-1.19749e-05	-4.39584e-07	-1.63559e-05	1.11796e-05	1.60746e-06	3.05194e-05	-6.5472e-06	-1.05035e-05	1.04588e-05	3.28384e-06	1.13826e-05	-3.06778e-06	-3.27826e-06	-1.83862e-05	8.86247e-06	-3.11062e-07	1.42865e-05	7.3947e-07	4.65661e-07	1.17775e-05	7.23824e-06	-3.92273e-06	-1.10436e-05	1.16285e-05	2.01166e-07	1.36048e-05	9.7435e-06	1.74716e-05	-2.35885e-05	1.37724e-05	9.55723e-06	1.19619e-05
7.67088	1.29286e-05	3.42354e-06	3.44031e-06	1.06208e-05	1.78013e-05	-1.36495e-05	1.28392e-05	2.05487e-05	1.33626e-05	-2.24449e-06	6.97933e-06	2.08244e-06	-3.33413e-07	6.38515e-06	2.80011e-05	3.91528e-06	3.41795e-06	-1.75554e-05	6.16536e-06	-1.61789e-05	4.93415e-06	7.46176e-06	3.35779e-05	-6.9309e-06	-1.59871e-05	1.27666e-05	6.75954e-06	8.8755e-06	2.71574e-06	-3.01749e-06	-2.36463e-05	1.01421e-05	-7.63685e-07	1.55903e-05	4.91738e-07	3.44589e-06	1.13677e-05	6.88992e-06	-5.86547e-06	-9.41195e-06	1.51861e-05	5.12414e-06	9.96515e-06	8.62405e-07	2.19718e-05	-2.31266e-05	1.28876e-05	6.10948e-07	6.54347e-06
7.68553	1.4022e-05	-3.01935e-06	2.08244e-06	9.69321e-06	1.31652e-05	-1.70805e-05	1.28876e-05	1.78311e-05	1.40835e-05	-4.92483e-06	1.58008e-05	6.41495e-06	-5.86547e-06	1.02427e-05	2.46949e-05	9.58331e-06	-2.21469e-06	-1.93082e-05	9.95211e-06	-1.22245e-05	-3.56324e-06	9.76026e-06	3.30154e-05	-3.7998e-06	-1.74362e-05	1.60933e-05	9.89996e-06	5.82263e-06	8.37073e-06	-2.8871e-06	-2.28323e-05	1.36718e-05	-5.17815e-07	1.65179e-05	-1.20886e-06	1.62609e-06	8.19005e-06	9.32999e-06	-7.11344e-06	-4.63612e-06	1.77082e-05	8.61287e-06	9.45292e-06	-5.0962e-06	2.48421e-05	-1.93696e-05	8.63522e-06	-8.08015e-06	3.53903e-08
7.70018	1.51154e-05	-9.46037e-06	7.26432e-07	6.49132e-06	3.98047e-06	-1.55456e-05	1.08667e-05	1.4076e-05	1.48043e-05	-7.60145e-06	2.46204e-05	1.19917e-05	-8.91089e-06	1.53445e-05	2.13906e-05	1.52532e-05	-7.84732e-06	-2.10572e-05	1.3737e-05	-7.0259e-06	-9.57586e-06	1.20588e-05	2.99737e-05	-6.63102e-07	-1.63987e-05	1.85966e-05	8.89972e-06	7.02217e-07	1.40257e-05	-6.85453e-07	-1.78758e-05	1.92728e-05	-2.71946e-07	1.62032e-05	-5.3905e-06	-1.43237e-06	5.01052e-06	1.17756e-05	-8.35769e-06	1.41561e-07	2.02283e-05	1.14813e-05	7.70018e-06	-9.19215e-06	2.27485e-05	-1.37463e-05	3.14601e-06	-1.73878e-05	-6.46897e-06
7.71483	1.55214e-05	-1.64993e-05	2.79956e-06	3.91155e-06	-8.21613e-06	-1.34278e-05	6.19143e-06	6.69621e-06	1.67172e-05	-6.64778e-06	2.95825e-05	1.92262e-05	-9.33371e-06	2.02358e-05	1.66986e-05	1.73524e-05	-1.05463e-05	-1.77585e-05	1.47596e-05	-1.38953e-06	-1.19489e-05	1.05891e-05	2.69208e-05	-1.0673e-06	-1.08443e-05	1.668e-05	2.82004e-06	-2.32458e-06	1.57058e-05	3.33227e-06	-1.02781e-05	2.68146e-05	2.87034e-06	1.61752e-05	-8.59052e-06	-7.50646e-06	2.26684e-06	1.19489e-05	-8.57376e-06	8.58679e-06	2.07815e-05	8.59983e-06	6.34976e-06	-9.34675e-06	1.61305e-05	-1.01123e-05	-3.86685e-06	-2.13552e-05	-1.17328e-05
7.72948	1.59293e-05	-2.22921e-05	7.35559e-06	2.57604e-06	-2.04109e-05	-1.131e-05	1.51992e-06	5.58794e-07	2.11187e-05	-6.5174e-06	3.04077e-05	2.43932e-05	-9.7584e-06	2.57473e-05	1.32527e-05	1.69706e-05	-9.51812e-06	-1.38376e-05	1.32974e-05	5.69411e-06	-8.94256e-06	6.22123e-06	2.26274e-05	-2.08803e-06	-5.28619e-06	1.47615e-05	-3.25963e-06	-6.5919e-06	1.49067e-05	6.73346e-06	-1.43796e-06	3.06331e-05	7.255e-06	1.67675e-05	-1.17905e-05	-1.29621e-05	7.65547e-07	8.40239e-06	-7.54558e-06	1.76523e-05	2.13347e-05	5.09806e-06	3.76068e-06	-5.77793e-06	8.27387e-06	-5.85429e-06	-8.3968e-06	-2.2836e-05	-1.451e-05
7.74413	1.57151e-05	-2.34842e-05	1.18073e-05	1.31503e-06	-2.90368e-05	-9.50135e-06	-4.86337e-06	-6.22682e-06	2.55182e-05	-4.63054e-06	2.64719e-05	2.7284e-05	-8.31857e-06	2.7705e-05	1.07586e-05	1.46739e-05	-3.96371e-06	-6.68317e-06	1.21202e-05	1.03321e-05	-3.45334e-06	2.95229e-06	1.90847e-05	-7.10972e-06	-1.9744e-07	1.08797e-05	-9.49576e-06	-7.16187e-06	1.00713e-05	1.18911e-05	6.26221e-06	3.06237e-05	1.38115e-05	1.73319e-05	-1.39046e-05	-1.57896e-05	2.18861e-06	3.31737e-06	-4.86523e-06	2.53469e-05	2.14223e-05	1.59442e-06	-2.2985e-06	-2.15694e-06	1.2964e-06	-4.85964e-06	-9.35607e-06	-2.05785e-05	-1.23512e-05
7.75878	1.55028e-05	-2.46745e-05	1.6259e-05	2.7474e-06	-3.22796e-05	-9.34675e-06	-1.00005e-05	-1.23885e-05	2.99197e-05	-3.98234e-06	2.00551e-05	2.89362e-05	-6.87689e-06	2.96626e-05	8.27014e-06	1.23791e-05	1.5907e-06	-1.49012e-07	9.70252e-06	1.00099e-05	3.28198e-06	3.07336e-07	1.55438e-05	-1.21277e-05	4.89503e-06	9.06549e-06	-1.15912e-05	-5.66058e-06	5.23776e-06	1.56034e-05	1.10697e-05	2.48235e-05	2.16123e-05	1.85221e-05	-1.60206e-05	-1.73785e-05	6.09457e-06	-5.27129e-07	-2.18302e-06	3.30452e-05	2.15098e-05	-1.90735e-06	-8.35396e-06	1.46404e-06	-5.68107e-06	-1.99862e-06	-6.58818e-06	-2.08057e-05	-8.94628e-06
7.77343	1.2638e-05	-2.37375e-05	1.93473e-05	6.10948e-06	-3.02996e-05	-1.25933e-05	-1.41282e-05	-1.3452e-05	3.02605e-05	-2.73809e-06	1.06134e-05	2.38083e-05	-6.03311e-06	2.85674e-05	6.88992e-06	1.17756e-05	7.97026e-06	2.09734e-06	7.81752e-06	5.83939e-06	7.79517e-06	6.70552e-08	1.38637e-05	-1.36849e-05	5.11482e-06	9.85339e-06	-1.18911e-05	-2.27615e-06	-3.1665e-07	1.76039e-05	1.06953e-05	1.6395e-05	2.54083e-05	1.68961e-05	-1.64434e-05	-1.60076e-05	1.2571e-05	-4.09968e-06	7.52509e-07	3.47905e-05	2.10349e-05	-6.89179e-07	-1.53743e-05	3.00631e-06	-7.16373e-06	2.8573e-06	-3.59491e-07	-2.083e-05	-3.22983e-06
7.78808	9.7733e-06	-2.40374e-05	1.99508e-05	9.47341e-06	-2.58349e-05	-1.45976e-05	-1.82539e-05	-1.45175e-05	3.0607e-05	-1.49012e-06	1.17347e-06	1.74418e-05	-7.67224e-06	2.62335e-05	5.51157e-06	1.1174e-05	1.43517e-05	3.10689e-06	3.44962e-06	-8.12113e-07	9.82545e-06	-1.41002e-06	1.21854e-05	-1.52402e-05	5.33834e-06	1.18855e-05	-9.70624e-06	2.35066e-06	-5.86733e-06	1.75387e-05	6.18398e-06	3.83146e-06	2.50693e-05	1.32043e-05	-1.68663e-05	-1.46367e-05	1.90493e-05	-8.28877e-06	2.44752e-06	2.97111e-05	1.80751e-05	4.25428e-06	-2.23927e-05	2.06754e-07	-7.40401e-06	8.3372e-06	5.87106e-06	-2.0856e-05	2.48849e-06
7.80273	4.37349e-06	-2.44454e-05	1.79168e-05	1.30553e-05	-1.99508e-05	-1.75331e-05	-2.00812e-05	-1.32397e-05	2.83662e-05	1.64285e-06	-7.69831e-06	1.14348e-05	-1.08108e-05	2.23704e-05	2.57976e-06	1.20942e-05	1.78888e-05	1.15111e-06	-2.34134e-06	-7.15442e-06	1.12094e-05	-2.98023e-06	1.09691e-05	-1.24406e-05	3.87989e-06	1.63857e-05	-6.90296e-06	4.40329e-06	-9.53488e-06	1.54413e-05	6.89179e-07	-6.35721e-06	2.01222e-05	9.14931e-06	-1.50669e-05	-9.90368e-06	2.34079e-05	-9.65968e-06	3.12924e-07	1.87065e-05	1.33067e-05	9.54792e-06	-2.56617e-05	-7.01845e-06	-3.47942e-06	1.34259e-05	1.04718e-05	-2.16588e-05	3.94136e-06
7.81738	-1.02445e-06	-2.48495e-05	1.58865e-05	1.66371e-05	-1.40648e-05	-1.83992e-05	-1.77659e-05	-9.89065e-06	2.61255e-05	6.84708e-06	-1.24313e-05	7.50087e-06	-1.39475e-05	1.85091e-05	-3.50177e-07	1.17775e-05	1.89431e-05	-2.04332e-06	-8.13045e-06	-1.34949e-05	1.25952e-05	-4.54858e-06	9.75654e-06	-9.63733e-06	2.42144e-06	2.15098e-05	-2.85544e-06	2.7325e-06	-1.19563e-05	1.33459e-05	-6.04615e-06	-1.28169e-05	1.39382e-05	5.71646e-06	-1.07829e-05	-3.92459e-06	2.77665e-05	-1.04066e-05	-5.75557e-07	3.98047e-06	9.78075e-06	1.67061e-05	-2.6444e-05	-1.29994e-05	4.45172e-07	1.66558e-05	1.1351e-05	-1.99769e-05	4.15184e-06
7.83203	-5.37746e-06	-1.97794e-05	1.21668e-05	1.99582e-05	-1.03228e-05	-1.53836e-05	-1.21631e-05	-6.38515e-06	2.58815e-05	1.08313e-05	-1.33235e-05	8.31485e-06	-1.6395e-05	1.75107e-05	-2.58721e-06	8.9854e-06	1.80751e-05	-6.46338e-06	-1.44523e-05	-1.41095e-05	1.60299e-05	-3.78862e-06	7.83987e-06	-7.71135e-06	3.22238e-06	2.61255e-05	2.26684e-06	-2.41771e-06	-1.30981e-05	9.98378e-06	-9.97074e-06	-1.28802e-05	8.41916e-06	5.97723e-06	-6.39446e-06	6.95512e-06	2.85842e-05	-9.99309e-06	-3.87616e-06	-1.0198e-05	7.0706e-06	2.05748e-05	-2.26181e-05	-1.60839e-05	3.89852e-06	1.63373e-05	1.05649e-05	-1.50427e-05	3.83705e-06
7.84668	-7.24569e-06	-1.34688e-05	8.4471e-06	2.32775e-05	-6.58259e-06	-1.23661e-05	-6.56024e-06	-2.87779e-06	2.56374e-05	1.6056e-05	-1.17328e-05	1.03712e-05	-1.88388e-05	1.65142e-05	-4.82425e-06	6.19516e-06	1.72127e-05	-9.64105e-06	-1.82856e-05	-1.22413e-05	2.19494e-05	-1.78814e-06	5.92694e-06	-5.16325e-06	5.26942e-06	2.70195e-05	8.62963e-06	-6.94394e-06	-1.42381e-05	8.69296e-06	-9.7584e-06	-9.63546e-06	5.38677e-06	7.48038e-06	-2.00793e-06	1.7833e-05	2.94019e-05	-9.57958e-06	-7.17491e-06	-2.37543e-05	5.60656e-06	2.07201e-05	-1.75498e-05	-1.85482e-05	7.35559e-06	1.41542e-05	6.05918e-06	-7.62381e-06	2.28174e-06
7.86133	-7.89762e-06	-8.38749e-06	1.67824e-06	2.26572e-05	-5.40167e-06	-1.04494e-05	-3.90597e-06	-1.9297e-06	2.32197e-05	1.56406e-05	-8.48621e-06	1.22562e-05	-1.99676e-05	1.48714e-05	-6.98306e-06	2.48291e-06	1.44355e-05	-1.43703e-05	-1.99992e-05	-7.81193e-06	2.59038e-05	3.60236e-06	1.16788e-06	-6.81914e-06	6.72229e-06	2.16123e-05	1.23009e-05	-1.27032e-05	-1.61808e-05	6.08154e-06	-6.41495e-06	-7.34627e-06	3.30806e-06	7.17491e-06	-5.43892e-07	2.59448e-05	2.49166e-05	-6.916e-06	-1.06022e-05	-3.17879e-05	5.58607e-06	1.5486e-05	-1.37221e-05	-1.80248e-05	7.8883e-06	5.36442e-06	1.19023e-06	-8.53091e-07	-2.03028e-07
7.87598	-8.54768e-06	-4.54672e-06	-7.57538e-06	2.07946e-05	-4.21889e-06	-9.76957e-06	-3.7346e-06	-4.2934e-06	1.66669e-05	1.19209e-05	-7.72439e-06	1.35247e-05	-1.98521e-05	9.50508e-06	-7.89762e-06	-1.84588e-06	9.17539e-06	-2.03401e-05	-2.17129e-05	-5.44824e-06	2.57194e-05	6.92531e-06	-3.59118e-06	-9.71183e-06	5.69038e-06	1.37277e-05	1.34911e-05	-1.96993e-05	-1.81254e-05	3.47197e-06	-3.06778e-06	-5.05708e-06	1.23121e-06	3.97302e-06	-4.86895e-06	2.99215e-05	1.79503e-05	-6.52485e-06	-1.6097e-05	-3.36114e-05	3.50177e-06	8.59611e-06	-1.11349e-05	-1.50148e-05	4.69759e-06	-5.28619e-06	-3.67872e-06	4.67896e-06	-5.17257e-06
7.89063	-8.43778e-06	-3.2261e-06	-1.66334e-05	1.65366e-05	-2.01724e-06	-7.59773e-06	-6.143e-06	-6.86385e-06	7.31647e-06	7.75233e-06	-6.70925e-06	1.20271e-05	-1.55866e-05	3.9544e-06	-7.3351e-06	-9.76026e-07	3.7346e-06	-2.46223e-05	-1.98707e-05	-3.54648e-06	2.27131e-05	8.80659e-06	-6.13369e-06	-1.37407e-05	3.48501e-06	4.71994e-06	1.25803e-05	-2.44938e-05	-1.85221e-05	1.86451e-06	7.33882e-07	-5.94184e-06	0	-3.0715e-06	-9.45106e-06	2.7895e-05	1.18557e-05	-5.84498e-06	-1.8578e-05	-2.76715e-05	6.81728e-07	3.58559e-06	-1.00639e-05	-1.1079e-05	3.83705e-06	-1.39307e-05	-4.17978e-06	6.20447e-06	-1.15521e-05
7.90528	-2.94484e-06	-1.69687e-06	-2.07275e-05	1.2489e-05	5.56745e-06	-1.49384e-06	-6.0685e-06	-6.94767e-06	4.52623e-07	4.82611e-06	-5.69411e-06	1.25989e-05	-7.1805e-06	2.54065e-06	-2.63564e-06	4.03449e-06	2.43075e-06	-2.47657e-05	-1.38897e-05	4.26546e-07	1.97086e-05	1.3588e-05	-2.87779e-06	-1.36271e-05	3.76627e-06	-1.80118e-06	1.41505e-05	-2.51476e-05	-1.31261e-05	4.39771e-06	7.02217e-06	-4.34555e-06	1.25356e-06	-8.25152e-06	-1.27871e-05	2.42125e-05	1.11405e-05	-1.9744e-07	-1.65012e-05	-1.30422e-05	7.63685e-07	2.09175e-06	-4.85219e-06	-3.00631e-06	7.11903e-06	-1.76113e-05	1.112e-06	1.18688e-05	-1.54469e-05
7.91993	6.03683e-06	1.1865e-06	-1.9595e-05	1.0239e-05	1.87606e-05	9.12324e-06	-1.75275e-06	-4.96209e-06	-2.79397e-06	8.44523e-06	-1.83284e-06	1.55903e-05	4.87268e-06	5.87478e-06	5.22099e-06	1.62758e-05	4.77582e-06	-2.07331e-05	-3.20002e-06	7.46176e-06	2.06102e-05	1.81366e-05	6.14673e-06	-1.24667e-05	6.9961e-06	-3.59491e-07	1.87736e-05	-2.18954e-05	-4.62681e-06	1.15186e-05	1.44187e-05	-1.42865e-06	4.65475e-06	-6.44661e-06	-1.09281e-05	1.97534e-05	1.7954e-05	7.93114e-06	-7.05384e-06	4.32879e-06	2.46987e-06	7.86595e-06	3.33041e-06	5.73881e-06	1.47726e-05	-1.28709e-05	1.39046e-05	1.73785e-05	-1.5568e-05
7.93458	1.25375e-05	2.82936e-06	-1.84644e-05	5.91949e-06	2.78205e-05	1.76746e-05	2.563e-06	-2.97837e-06	-6.03683e-06	1.08238e-05	-4.52623e-07	1.527e-05	1.27871e-05	5.89713e-06	1.05985e-05	2.72747e-05	7.11903e-06	-1.7941e-05	5.00493e-06	1.2638e-05	2.02712e-05	1.77212e-05	1.64118e-05	-1.0686e-05	1.02259e-05	1.08592e-06	2.33985e-05	-1.86414e-05	3.87616e-06	1.51247e-05	1.47838e-05	2.31527e-06	6.81542e-06	-5.26384e-06	-9.06549e-06	1.52979e-05	2.47657e-05	1.48211e-05	-9.12696e-08	1.92169e-05	1.69687e-06	1.11572e-05	9.03383e-06	1.13826e-05	1.86991e-05	-6.88992e-06	2.29739e-05	2.16458e-05	-1.44448e-05
7.94923	1.96323e-06	-1.32974e-05	-3.31029e-05	-1.56295e-05	1.79894e-05	4.71435e-06	-8.56072e-06	-2.00514e-05	-2.28509e-05	-4.40329e-06	-1.57449e-05	-1.15111e-06	1.86265e-06	-9.68575e-06	-1.36718e-06	1.76951e-05	-8.34838e-06	-3.02512e-05	-4.7721e-06	5.97909e-07	5.96792e-06	2.23704e-06	9.26666e-06	-2.45068e-05	-2.61515e-06	-1.02911e-05	1.01719e-05	-3.05492e-05	-5.05336e-06	1.27032e-06	-3.99351e-06	-8.38935e-06	-7.82125e-06	-1.59033e-05	-2.17073e-05	-5.99399e-06	1.57189e-05	2.71574e-06	-1.15298e-05	9.09157e-06	-1.47745e-05	-1.95578e-06	-2.38046e-06	-2.44193e-06	4.11831e-06	-1.67731e-05	1.17905e-05	5.53764e-06	-2.55406e-05
[truncated: 276 more rows]
[truncated: 1,634 more columns]

## Sheet: Figure 5
Figure 5a	Single gas permeance of HOF-BTB@AAO membrane as a function of the relative molecular mass					Figure 5b	Comparison of C3H6/C3H8 separation performance with other representative membranes										Figure 5c	Long-term durability of HOF-BTB@AAO membrane for C3H6/C3H8 separation at RT and 100 kPa
[truncated: 50 more rows]

## Sheet: Supplementary Figure 3
N2 sorption isotherms of HOF-BTB and PFC-1 at 77 K
[truncated: 43 more rows]

[truncated: 12 more sheets: Supplementary Figure 4, Supplementary Figure 5, Supplementary Figure 6, Supplementary Figure 7, Supplementary Figure 15, Supplementary Figure 16, Supplementary Figure 17, Supplementary Figure 18, Supplementary Figure 22, Supplementary Figure 24, Supplementary Figure 26-27, Supplementary Figure 28]
